# Supplementary material for: Adaptive responses of neuronal cells to chronic endoplasmic reticulum (ER) stress
Source: Redox Biol. 2023 Oct 20;67:102943. doi: 10.1016/j.redox.2023.102943 (PMC10618786; doi:10.1016/j.redox.2023.102943)
Supplement: Multimedia component 2 [file mmc2.xlsx]

## Sheet: Suppl_03_Total proteins
Supplementary data 05: List of proteins identified employing discovery proteomics strategy
													Normalized protein intensity [Label-free quantification (LFQ)]												Raw protein intensity
Protein IDs	Protein names	Gene names	Species	Taxonomy IDs	Peptide sequences	Fasta headers	Peptides	Razor + unique peptides	Unique peptides	Sequence coverage [%]	Mol. weight [kDa]	Total protein Intensity	WT_01	WT_02	WT_03	WT_04	TgR_01	TgR_02	TgR_03	TgR_04	TmR_01	TmR_02	TmR_03	TmR_04	WT_01	WT_02	WT_03	WT_04	TgR_01	TgR_02	TgR_03	TgR_04	TmR_01	TmR_02	TmR_03	TmR_04
P60709	Actin, cytoplasmic 1;Actin, cytoplasmic 1, N-terminally processed	ACTB	Homo sapiens	9606;9606	AGFAGDDAPR;AGFAGDDAPRAVFPSIVGRPR;AVFPSIVGRPR;CDVDIRKDLYANTVLSGGTTMYPGIADR;CPEALFQPSFLGMESCGIHETTFNSIMK;DDDIAALVVDNGSGMCK;DLYANTVLSGGTTMYPGIADR;DSYVGDEAQSK;DSYVGDEAQSKR;EITALAPSTMK;EKLCYVALDFEQEMATAASSSSLEK;GYSFTTTAER;HQGVMVGMGQK;ILTERGYSFTTTAER;IWHHTFYNELR;LCYVALDFEQEMATAASSSSLEK;LDLAGRDLTDYLMK;QEYDESGPSIVHR;QEYDESGPSIVHRK;SYELPDGQVITIGNER;TTGIVMDSGDGVTHTVPIYEGYALPHAILR;VAPEEHPVLLTEAPLNPK;VAPEEHP…	sp|P60709|ACTB_HUMAN Actin, cytoplasmic 1 OS=Homo sapiens OX=9606 GN=ACTB PE=1 SV=1	25	25	0	77.9	41.736	79106000000	1.4855e+09	2.1349e+09	2.0551e+09	1.8597e+09	1.8318e+09	1.7477e+09	1.6408e+09	1.7857e+09	1304800000	1348200000	1376900000	1113700000	5072200000	7.0798e+09	7.6073e+09	5382000000	8753600000	9843800000	7.5484e+09	7.4697e+09	5790100000	5197900000	4641400000	4719800000
P16045	Galectin-1	Lgals1	Mus musculus	10090	ACGLVASNLNLKPGECLK;ACGLVASNLNLKPGECLKVR;ACGLVASNLNLKPGECLKVRGEVASDAK;DSNNLCLHFNPR;DSNNLCLHFNPRFNAHGDANTIVCNTK;EDGTWGTEHR;FNAHGDANTIVCNTK;FNAHGDANTIVCNTKEDGTWGTEHR;GEVASDAKSFVLNLGK;GEVASDAKSFVLNLGKDSNNLCLHFNPR;LNMEAINYMAADGDFK;LPDGHEFKFPNR;SFVLNLGKDSNNLCLHFNPR;VRGEVASDAKSFVLNLGK	sp|P16045|LEG1_MOUSE Galectin-1 OS=Mus musculus OX=10090 GN=Lgals1 PE=1 SV=3	14	14	12	74.8	14.866	65290000000	912550000	1.4946e+09	1.7789e+09	2192000000	1297500000	1.7779e+09	1148400000	1213600000	1.7858e+09	638120000	1.0575e+09	669070000	2712900000	6.6308e+09	6.743e+09	7.6821e+09	5655000000	11537000000	3.3733e+09	4591200000	7.1982e+09	2287100000	2.9375e+09	3.9417e+09
P20029	78 kDa glucose-regulated protein	Hspa5	Mus musculus	10090	AKFEELNMDLFR;AVEEKIEWLESHQDADIEDFKAK;DAGTIAGLNVMR;DNHLLGTFDLTGIPPAPR;EDVGTVVGIDLGTTYSCVGVFK;EFFNGKEPSR;ELEEIVQPIISK;ELEEIVQPIISKLYGSGGPPPTGEEDTSEK;ELEEIVQPIISKLYGSGGPPPTGEEDTSEKDEL;FEELNMDLFR;FLPFKVVEK;FLPFKVVEKK;IDTRNELESYAYSLK;IDTRNELESYAYSLKNQIGDK;IEIESFFEGEDFSETLTR;IEWLESHQDADIEDFK;IEWLESHQDADIEDFKAK;IINEPTAAAIAYGLDK;IINEPTAAAIAYGLDKR;IPKIQQLVKEFFNGK;IQQLVKEFFNGK;IQQLVKEFFNGKEPSR;ITITNDQNR;IT…	sp|P20029|BIP_MOUSE Endoplasmic reticulum chaperone BiP OS=Mus musculus OX=10090 GN=Hspa5 PE=1 SV=3	64	64	5	62.3	72.421	64641000000	376480000	356500000	374800000	461980000	769240000	863040000	507260000	816940000	1.0656e+09	761360000	832660000	1.0299e+09	2.1391e+09	2817100000	2.9646e+09	3.7976e+09	6.5267e+09	9892500000	4366700000	5705000000	8.4325e+09	5.9471e+09	5239700000	6.812e+09
P63038	60 kDa heat shock protein, mitochondrial	Hspd1	Mus musculus	10090	AAVEEGIVLGGGCALLR;ALMLQGVDLLADAVAVTMGPK;CEFQDAYVLLSEK;CEFQDAYVLLSEKK;CIPALDSLKPANEDQK;CIPALDSLKPANEDQKIGIEIIKR;DGKTLNDELEIIEGMKFDR;DMAIATGGAVFGEEGLNLNLEDVQAHDLGK;DRVTDALNATR;FDRGYISPYFINTSK;FDRGYISPYFINTSKGQK;GANPVEIRR;GIIDPTKVVR;GQKCEFQDAYVLLSEK;GQKCEFQDAYVLLSEKK;GRTVIIEQSWGSPK;GVMLAVDAVIAELKK;GYISPYFINTSK;GYISPYFINTSKGQK;IGIEIIKR;IQEITEQLDITTSEYEK;IQEITEQLDITTSEYEKEK;IQEITEQLDITTSEYEKEKLNER;ISK…	sp|P63038|CH60_MOUSE 60 kDa heat shock protein, mitochondrial OS=Mus musculus OX=10090 GN=Hspd1 PE=1 SV=1	57	57	13	73.8	60.955	49234000000	422690000	1.004e+09	842940000	887780000	853070000	917720000	544900000	830190000	917590000	553420000	538440000	773560000	2560600000	3.3142e+09	4703600000	4648100000	5297300000	7.7608e+09	1.6636e+09	5079000000	4751100000	2852600000	2176600000	4426100000
P20152	Vimentin	Vim	Mus musculus	10090;10090;10090;10090;10090;10090;10090;10090;10090	DGQVINETSQHHDDLE;DVRQQYESVAAK;DVRQQYESVAAKNLQEAEEWYK;EEAESTLQSFR;EEAESTLQSFRQDVDNASLAR;EEAESTLQSFRQDVDNASLARLDLER;EKLQEEMLQR;EMEENFALEAANYQDTIGR;ETNLESLPLVDTHSK;ETNLESLPLVDTHSKR;EYQDLLNVK;FADLSEAANR;FADLSEAANRNNDALR;FADLSEAANRNNDALRQAK;FANYIDKVR;FLEQQNKILLAELEQLK;FLEQQNKILLAELEQLKGQGK;HLREYQDLLNVK;ILLAELEQLK;ILLAELEQLKGQGK;ISLPLPTFSSLNLR;ISLPLPTFSSLNLRETNLESLPLVDTHSKR;KLHDEEIQELQAQIQEQHVQIDVDVSKP…	sp|P20152|VIME_MOUSE Vimentin OS=Mus musculus OX=10090 GN=Vim PE=1 SV=3	58	58	11	85	53.687	41030000000	333660000	748560000	565470000	660730000	469120000	257740000	177060000	175230000	425840000	182610000	335160000	357570000	3.4381e+09	5.8293e+09	5483500000	5520700000	4651900000	2637700000	1364300000	1443000000	3.4473e+09	1.645e+09	2657700000	2911700000
P38647	Stress-70 protein, mitochondrial	Hspa9	Mus musculus	10090	ALLAGKDSETGENIR;ALLAGKDSETGENIRQAASSLQQASLK;AQFEGIVTDLIK;AQFEGIVTDLIKR;ASNGDAWVEAHGK;DAGQISGLNVLR;DKGTGREQQIVIQSSGGLSK;DSETGENIR;EQQIVIQSSGGLSK;ERVEAVNMAEGIIHDTETK;ETAENYLGHTAK;ETGVDLTKDNMALQR;GVPQIEVTFDIDANGIVHVSAK;KSQVFSTAADGQTQVEIKVCQGER;LLGQFTLIGIPPAPR;LTRAQFEGIVTDLIKR;LYSPSQIGAFVLMK;MEEFKDQLPADECNK;MEEFKDQLPADECNKLK;MISASRAAAAR;MKETAENYLGHTAK;NAEKYAEEDR;NAEKYAEEDRR;NAVITVPAYFNDSQR;NAVITVPAYF…	sp|P38647|GRP75_MOUSE Stress-70 protein, mitochondrial OS=Mus musculus OX=10090 GN=Hspa9 PE=1 SV=3	45	45	7	57.7	73.46	32131000000	202490000	333590000	315620000	350300000	330030000	379880000	184790000	358310000	393540000	240220000	263840000	296060000	1327600000	2259200000	2.0835e+09	3.6276e+09	3.0873e+09	4.2238e+09	1.806e+09	3.034e+09	3.5029e+09	2.1301e+09	2353800000	2694800000
P63017	Heat shock cognate 71 kDa protein	Hspa8	Mus musculus	10090;10090	ARFEELNADLFR;ARFEELNADLFRGTLDPVEK;CNEIISWLDK;CNEIISWLDKNQTAEK;CNEIISWLDKNQTAEKEEFEHQQK;DAGTIAGLNVLR;DAKLDKSQIHDIVLVGGSTR;DNNLLGK;ELEKVCNPIITK;FEELNADLFR;FEELNADLFRGTLDPVEK;FELTGIPPAPR;GPAVGIDLGTTYSCVGVFQHGK;IINEPTAAAIAYGLDK;IINEPTAAAIAYGLDKK;ILDKCNEIISWLDKNQTAEK;IPKIQKLLQDFFNGK;IQKLLQDFFNGK;IQKLLQDFFNGKELNK;ITITNDKGR;LDKSQIHDIVLVGGSTR;LLQDFFNGK;LLQDFFNGKELNK;LSKEDIER;MKEIAEAYLGK;MKEIAEAYLGKTVTNAV…	sp|P63017|HSP7C_MOUSE Heat shock cognate 71 kDa protein OS=Mus musculus OX=10090 GN=Hspa8 PE=1 SV=1	45	44	4	66.1	70.87	24764000000	447980000	543180000	490970000	476350000	359570000	374050000	403350000	412210000	412320000	368130000	290100000	512230000	2558500000	2.027e+09	2212800000	2233200000	1.8753e+09	2.0859e+09	2204700000	2555300000	1.7614e+09	1.7064e+09	1244800000	2298700000
P11499	Heat shock protein HSP 90-beta	Hsp90ab1	Mus musculus	10090	ADHGEPIGR;AKFENLCK;ALLFIPR;APFDLFENK;CLELFSELAEDKENYK;CLELFSELAEDKENYKK;EDQTEYLEER;EFDGKSLVSVTK;EGLELPEDEEEK;EGLELPEDEEEKK;EGLELPEDEEEKKK;EKYIDQEELNK;ELISNASDALDK;ELISNASDALDKIR;ELKIDIIPNPQER;EQVANSAFVER;FYEAFSKNLK;GFEVVYMTEPIDEYCVQQLK;GTKVILHLKEDQTEYLEER;GVVDSEDLPLNISR;HFSVEGQLEFR;HLEINPDHPIVETLR;IDIIPNPQER;IEDVGSDEEDDSGKDKK;IKEKYIDQEELNK;IRYESLTDPSKLDSGK;KCLELFSELAEDKENYK;KHLEINPDHPIVETLR;LGIHE…	sp|P11499|HS90B_MOUSE Heat shock protein HSP 90-beta OS=Mus musculus OX=10090 GN=Hsp90ab1 PE=1 SV=3	50	48	2	52.9	83.28	23024000000	304710000	223810000	243490000	246300000	221010000	213380000	194660000	317390000	211120000	309070000	178660000	232700000	2388000000	1.527e+09	1.9018e+09	1.8948e+09	2.0741e+09	2.0848e+09	1454700000	2836100000	1.5929e+09	2300700000	1.0316e+09	1.9382e+09
P17182	Alpha-enolase	Eno1	Mus musculus	10090;10090	AASEKSCNCLLLK;AASEKSCNCLLLKVNQIGSVTESLQACK;AAVPSGASTGIYEALELR;AAVPSGASTGIYEALELRDNDKTR;AGAVEKGVPLYR;AGYTDQVVIGMDVAASEFYR;DATNVGDEGGFAPNILENK;DATNVGDEGGFAPNILENKEALELLK;DATNVGDEGGFAPNILENKEALELLKTAIAK;EALELLKTAIAK;EIFDSRGNPTVEVDLYTAK;EIFDSRGNPTVEVDLYTAKGLFR;FGANAILGVSLAVCK;FGANAILGVSLAVCKAGAVEK;FTASAGIQVVGDDLTVTNPK;FTASAGIQVVGDDLTVTNPKR;GNPTVEVDLYTAK;GVSQAVEHINK;GVSQAVEHINKTIAPALVSK;HIADLAGNPEVILP…	sp|P17182|ENOA_MOUSE Alpha-enolase OS=Mus musculus OX=10090 GN=Eno1 PE=1 SV=3	42	42	20	75.1	47.14	22931000000	227310000	147230000	185310000	154960000	177940000	180940000	203670000	277260000	172050000	269630000	159310000	180630000	1.9889e+09	1.0059e+09	1.935e+09	1.5752e+09	1.7643e+09	2.1161e+09	1.7826e+09	3.4141e+09	1.5461e+09	2817100000	1246200000	1.7394e+09
P08249	Malate dehydrogenase, mitochondrial	Mdh2	Mus musculus	10090	ANTFVAELKGLDPAR;ANTFVAELKGLDPARVNVPVIGGHAGK;ANVKGYLGPEQLPDCLK;ANVKGYLGPEQLPDCLKGCDVVVIPAGVPR;ASIKKGEDFVK;EGVVECSFVQSK;ETECTYFSTPLLLGK;FVFSLVDAMNGK;GCDVVVIPAGVPR;GLDPARVNVPVIGGHAGK;GLEKNLGIGKITPFEEK;GYLGPEQLPDCLK;GYLGPEQLPDCLKGCDVVVIPAGVPR;HGVYNPNKIFGVTTLDIVR;IFGVTTLDIVR;IQEAGTEVVK;IQEAGTEVVKAK;LTLYDIAHTPGVAADLSHIETR;MIAEAIPELK;MIAEAIPELKASIK;NLGIGKITPFEEK;TIIPLISQCTPK;TIIPLISQCTPKVDFPQDQLATLTGR;V…	sp|P08249|MDHM_MOUSE Malate dehydrogenase, mitochondrial OS=Mus musculus OX=10090 GN=Mdh2 PE=1 SV=3	26	26	11	68.6	35.611	20592000000	427630000	394740000	296880000	328920000	359930000	466880000	249520000	410760000	303270000	241500000	242870000	270030000	1315400000	1.5178e+09	1.7956e+09	1124800000	2464800000	2.9834e+09	1300000000	2537700000	1250500000	1.8007e+09	936330000	1.565e+09
P08113	Endoplasmin	Hsp90b1	Mus musculus	10090	AQAYQTGKDISTNYYASQK;AQAYQTGKDISTNYYASQKK;AYGDRIER;DISTNYYASQK;DISTNYYASQKK;EAESSPFVER;EATEKEFEPLLNWMK;EATEKEFEPLLNWMKDK;EEASDYLELDTIK;EEASDYLELDTIKNLVR;EEEAIQLDGLNASQIR;EELVKNLGTIAK;EESDDEAAVEEEEEEK;EESDDEAAVEEEEEEKKPK;EGSRTDDEVVQR;EGSRTDDEVVQREEEAIQLDGLNASQIR;EGVKFDESEK;EGVKFDESEKTK;ELISNASDALDK;ELISNASDALDKIR;ETLQQHKLLK;EVEEDEYKAFYK;FAFQAEVNR;FQSSHHSTDITSLDQYVER;GLFDEYGSKK;GLFDEYGSKKSDYIK;GTTIT…	sp|P08113|ENPL_MOUSE Endoplasmin OS=Mus musculus OX=10090 GN=Hsp90b1 PE=1 SV=2	54	54	9	54.9	92.475	20563000000	67433000	151890000	161520000	175330000	179810000	172840000	96386000	244430000	270370000	162590000	155680000	193070000	961830000	1323800000	1.5942e+09	1.702e+09	1.919e+09	2231600000	882180000	2387300000	2242700000	1.7152e+09	1386900000	2216000000
P14069	Protein S100-A6	S100a6	Mus musculus	10090	ACPLDQAIGLLVAIFHK;ACPLDQAIGLLVAIFHKYSGK;ELIQKELTIGSK;ELIQKELTIGSKLQDAEIAR;ELTIGSKLQDAEIAR;LQDAEIAR;NKDQEVNFQEYVAFLGALALIYNEALK	sp|P14069|S10A6_MOUSE Protein S100-A6 OS=Mus musculus OX=10090 GN=S100a6 PE=1 SV=3	7	7	2	76.4	10.051	19231000000	347710000	834490000	1.7063e+09	999320000	1074200000	603410000	628890000	1430700000	852040000	913190000	905480000	950330000	207170000	832510000	2796300000	2383400000	1.7555e+09	3.3887e+09	744580000	821300000	1441300000	1279600000	908220000	2672600000
P19324	Serpin H1	Serpinh1	Mus musculus	10090	AVLSAEKLR;AVLSAEKLRDEEVHTGLGELLR;DEEVHTGLGELLR;DNQSGSLLFIGR;DNQSGSLLFIGRLVRPK;DQAVENILLSPLVVASSLGLVSLGGK;DQAVENILLSPLVVASSLGLVSLGGKATTASQAK;GVVEVTHDLQK;GVVEVTHDLQKHLAGLGLTEAIDK;GVVEVTHDLQKHLAGLGLTEAIDKNK;HLAGLGLTEAIDK;HLAGLGLTEAIDKNK;HLAGLGLTEAIDKNKADLSR;KAVAISLPK;KPLEAAAPGTAEK;KPLEAAAPGTAEKLSSK;LEKLLTKEQLK;LFYADHPFIFLVR;LFYADHPFIFLVRDNQSGSLLFIGR;LLTKEQLK;LRDEEVHTGLGELLR;LSSLIILMPHHVEPLER;LYGPSSV…	sp|P19324|SERPH_MOUSE Serpin H1 OS=Mus musculus OX=10090 GN=Serpinh1 PE=1 SV=3	28	28	14	54.2	46.533	18212000000	186400000	254660000	146220000	204090000	245880000	211240000	297910000	141510000	240390000	347640000	488930000	337140000	926280000	1299600000	951660000	1128100000	1373800000	1333400000	1.525e+09	679570000	1340500000	2862700000	2441400000	2350300000
P07437;Q9BVA1	Tubulin beta chain;Tubulin beta-2B chain	TUBB;TUBB2B	Homo sapiens	9606;9606;9606;9606;9606	AILVDLEPGTMDSVR;ALTVPELTQQVFDAK;EVDEQMLNVQNK;FPGQLNADLR;FWEVISDEHGIDPTGTYHGDSDLQLDR;GHYTEGAELVDSVLDVVR;GHYTEGAELVDSVLDVVRK;HGRYLTVAAVFR;IMNTFSVVPSPK;IREEYPDR;IREEYPDRIMNTFSVVPSPK;ISEQFTAMFR;ISVYYNEATGGK;ISVYYNEATGGKYVPR;LAVNMVPFPR;LHFFMPGFAPLTSR;LTTPTYGDLNHLVSATMSGVTTCLR;MAVTFIGNSTAIQELFK;MAVTFIGNSTAIQELFKR;NSSYFVEWIPNNVK;SGPFGQIFRPDNFVFGQSGAGNNWAK;YLTVAAVFR	sp|P07437|TBB5_HUMAN Tubulin beta chain OS=Homo sapiens OX=9606 GN=TUBB PE=1 SV=2;sp|Q9BVA1|TBB2B_HUMAN Tubulin beta-2B chain OS=Homo sapiens OX=9606 GN=TUBB2B PE=1 SV=1	22	22	0	59.2	49.67	18132000000	462520000	301630000	263580000	215330000	407000000	240230000	404920000	127830000	208070000	345160000	332830000	306520000	1294100000	1.033e+09	1148500000	1190000000	1.7373e+09	2569800000	2407500000	669380000	1.0635e+09	1.884e+09	1.4694e+09	1.666e+09
P27773	Protein disulfide-isomerase A3	Pdia3	Mus musculus	10090	AASNLRDNYR;ALEQFLQEYFDGNLKR;DGEEAGAYDGPR;DGKALEQFLQEYFDGNLKR;DLFSDGHSEFLK;DLLTAYYDVDYEK;DLLTAYYDVDYEKNAK;EATNPPIIQEEKPK;ELGEKLSKDPNIVIAK;ELNDFISYLQR;EYDDNGEGITIFRPLHLANKFEDK;EYDDNGEGITIFRPLHLANKFEDKTVAYTEK;FAHTNIESLVK;FEDKTVAYTEK;FISDKDASVVGFFR;FLDAGHKLNFAVASR;FLDAGHKLNFAVASRK;GFPTIYFSPANK;GFPTIYFSPANKK;GFPTIYFSPANKKLTPK;GIVPLAKVDCTANTNTCNKYGVSGYPTLK;IFRDGEEAGAYDGPR;KFISDKDASVVGFFR;KFLDAGHKLNFAVA…	sp|P27773|PDIA3_MOUSE Protein disulfide-isomerase A3 OS=Mus musculus OX=10090 GN=Pdia3 PE=1 SV=2	41	41	21	68.5	56.678	15933000000	89049000	112170000	157280000	162180000	137770000	167540000	104050000	176970000	195390000	143120000	140590000	173310000	667110000	824270000	1414800000	1411800000	1305300000	1.8173e+09	947100000	1.6185e+09	1.6816e+09	1259100000	1.0621e+09	1.9244e+09
P06151	L-lactate dehydrogenase A chain	Ldha	Mus musculus	10090;10090;10090	ATLKDQLIVNLLK;ATLKDQLIVNLLKEEQAPQNK;DQLIVNLLK;DQLIVNLLKEEQAPQNK;EVHKQVVDSAYEVIK;GLYGINEDVFLSVPCILGQNGISDVVK;IVSSKDYCVTANSK;IVSSKDYCVTANSKLVIITAGAR;KSADTLWGIQK;LGVHALSCHGWVLGEHGDSSVPVWSGVNVAGVSLK;LLIVSNPVDILTYVAWK;LLIVSNPVDILTYVAWKISGFPK;LVIITAGAR;NRVIGSGCNLDSAR;NVNIFKFIIPNIVK;NVNIFKFIIPNIVKYSPHCK;QVVDSAYEVIK;SADTLWGIQK;SADTLWGIQKELQF;SLNPELGTDADKEQWK;SLNPELGTDADKEQWKEVHK;VIGSGCNLDSAR;VTLTPEEEAR	sp|P06151|LDHA_MOUSE L-lactate dehydrogenase A chain OS=Mus musculus OX=10090 GN=Ldha PE=1 SV=3	23	23	15	66	36.498	14919000000	154140000	181210000	222400000	219090000	213480000	254770000	280000000	313400000	170280000	258970000	136790000	151010000	1413800000	913660000	1426100000	1136100000	1.5137e+09	1.6381e+09	1.5429e+09	1.7685e+09	816290000	1.4829e+09	483550000	783010000
P48678	Prelamin-A/C;Lamin-A/C	Lmna	Mus musculus	10090	AAYEAELGDAR;AAYEAELGDARK;AGQVVTIWASGAGATHSPPTDLVWK;AQHEDQVEQYKK;AQHEDQVEQYKKELEK;AQNTWGCGSSLR;ARLQLELSK;EAALSTALSEK;EAALSTALSEKR;EDLQELNDR;EDLQELNDRLAVYIDR;EDLQELNDRLAVYIDRVR;EELDFQKNIYSEELR;EGDLLAAQAR;ELEKTYSAKLDNAR;EVSGIKAAYEAELGDARK;GSHCSGSGDPAEYNLR;IDSLSAQLSQLQK;IRIDSLSAQLSQLQK;IRIDSLSAQLSQLQKQLAAK;ITESEEVVSR;ITRLQEKEDLQELNDR;KEGDLLAAQAR;KLLEGEEER;LADALQELR;LADALQELRAQHEDQVEQYKK;LEAALGEAKK;LK…	sp|P48678|LMNA_MOUSE Prelamin-A/C OS=Mus musculus OX=10090 GN=Lmna PE=1 SV=2	55	55	9	66.5	74.237	14604000000	335750000	188320000	162270000	146200000	196640000	180640000	251830000	130010000	77518000	122470000	181070000	90030000	2.1362e+09	1077500000	991620000	795310000	1.7254e+09	1.8626e+09	2.0049e+09	1.018e+09	447060000	909720000	1126600000	509550000
P52480	Pyruvate kinase PKM	Pkm	Mus musculus	10090;10090	AEGSDVANAVLDGADCIMLSGETAK;AEGSDVANAVLDGADCIMLSGETAKGDYPLEAVR;APIIAVTR;APIIAVTRNPQTAR;CCSGAIIVLTK;CDENILWLDYK;CDENILWLDYKNICK;DAVLNAWAEDVDLR;EAEAAIYHLQLFEELR;EAEAAIYHLQLFEELRR;EATESFASDPILYRPVAVALDTK;EATESFASDPILYRPVAVALDTKGPEIR;EKGADFLVTEVENGGSLGSK;GADFLVTEVENGGSLGSK;GADFLVTEVENGGSLGSKK;GDLGIEIPAEK;GDLGIEIPAEKVFLAQK;GSGTAEVELKK;GVNLPGAAVDLPAVSEK;GVNLPGAAVDLPAVSEKDIQDLK;IISKIENHEGVR;IYVDDGLISLQVK;…	sp|P52480|KPYM_MOUSE Pyruvate kinase PKM OS=Mus musculus OX=10090 GN=Pkm PE=1 SV=4	32	32	6	60.3	57.844	14406000000	157310000	124710000	130010000	157870000	167030000	147720000	174190000	278740000	157600000	199130000	128590000	140000000	1240600000	806520000	1106700000	1134100000	1.5523e+09	1406600000	1108300000	1.8112e+09	1.016e+09	1326700000	803680000	1093100000
P56480	ATP synthase subunit beta, mitochondrial	Atp5b	Mus musculus	10090	AHGGYSVFAGVGER;AIAELGIYPAVDPLDSTSR;DSRLVLEVAQHLGESTVR;EGNDLYHEMIESGVINLK;FLSQPFQVAEVFTGHMGK;FTQAGSEVSALLGR;GQKVLDSGAPIKIPVGPETLGR;GSITSVQAIYVPADDLTDPAPATTFAHLDATTVLSR;IGLFGGAGVGK;IMDPNIVGNEHYDVAR;IMNVIGEPIDER;IMNVIGEPIDERGPIKTK;IPVGPETLGR;ITTTKKGSITSVQAIYVPADDLTDPAPATTFAHLDATTVLSR;KGSITSVQAIYVPADDLTDPAPATTFAHLDATTVLSR;LVLEVAQHLGESTVR;TIAMDGTEGLVR;TREGNDLYHEMIESGVINLK;TREGNDLYHEMIESGVINLKDATSK;VAL…	sp|P56480|ATPB_MOUSE ATP synthase subunit beta, mitochondrial OS=Mus musculus OX=10090 GN=Atp5f1b PE=1 SV=2	21	21	2	45.7	56.3	13983000000	248900000	381210000	387320000	410480000	275890000	309780000	237190000	338050000	447540000	229600000	244750000	351980000	913060000	886800000	1367200000	1.745e+09	1113400000	1.6251e+09	629960000	1.4685e+09	1226000000	906060000	759380000	1342400000
C0HKE9;C0HKE8;C0HKE7;C0HKE6;C0HKE5;C0HKE4;C0HKE3;C0HKE2;C0HKE1;Q8CGP6;Q8R1M2;Q8CGP7;Q8CGP5;Q8BFU2	Histone H2A type 1-H;Histone H2A.J;Histone H2A type 1-K;Histone H2A type 1-F;Histone H2A type 3	Hist1h2ah;H2afj;Hist1h2ak;Hist1h2af;Hist3h2a	Mus musculus	10090;10090;10090;10090;10090;10090;10090;10090;10090;10090;10090;10090;10090;10090	AGLQFPVGR;AGLQFPVGRVHR;AGLQFPVGRVHRLLR;HLQLAIR;HLQLAIRNDEELNK;HLQLAIRNDEELNKLLGR;LLGRVTIAQGGVLPNIQAVLLPK;NDEELNKLLGR;NDEELNKLLGRVTIAQGGVLPNIQAVLLPK;SSRAGLQFPVGR;VGAGAPVYLAAVLEYLTAEILELAGNAAR;VTIAQGGVLPNIQAVLLPK;VTIAQGGVLPNIQAVLLPKK	sp|C0HKE9|H2A1P_MOUSE Histone H2A type 1-P OS=Mus musculus OX=10090 GN=Hist1h2ap PE=1 SV=1;sp|C0HKE8|H2A1O_MOUSE Histone H2A type 1-O OS=Mus musculus OX=10090 GN=Hist1h2ao PE=1 SV=1;sp|C0HKE7|H2A1N_MOUSE Histone H2A type 1-N OS=Mus musculus OX=10090 GN=His	13	13	0	65.4	14.135	13558000000	1289900000	352940000	204270000	299480000	220770000	214110000	1.051e+09	356790000	99174000	130120000	216730000	111410000	2.9169e+09	891600000	772880000	959340000	833380000	1.0531e+09	3.0062e+09	1152100000	347660000	574700000	650400000	400020000
P17742	Peptidyl-prolyl cis-trans isomerase A;Peptidyl-prolyl cis-trans isomerase A, N-terminally processed	Ppia	Mus musculus	10090	ALSTGEKGFGYK;ALSTGEKGFGYKGSSFHR;FEDENFILK;GFGYKGSSFHR;HTGPGILSMANAGPNTNGSQFFICTAK;IIPGFMCQGGDFTR;KITISDCGQL;MVNPTVFFDITADDEPLGR;SIYGEKFEDENFILK;TEWLDGKHVVFGK;VNPTVFFDITADDEPLGR;VSFELFADK;VSFELFADKVPK;VSFELFADKVPKTAENFR	sp|P17742|PPIA_MOUSE Peptidyl-prolyl cis-trans isomerase A OS=Mus musculus OX=10090 GN=Ppia PE=1 SV=2	14	14	5	81.7	17.971	13433000000	170980000	237600000	240350000	200880000	319050000	366130000	338580000	253520000	244010000	294910000	174390000	250280000	948630000	1.0332e+09	1166100000	1.0436e+09	1384400000	1400600000	1225900000	1210800000	1268500000	1149700000	678450000	922690000
P10126	Elongation factor 1-alpha 1	Eef1a1	Mus musculus	10090;10090	DGSASGTTLLEALDCILPPTRPTDKPLR;EHALLAYTLGVK;IGGIGTVPVGR;IGGIGTVPVGRVETGVLKPGMVVTFAPVNVTTEVK;KDGSASGTTLLEALDCILPPTRPTDKPLR;KDGSASGTTLLEALDCILPPTRPTDKPLRLPLQDVYK;LPLQDVYK;MDSTEPPYSQK;NGQTREHALLAYTLGVK;NMITGTSQADCAVLIVAAGVGEFEAGISK;QTVAVGVIK;QTVAVGVIKAVDKK;RYEEIVK;RYEEIVKEVSTYIK;STTTGHLIYK;THINIVVIGHVDSGK;VETGVLKPGMVVTFAPVNVTTEVK;YEEIVKEVSTYIK;YEEIVKEVSTYIKK;YYVTIIDAPGHR	sp|P10126|EF1A1_MOUSE Elongation factor 1-alpha 1 OS=Mus musculus OX=10090 GN=Eef1a1 PE=1 SV=3	20	20	3	42.2	50.113	13095000000	468740000	308290000	222160000	229060000	287700000	280510000	790750000	424220000	267810000	477330000	325470000	351850000	1200600000	894500000	451830000	640780000	638220000	1.8e+09	1.6976e+09	1306500000	1.0314e+09	1.7247e+09	647370000	1.0612e+09
P09411	Phosphoglycerate kinase 1	Pgk1	Mus musculus	10090	AAVPSIKFCLDNGAK;AEPAKIDAFR;AEPAKIDAFRASLSK;AKQIVWNGPVGVFEWEAFAR;ALESPERPFLAILGGAK;ASLSKLGDVYVNDAFGTAHR;DCVGPEVENACANPAAGTVILLENLR;FCLDNGAK;GCITIIGGGDTATCCAK;IKAAVPSIKFCLDNGAK;ITLPVDFVTADK;ITLPVDFVTADKFDENAK;KELNYFAK;LGDVYVNDAFGTAHR;LTLDKLDVK;NGVKITLPVDFVTADKFDENAK;QIVWNGPVGVFEWEAFAR;SLLGKDVLFLK;SLSNKLTLDK;SLSNKLTLDKLDVK;VKAEPAKIDAFR;VLNNMEIGTSLYDEEGAK;VSHVSTGGGASLELLEGK;VSHVSTGGGASLELLEGKVLPGVDAL…	sp|P09411|PGK1_MOUSE Phosphoglycerate kinase 1 OS=Mus musculus OX=10090 GN=Pgk1 PE=1 SV=4	27	27	8	59.5	44.55	13090000000	212480000	150640000	161470000	169680000	245200000	253750000	293400000	425260000	166250000	226180000	124530000	181610000	979100000	656910000	620780000	795950000	1.6094e+09	1.4967e+09	1155200000	2274400000	624910000	1.523e+09	559570000	794190000
P05213;P68368	Tubulin alpha-1B chain;Tubulin alpha-4A chain	Tuba1b;Tuba4a	Mus musculus	10090;10090;10090	AVCMLSNTTAIAEAWAR;AVFVDLEPTVIDEVR;AVFVDLEPTVIDEVRTGTYR;AYHEQLSVAEITNACFEPANQMVK;DVNAAIATIK;DVNAAIATIKTK;DYEEVGVDSVEGEGEEEGEEY;EDAANNYAR;FDGALNVDLTEFQTNLVPYPR;GHYTIGKEIIDLVLDR;GHYTIGKEIIDLVLDRIR;IHFPLATYAPVISAEK;LISQIVSSITASLR;NLDIERPTYTNLNR;QLFHPEQLITGKEDAANNYAR;RSIQFVDWCPTGFKVGINYQPPTVVPGGDLAK;SIQFVDWCPTGFK;SIQFVDWCPTGFKVGINYQPPTVVPGGDLAK;TGTYRQLFHPEQLITGKEDAANNYAR;TIGGGDDSFNTFFSETGAGK;TIGGGDDSF…	sp|P05213|TBA1B_MOUSE Tubulin alpha-1B chain OS=Mus musculus OX=10090 GN=Tuba1b PE=1 SV=2;sp|P68368|TBA4A_MOUSE Tubulin alpha-4A chain OS=Mus musculus OX=10090 GN=Tuba4a PE=1 SV=1	23	23	0	58.3	50.151	12990000000	536600000	279620000	199030000	265740000	266980000	191150000	318970000	169930000	196590000	271810000	314760000	237840000	1.9322e+09	874540000	972050000	1131200000	1.0596e+09	1.0454e+09	1245800000	704650000	697000000	1226500000	1097400000	1.0034e+09
P09103	Protein disulfide-isomerase	P4hb	Mus musculus	10090	AAAKLKAEGSEIR;DGVVLFKKFDEGR;DHENIIIAK;EADDIVNWLK;EADDIVNWLKK;EADDIVNWLKKR;EKLLDFIKHNQLPLVIEFTEQTAPK;EYTAGREADDIVNWLK;EYTAGREADDIVNWLKK;FDEGRNNFEGEITK;FDEGRNNFEGEITKEK;FFKNGDTASPK;FLESGGQDGAGDDEDLDLEEALEPDMEEDDDQKAVK;FLESGGQDGAGDDEDLDLEEALEPDMEEDDDQKAVKDEL;HNQLPLVIEFTEQTAPK;IFGGEIKTHILLFLPK;ILEFFGLKK;ILEFFGLKKEECPAVR;ILFIFIDSDHTDNQR;KFDEGRNNFEGEITK;LAKVDATEESDLAQQYGVR;LAKVDATEESDLAQQYGVRGYPTIK;LGE…	sp|P09103|PDIA1_MOUSE Protein disulfide-isomerase OS=Mus musculus OX=10090 GN=P4hb PE=1 SV=2	47	47	25	75.6	57.058	12812000000	92435000	152220000	192270000	121070000	182140000	124700000	98887000	150200000	183180000	148860000	153970000	168590000	543520000	977530000	1290400000	866900000	1372200000	1.4946e+09	658380000	1290900000	1159900000	1.0477e+09	886910000	1222900000
P07356	Annexin A2	Anxa2	Mus musculus	10090	AEDGSVIDYELIDQDAR;AEDGSVIDYELIDQDARELYDAGVKR;DALNIETAVK;DALNIETAVKTK;DIISDTSGDFR;DIISDTSGDFRK;ELYDAGVKR;GLGTDEDSLIEIICSR;GRRAEDGSVIDYELIDQDAR;GVDEVTIVNILTNR;LSLEGDHSTPPSAYGSVKPYTNFDAER;LSLEGDHSTPPSAYGSVKPYTNFDAERDALNIETAVK;QDIAFAYQR;RAEDGSVIDYELIDQDAR;RAEDGSVIDYELIDQDARELYDAGVK;SALSGHLETVILGLLK;SALSGHLETVILGLLKTPAQYDASELK;SLYYYIQQDTK;SLYYYIQQDTKGDYQK;SNVQRQDIAFAYQR;SNVQRQDIAFAYQRR;STVHEILCK;TDLEK…	sp|P07356|ANXA2_MOUSE Annexin A2 OS=Mus musculus OX=10090 GN=Anxa2 PE=1 SV=2	27	27	9	57.5	38.676	12032000000	162850000	166400000	149080000	188070000	143470000	135250000	134400000	143240000	127020000	185030000	169660000	147620000	1121500000	973750000	989360000	1173700000	1136100000	1.0027e+09	830060000	1.0388e+09	683920000	1186000000	922750000	973840000
Q8BFZ3	Beta-actin-like protein 2	Actbl2	Mus musculus	10090	HQGVMVGMGQK;LDLAGRDLTDYLMK;SYELPDGQVITIGNER;TTGIVMDSGDGVTHTVPIYEGYALPHAILR;VAPDEHPILLTEAPLNPK	sp|Q8BFZ3|ACTBL_MOUSE Beta-actin-like protein 2 OS=Mus musculus OX=10090 GN=Actbl2 PE=1 SV=1	5	1	0	23.7	42.004	11922000000	805520000	1098100000	1.6277e+09	1.4752e+09	2359900000	1.0566e+09	0	0	926180000	790130000	0	1.9535e+09	814430000	1.0032e+09	1.5987e+09	1329300000	2433800000	1339200000	0	0	725650000	724000000	0	1.9535e+09
P09405	Nucleolin	Ncl	Mus musculus	10090	ALELTGLKVFGNEIK;ALELTGLKVFGNEIKLEKPK;ATFIKVPQNPHGKPK;ETLEEVFEK;EVFEDAMEIR;FAISELFAK;FAISELFAKNDLAVVDVR;FGYVDFESAEDLEK;GFGFVDFNSEEDAK;GFGFVDFNSEEDAKAAK;GGGGDFKPQGK;GIAYIEFK;GIAYIEFKSEADAEKNLEEK;GLSEDTTEETLK;GLSEDTTEETLKESFEGSVR;GYAFIEFASFEDAK;GYAFIEFASFEDAKEALNSCNK;IVTDRETGSSKGFGFVDFNSEEDAK;KEDSDEDEDEEDEDDSDEDEDDEEEDEFEPPIVK;KFGYVDFESAEDLEK;KQKVEGSEPTTPFNLFIGNLNPNK;LELQGSNSR;NDLAVVDVR;NLSFNITEDELK…	sp|P09405|NUCL_MOUSE Nucleolin OS=Mus musculus OX=10090 GN=Ncl PE=1 SV=2	42	42	27	47.9	76.722	11236000000	187180000	89425000	95444000	112070000	94961000	140890000	155360000	135070000	93218000	153050000	118220000	111810000	1.0336e+09	636600000	816230000	784480000	638080000	1168400000	1237700000	1.0717e+09	726170000	1.4747e+09	758700000	889840000
P07091	Protein S100-A4	S100a4	Mus musculus	10090	ARPLEEALDVIVSTFHK;ARPLEEALDVIVSTFHKYSGK;ELLTRELPSFLGKR;ELPSFLGKR;RTDEAAFQK;TDEAAFQK;TELKELLTR	sp|P07091|S10A4_MOUSE Protein S100-A4 OS=Mus musculus OX=10090 GN=S100a4 PE=1 SV=1	7	7	3	46.5	11.721	10926000000	867260000	518820000	535050000	744900000	599250000	851410000	506220000	630090000	391800000	442150000	250040000	138250000	2908200000	823510000	917440000	1203600000	854840000	1305200000	405140000	919880000	422990000	704940000	376910000	83528000
P05064	Fructose-bisphosphate aldolase A	Aldoa	Mus musculus	10090;10090	AAQEEYIKR;ADDGRPFPQVIK;ALANSLACQGK;ALANSLACQGKYTPSGQSGAAASESLFISNHAY;AWGGKKENLK;CPLLKPWALTFSYGR;CQYVTEKVLAAVYK;DGADFAKWR;ELSDIAHR;ELSDIAHRIVAPGKGILAADESTGSIAK;ENLKAAQEEYIKR;FSNEEIAMATVTALR;FSNEEIAMATVTALRR;GGVVGIKVDKGVVPLAGTNGETTTQGLDGLSER;GILAADESTGSIAK;GILAADESTGSIAKR;GVVPLAGTNGETTTQGLDGLSER;IGEHTPSALAIMENANVLAR;IVAPGKGILAADESTGSIAK;IVAPGKGILAADESTGSIAKR;LQSIGTENTEENR;LQSIGTENTEENRR;PHPYPALTPEQ…	sp|P05064|ALDOA_MOUSE Fructose-bisphosphate aldolase A OS=Mus musculus OX=10090 GN=Aldoa PE=1 SV=2	33	33	9	85.7	39.355	10063000000	110220000	77722000	115180000	96400000	91967000	175520000	121330000	119990000	99943000	128480000	80329000	104940000	659110000	492270000	1.0277e+09	663700000	723090000	1.621e+09	879100000	814550000	915690000	847890000	527650000	891240000
P35564	Calnexin	Canx	Mus musculus	10090	AEEDEILNR;AEEDEILNRSPR;APVPTGEVYFADSFDR;APVPTGEVYFADSFDRGSLSGWILSK;CGEDYKLHFIFR;DEEEEEEKLEEK;DEEEEEEKLEEKQK;EIEDPEDRKPEDWDERPK;GSLSGWILSK;IADPDAVKPDDWDEDAPSK;IPNPDFFEDLEPFK;KDDTDDEIAKYDGK;KIPNPDFFEDLEPFK;KPEDWDERPK;KTDAPQPDVKDEEGK;LHFIFR;LNKPFLFDTKPLIVQYEVNFQNGIECGGAYVK;QKSDAEEDGVTGSQDEEDSKPK;RVVDDWANDGWGLKK;SKSDASTPPSPK;TAELSLDQFHDK;TAELSLDQFHDKTPYTIMFGPDK;TDAPQPDVKDEEGK;TDAPQPDVKDEEGKEEEK;VTYKA…	sp|P35564|CALX_MOUSE Calnexin OS=Mus musculus OX=10090 GN=Canx PE=1 SV=1	28	28	18	43.1	67.277	9224700000	82810000	175100000	158270000	178920000	160960000	149060000	87042000	129250000	275300000	126230000	156070000	181840000	593360000	726640000	893740000	931620000	888420000	826570000	442750000	628350000	1202300000	597610000	562450000	930950000
Q9CZN7	Serine hydroxymethyltransferase	Shmt2	Mus musculus	10090	AALEALGSCLNNK;AALEALGSCLNNKYSEGYPGKR;AERVLELVSITANKNTCPGDR;ALEAFDLDPAQWGVNVQPYSGSPANLAAYTALLQPHDR;GLELIASENFCSR;GYSLVSGGTDTHLVLVDLRPK;INFAVFPSLQGGPHNHAIAAVAVALK;ISATSIFFESMPYK;LANLRQQVEQFAR;LGAPALTSR;LIIAGTSAYAR;LNPQTGLIDYDQLALTAR;LQDFKSFLLKDPETSQR;QFREDDFRR;QQVEQFAR;RGYSLVSGGTDTHLVLVDLRPK;RVVDFIDEGVNIGLEVK;RVVDFIDEGVNIGLEVKR;SAITPGGLR;SFLLKDPETSQR;SGLIFYR;VLELVSITANK;VLELVSITANKNTCPGDR;VLELVSITA…	sp|Q9CZN7|GLYM_MOUSE Serine hydroxymethyltransferase, mitochondrial OS=Mus musculus OX=10090 GN=Shmt2 PE=1 SV=1	29	29	11	58.5	55.758	9129100000	191000000	157200000	150170000	135420000	123500000	97704000	80369000	113050000	155290000	110230000	139240000	143570000	625670000	818570000	949080000	692150000	837240000	761400000	511920000	713470000	876070000	644860000	813690000	884960000
P58252	Elongation factor 2	Eef2	Mus musculus	10090	ARPFPDGLAEDIDKGEVSAR;ARYLAEKYEWDVAEAR;AYLPVNESFGFTADLR;CLYASVLTAQPR;DLEEDHACIPIK;EDLYLKPIQR;EGIPALDNFLDKL;ETVSEESNVLCLSK;FAAKGEGQLSAAER;FTDTRKDEQER;GEGQLSAAER;GGGQIIPTARR;GLKEGIPALDNFLDKL;GVQYLNEIKDSVVAGFQWATK;IWCFGPDGTGPNILTDITK;KEDLYLKPIQR;KIWCFGPDGTGPNILTDITK;KLWGDRYFDPANGK;LDSEDKDKEGKPLLK;RCLYASVLTAQPR;SDPVVSYRETVSEESNVLCLSK;SNTGGQAFPQCVFDHWQILPGDPFDNSSRPSQVVAETR;STLTDSLVCK;TFCQLILDPIFK;VAVEA…	sp|P58252|EF2_MOUSE Elongation factor 2 OS=Mus musculus OX=10090 GN=Eef2 PE=1 SV=2	33	33	4	41.3	95.313	8917600000	123310000	105070000	106930000	86836000	108020000	83197000	140900000	120700000	93317000	205690000	99271000	101390000	837540000	640300000	791630000	399420000	838900000	524980000	929100000	689010000	701340000	1336400000	431550000	797430000
Q93079;Q5QNW6;Q99880;Q99879;Q99877;P62807;P58876;P23527;Q16778;P33778	Histone H2B type 1-H;Histone H2B type 2-F;Histone H2B type 1-L;Histone H2B type 1-M;Histone H2B type 1-N;Histone H2B type 1-C/E/F/G/I;Histone H2B type 1-D;Histone H2B type 1-O;Histone H2B type 2-E;Histone H2B type 1-B	HIST1H2BH;HIST2H2BF;HIST1H2BL;HIST1H2BM;HIST1H2BN;HIST1H2BC;HIST1H2BD;HIST1H2BO;HIST2H2BE;HIST1H2BB	Homo sapiens	9606;9606;9606;9606;9606;9606;9606;9606;9606;9606;9606;9606	AMGIMNSFVNDIFER;EIQTAVRLLLPGELAK;ESYSVYVYK;ESYSVYVYKVLK;ESYSVYVYKVLKQVHPDTGISSK;HAVSEGTKAVTKYTSSK;KESYSVYVYK;KESYSVYVYKVLK;PDPAKSAPAPK;QVHPDTGISSK;SRKESYSVYVYK;STITSREIQTAVR;STITSREIQTAVRLLLPGELAK;VLKQVHPDTGISSK	sp|Q93079|H2B1H_HUMAN Histone H2B type 1-H OS=Homo sapiens OX=9606 GN=H2BC9 PE=1 SV=3;sp|Q5QNW6|H2B2F_HUMAN Histone H2B type 2-F OS=Homo sapiens OX=9606 GN=H2BC18 PE=1 SV=3;sp|Q99880|H2B1L_HUMAN Histone H2B type 1-L OS=Homo sapiens OX=9606 GN=H2BC13 PE=1 S	14	14	0	72.2	13.892	8748600000	205900000	114170000	101240000	116660000	152300000	74443000	545420000	149280000	49348000	69636000	120010000	52919000	1.0008e+09	408590000	737650000	683760000	918450000	532410000	2169700000	735810000	228520000	450710000	506870000	375410000
Q03265	ATP synthase subunit alpha, mitochondrial	Atp5a1	Mus musculus	10090	AVDSLVPIGRGQR;DNGKHALIIYDDLSK;EAYPGDVFYLHSR;ELIIGDRQTGK;ELIIGDRQTGKTSIAIDTIINQK;EVAAFAQFGSDLDAATQQLLSR;FENAFLSHVISQHQSLLGNIR;GIRPAINVGLSVSR;GMSLNLEPDNVGVVVFGNDK;GMSLNLEPDNVGVVVFGNDKLIK;GYLDKLEPSKITK;HALIIYDDLSK;HALIIYDDLSKQAVAYR;ILGADTSVDLEETGR;ILGADTSVDLEETGRVLSIGDGIAR;ITKFENAFLSHVISQHQSLLGNIR;LKEIVTNFLAGFEP;LYCIYVAIGQK;LYCIYVAIGQKR;RVGLKAPGIIPR;STVAQLVKR;TGAIVDVPVGEELLGR;TGAIVDVPVGEELLGRVVDALGN…	sp|Q03265|ATPA_MOUSE ATP synthase subunit alpha, mitochondrial OS=Mus musculus OX=10090 GN=Atp5f1a PE=1 SV=1	29	29	3	48.8	59.752	8.4647e+09	92864000	100240000	100090000	117610000	102160000	90708000	69169000	80749000	131900000	95554000	138720000	126310000	466610000	547590000	986400000	736180000	841950000	782240000	402130000	476780000	952190000	740950000	672390000	859250000
P16858	Glyceraldehyde-3-phosphate dehydrogenase	Gapdh	Mus musculus	10090;10090	AENGKLVINGKPITIFQER;AENGKLVINGKPITIFQERDPTNIK;DGRGAAQNIIPASTGAAK;GAAQNIIPASTGAAK;GILGYTEDQVVSCDFNSNSHSSTFDAGAGIALNDNFVK;IVSNASCTTNCLAPLAK;LEKPAKYDDIKK;LISWYDNEYGYSNR;LVINGKPITIFQER;LVINGKPITIFQERDPTNIK;LWRDGR;TVDGPSGKLWR;VGVNGFGR;VIHDNFGIVEGLMTTVHAITATQK;VKVGVNGFGR;VPTPNVSVVDLTCR;VVKQASEGPLK;WGEAGAEYVVESTGVFTTMEK	sp|P16858|G3P_MOUSE Glyceraldehyde-3-phosphate dehydrogenase OS=Mus musculus OX=10090 GN=Gapdh PE=1 SV=2	18	18	11	64.6	35.81	8.4257e+09	213890000	137720000	149430000	118540000	158430000	243870000	224680000	147790000	104810000	156390000	122460000	113420000	1282300000	526320000	569440000	571910000	734280000	1170300000	718650000	754600000	438450000	723410000	412160000	523950000
P14211	Calreticulin	Calr	Mus musculus	10090	AKIDDPTDSKPEDWDKPEHIPDPDAK;CKDDEFTHLYTLIVRPDNTYEVK;DDEFTHLYTLIVRPDNTYEVK;DEDEDEEDEKEEDEEESPGQAK;DKGLQTSQDAR;EDDDDRDEDEDEEDEK;EEDEEESPGQAK;EEDEEESPGQAKDEL;EEEEAEDKEDDDDR;EEEEAEDKEDDDDRDEDEDEEDEK;EQFLDGDAWTNR;EQFLDGDAWTNRWVESK;FEPFSNKGQTLVVQFTVK;FEPFSNKGQTLVVQFTVKHEQNIDCGGGYVK;FVLSSGK;FVLSSGKFYGDLEK;FYGDLEKDKGLQTSQDAR;HEQNIDCGGGYVK;HKSDFGKFVLSSGK;IDDPTDSKPEDWDKPEHIPDPDAK;IDNSQVESGSLEDDWDFLPPK;IDNSQ…	sp|P14211|CALR_MOUSE Calreticulin OS=Mus musculus OX=10090 GN=Calr PE=1 SV=1	34	34	16	67.1	47.994	8.4002e+09	105180000	125690000	143970000	155850000	152400000	139280000	98829000	179260000	251760000	139970000	155160000	241860000	368770000	330710000	682510000	969870000	721790000	934610000	327840000	707500000	1232400000	722220000	451260000	950680000
Q8BTM8	Filamin-A	Flna	Mus musculus	10090	AEISFEDRK;AFGPGLQGGNAGSPAR;ALGALVDSCAPGLCPDWDSWDASKPVNNAR;ANLPQSFQVDTSK;ANLPQSFQVDTSKAGVAPLQVK;ANLPQSFQVDTSKAGVAPLQVKVQGPK;ASGPGLNTTGVPASLPVEFTIDAK;AWGPGLEGGIVGK;CAPGVVGPTEADIDFDIIR;CAPGVVGPTEADIDFDIIRNDNDTFTVK;DGSCGVAYVVQEPGDYEVSVK;DGSCSVEYIPYEAGTYSLNVTYGGHQVPGSPFK;DKGEYTLVVK;DNGNGTYSCSYVPR;DVDIIDHHDNTYTVK;EATTEFSVDAR;EEGPYEVEVTYDGVPVPGSPFPLEAVAPTKPSK;EEGPYEVEVTYDGVPVPGSPFPLEAVAPTKPSKVK;EGSYSISV…	sp|Q8BTM8|FLNA_MOUSE Filamin-A OS=Mus musculus OX=10090 GN=Flna PE=1 SV=5	69	69	23	36.9	281.22	8.3653e+09	79474000	43632000	47664000	44643000	58329000	56938000	85615000	77254000	61629000	90042000	66955000	65372000	799030000	379110000	493140000	460640000	705180000	830460000	967480000	775640000	527890000	1164600000	577760000	684340000
Q9JKR6	Hypoxia up-regulated protein 1	Hyou1	Mus musculus	10090	AANSLEAFIFETQDK;AANSLEAFIFETQDKLYQPEYQEVSTEEQR;AEPPLNASAGDQEEK;AHFNLDESGVLSLDR;AVGKEELGKNINADEAAAMGAVYQAAALSK;DAVIYPILVEFTR;DEPAEQGELKEEAEPPAEETSQPPPSEPK;DEPAEQGELKEEAEPPAEETSQPPPSEPKGDAAR;EEAEPPAEETSQPPPSEPKGDAAR;EKAANSLEAFIFETQDK;EKAANSLEAFIFETQDKLYQPEYQEVSTEEQR;ENGTDAVQEEEESPAEGSK;EVQYLLNKAK;FLGDSAAGMAIKNPK;GVGESFKKYPDYESK;KLCQGLFFR;KLCQGLFFRVEER;KTPVTVTLKENER;KYPDYESK;LAELRKLCQGLFFR;LGNTISSLF…	sp|Q9JKR6|HYOU1_MOUSE Hypoxia up-regulated protein 1 OS=Mus musculus OX=10090 GN=Hyou1 PE=1 SV=1	45	45	22	47.5	111.18	7.499e+09	14567000	16327000	19465000	20773000	16951000	19829000	9163600	22412000	170270000	140700000	143430000	126800000	107000000	125560000	168710000	189490000	181750000	224950000	92907000	180450000	1.8572e+09	1.5819e+09	1291800000	1.4973e+09
Q922R8	Protein disulfide-isomerase A6	Pdia6	Mus musculus	10090	AATALKDVVK;ALDLFSDNAPPPELLEIINEDIAK;ALDLFSDNAPPPELLEIINEDIAKK;DGELPVEDDIDLSDVELDDLEK;DVVELTDDTFDK;EPWDGKDGELPVEDDIDLSDVELDDLEK;FALLKGSFSEQGINEFLR;GESPVDYDGGR;GESPVDYDGGRTR;GSFSEQGINEFLR;GSTAPVGGGSFPTITPR;HQSLGGQYGVQGFPTIK;IFGANKNKPEDYQGGR;IFQKGESPVDYDGGR;IFQKGESPVDYDGGRTR;LAAVDATVNQVLASR;NKPEDYQGGR;NKPEDYQGGRTGEAIVDAALSALR;NLEPEWAAAATEVK;NLEPEWAAAATEVKEQTK;TGEAIVDAALSALR;TGEAIVDAALSALRQLVK;VGAVNA…	sp|Q922R8|PDIA6_MOUSE Protein disulfide-isomerase A6 OS=Mus musculus OX=10090 GN=Pdia6 PE=1 SV=3	26	26	14	52.5	48.1	7.3565e+09	43072000	80378000	100840000	86117000	88100000	96758000	78666000	109270000	127050000	91262000	89685000	91160000	208940000	428600000	523380000	485590000	631200000	1.0278e+09	461250000	735810000	900580000	760160000	436560000	756600000
Q64433	10 kDa heat shock protein, mitochondrial	Hspe1	Mus musculus	10090	AGQAFR;AGQAFRKFLPLFDR;FLPLFDRVLVER;GKSGEIEPVSVK;KFLPLFDR;SAAETVTKGGIMLPEKSQGK;SGEIEPVSVK;SGEIEPVSVKVGDK;SGEIEPVSVKVGDKVLLPEYGGTK;SQGKVLQATVVAVGSGGKGK;VGDKVLLPEYGGTK;VLLPEYGGTKVVLDDKDYFLFR;VLQATVVAVGSGGK;VLQATVVAVGSGGKGK;VVLDDKDYFLFR;VVLDDKDYFLFRDSDILGK	sp|Q64433|CH10_MOUSE 10 kDa heat shock protein, mitochondrial OS=Mus musculus OX=10090 GN=Hspe1 PE=1 SV=2	16	16	8	96.1	10.963	7.1431e+09	44341000	186400000	120180000	205620000	107720000	103500000	89568000	123100000	155260000	77589000	106740000	131310000	398090000	667870000	645010000	743920000	617610000	654750000	352370000	536340000	1.0514e+09	392310000	383270000	700190000
P18669;P15259	Phosphoglycerate mutase 1;Phosphoglycerate mutase 2	PGAM1;PGAM2	Homo sapiens	9606;9606;9606	AAYKLVLIR;ALPFWNEEIVPQIK;FSGWYDADLSPAGHEEAK;HGESAWNLENR;HYGGLTGLNK;HYGGLTGLNKAETAAK;LNERHYGGLTGLNK;LNERHYGGLTGLNKAETAAK;RVLIAAHGNSLR;RYADLTEDQLPSCESLKDTIAR;VLIAAHGNSLR;YADLTEDQLPSCESLK;YADLTEDQLPSCESLKDTIAR	sp|P18669|PGAM1_HUMAN Phosphoglycerate mutase 1 OS=Homo sapiens OX=9606 GN=PGAM1 PE=1 SV=2;sp|P15259|PGAM2_HUMAN Phosphoglycerate mutase 2 OS=Homo sapiens OX=9606 GN=PGAM2 PE=1 SV=3	13	13	0	41.7	28.804	6.0009e+09	177500000	141160000	178540000	195030000	153660000	236410000	330090000	289490000	217660000	171610000	140680000	220020000	221790000	280760000	580900000	540810000	704580000	1.03e+09	1074900000	381020000	277110000	385950000	205090000	317920000
Q09666	Neuroblast differentiation-associated protein AHNAK	AHNAK	Homo sapiens	9606	ADIDVSGPKVDVDIPDVNIEGPDAK;ADLDVSGPKVDIDVPDVNIEGPDAK;ADLDVSGPKVDIDVPDVNIEGPEGK;AEGPDVAVDLPK;AEGPEVDVNLPK;FSMPGFKGEGPEVDVNLPK;FSVPGFKAEGPEVDVNLPK;GEGPDVDVSLPK;GEGPDVDVTLPK;GEGPEVDVNLPK;ISMPDVDLHLKGPK;ISMPGFKGEGPDVDVNLPK;ISMPGFKGEGPEVDVNLPK;LKGPQITGPSLEGDLGLK;MPEMHFKTPK;MPFLSISSPK;RVTAYTVDVTGR;SEDGVEGDLGETQSR;VDIDVPDVNIEGPDAK;VDIDVPDVNIEGPEGK;VDIEAPDVSLEGPEGK;VDINAPDVDVQGPDWHLK;VDINAPDVDVR;VEGDLKGPE…	sp|Q09666|AHNK_HUMAN Neuroblast differentiation-associated protein AHNAK OS=Homo sapiens OX=9606 GN=AHNAK PE=1 SV=2	29	29	29	12.2	629.09	5656300000	289730000	75000000	97621000	105350000	77084000	121030000	90070000	62653000	130470000	114480000	106820000	145690000	752840000	180270000	578360000	476920000	438910000	598770000	333590000	247170000	433790000	476590000	409530000	729560000
P17751	Triosephosphate isomerase	Tpi1	Mus musculus	10090	DLGATWVVLGHSER;ELASQPDVDGFLVGGASLKPEFVDIINAK;ELASQPDVDGFLVGGASLKPEFVDIINAKQ;GWLKSNVNDGVAQSTR;HVFGESDELIGQK;IAVAAQNCYK;IIYGGSVTGATCK;IIYGGSVTGATCKELASQPDVDGFLVGGASLKPEFVDIINAKQ;KFFVGGNWK;KKCLGELICTLNAANVPAGTEVVCAPPTAYIDFAR;LDEREAGITEKVVFEQTK;RHVFGESDELIGQK;SNVNDGVAQSTR;TATPQQAQEVHEK;VIADNVKDWSK;VSHALAEGLGVIACIGEK;VVFEQTKVIADNVKDWSK;VVLAYEPVWAIGTGK	sp|P17751|TPIS_MOUSE Triosephosphate isomerase OS=Mus musculus OX=10090 GN=Tpi1 PE=1 SV=5	18	18	5	86.7	26.712	5630700000	122960000	126100000	185140000	152240000	126860000	110560000	160750000	133360000	123290000	115290000	73971000	84044000	494310000	294430000	779480000	431310000	651190000	600490000	388780000	451730000	460330000	367710000	196390000	514570000
Q9D8E6	60S ribosomal protein L4	Rpl4	Mus musculus	10090	ACARPLISVYSEK;ACARPLISVYSEKGESSGK;ACARPLISVYSEKGESSGKNVTLPAVFK;APIRPDIVNFVHTNLR;APIRPDIVNFVHTNLRK;FCIWTESAFR;GHRIEEVPELPLVVEDK;GPCIIYNEDNGIIK;GPCIIYNEDNGIIKAFR;IEEVPELPLVVEDK;ILKSPEIQR;KLDELYGTWR;KLDELYGTWRK;KLEAAATALATK;KLEAAATALATKSEK;KNNRQPYAVSELAGHQTSAESWGTGR;LEAAATALATK;NIPGITLLNVSKLNILK;NNRQPYAVSELAGHQTSAESWGTGR;NVTLPAVFKAPIRPDIVNFVHTNLR;NVTLPAVFKAPIRPDIVNFVHTNLRK;QPYAVSELAGHQTSAESWGTGR;RGP…	sp|Q9D8E6|RL4_MOUSE 60S ribosomal protein L4 OS=Mus musculus OX=10090 GN=Rpl4 PE=1 SV=3	26	26	5	47	47.153	5427300000	98363000	74437000	63566000	60122000	121690000	71116000	142680000	67276000	65284000	120780000	94031000	83875000	313070000	360950000	276470000	363230000	706830000	541450000	631080000	358560000	374340000	565970000	382150000	553190000
Q8VDD5	Myosin-9	Myh9	Mus musculus	10090;10090;10090;10090;10090;10090;10090;10090	ADFCIIHYAGK;AGVLAHLEEER;AKQTLENERGELANEVK;ALELDSNLYR;ANLQIDQINTDLNLER;AQQAADKYLYVDK;AQQAADKYLYVDKNFINNPLAQADWAAK;CNGVLEGIR;CQYLQAEK;DELADEIANSSGK;DELADEIANSSGKGALALEEK;DELADEIANSSGKGALALEEKR;DFSALESQLQDTQELLQEENRQK;DFSALESQLQDTQELLQEENRQKLSLSTK;DLEAHIDTANK;DLEAHIDTANKNR;DLEGLSQRLEEK;EDQSILCTGESGAGK;ELETQISELQEDLESER;EQLEEEEEAKR;HEDELLAK;HSQAVEELADQLEQTKR;IAQLEEELEEEQGNTELINDR;IAQLEEELEEEQGNTELIND…	sp|Q8VDD5|MYH9_MOUSE Myosin-9 OS=Mus musculus OX=10090 GN=Myh9 PE=1 SV=4	69	69	24	34.6	226.37	5334300000	134890000	40978000	23414000	22401000	113850000	73728000	250870000	33238000	13401000	137240000	187280000	45717000	524440000	129200000	78985000	77062000	677310000	363640000	1.4609e+09	144950000	36621000	880070000	771570000	189550000
Q61753	D-3-phosphoglycerate dehydrogenase	Phgdh	Mus musculus	10090	AFANLR;AGTGVDNVDLEAATR;AGTGVDNVDLEAATRK;ALQSGQCAGAALDVFTEEPPRDR;ALVDHENVISCPHLGASTK;EASKQADVNLVNAK;EELIAELQDCEGLIVR;GGIVDEGALLR;GTIQVVTQGTSLK;GTIQVVTQGTSLKNAGTCLSPAVIVGLLR;ILQDGGLQVVEK;ILQDGGLQVVEKQNLSK;KILQDGGLQVVEK;KILQDGGLQVVEKQNLSK;NAGTCLSPAVIVGLLR;QADVNLVNAK;QHVLEAFQFCF;RGQPLLVFR;SATKVTADVINAAEK;SATKVTADVINAAEKLQVVGR;TLGILGLGR;VLISDSLDPCCR;VLISDSLDPCCRK;VTADVINAAEK;VTADVINAAEKLQVVGR	sp|Q61753|SERA_MOUSE D-3-phosphoglycerate dehydrogenase OS=Mus musculus OX=10090 GN=Phgdh PE=1 SV=3	25	25	5	40.2	56.585	5304900000	58135000	55673000	66317000	66972000	53139000	69124000	60212000	90365000	53390000	60974000	42331000	54944000	431040000	315930000	554800000	491500000	526930000	595430000	384460000	525740000	341460000	464700000	247880000	425070000
P99027	60S acidic ribosomal protein P2	Rplp2	Mus musculus	10090	ILDSVGIEADDDR;ILDSVGIEADDDRLNK;ILDSVGIEADDDRLNKVISELNGK;KEESEESDDDMGFGLFD;KILDSVGIEADDDRLNK;LASVPAGGAVAVSAAPGSAAPAAGSAPAAAEEK;LASVPAGGAVAVSAAPGSAAPAAGSAPAAAEEKK;LASVPAGGAVAVSAAPGSAAPAAGSAPAAAEEKKDEK;LNKVISELNGKNIEDVIAQGVGK;NIEDVIAQGVGK;VISELNGKNIEDVIAQGVGK;YVASYLLAALGGNSSPSAK	sp|P99027|RLA2_MOUSE 60S acidic ribosomal protein P2 OS=Mus musculus OX=10090 GN=Rplp2 PE=1 SV=3	12	12	3	95.7	11.651	5223700000	382940000	120720000	118880000	86423000	82089000	136020000	66772000	98108000	90642000	106040000	105170000	128470000	623140000	421610000	576320000	247110000	373840000	537720000	207690000	461620000	415570000	371050000	400960000	587110000
P12970	60S ribosomal protein L7a	Rpl7a	Mus musculus	10090	AAGKGDVPTKRPPVLR;AGVNTVTTLVENK;AGVNTVTTLVENKK;HWGGNVLGPK;KTCTTVAFTQVNSEDKGALAK;KVAPAPAVVK;KVVNPLFEK;LKVPPAINQFTQALDR;LKVPPAINQFTQALDRQTATQLLK;NFGIGQDIQPK;NFGIGQDIQPKR;RHWGGNVLGPK;RLKVPPAINQFTQALDR;TCTTVAFTQVNSEDK;TCTTVAFTQVNSEDKGALAK;TNYNDRYDEIR;TNYNDRYDEIRR;VPPAINQFTQALDR	sp|P12970|RL7A_MOUSE 60S ribosomal protein L7a OS=Mus musculus OX=10090 GN=Rpl7a PE=1 SV=2	18	18	0	48.5	29.976	5003800000	105350000	109930000	60367000	126680000	66898000	62333000	129710000	67028000	60195000	99011000	97941000	112290000	480670000	427410000	316430000	567020000	287780000	455670000	534790000	293020000	242160000	484130000	334120000	580550000
P10412;P16402;P16403;Q02539	Histone H1.4;Histone H1.3;Histone H1.2;Histone H1.1	HIST1H1E;HIST1H1D;HIST1H1C;HIST1H1A	Homo sapiens	9606;9606;9606;9606;9606	ALAAAGYDVEK;ALAAAGYDVEKNNSR;ASGPPVSELITK;GTGASGSFKLNK;GTGASGSFKLNKK;KALAAAGYDVEK;KALAAAGYDVEKNNSR;KASGPPVSELITK;RKASGPPVSELITK;SETAPAAPAAPAPAEKTPVK;SETAPAAPAAPAPAEKTPVKK;SGVSLAALKK;SLVSKGTLVQTK	sp|P10412|H14_HUMAN Histone H1.4 OS=Homo sapiens OX=9606 GN=H1-4 PE=1 SV=2;sp|P16402|H13_HUMAN Histone H1.3 OS=Homo sapiens OX=9606 GN=H1-3 PE=1 SV=2;sp|P16403|H12_HUMAN Histone H1.2 OS=Homo sapiens OX=9606 GN=H1-2 PE=1 SV=2;sp|Q02539|H11_HUMAN Histone H1.	13	13	0	38.8	21.865	4975800000	99691000	98009000	69446000	87629000	67396000	72578000	139460000	101720000	56151000	91141000	168300000	53524000	348600000	324090000	271820000	384840000	421490000	390550000	666600000	482780000	316910000	580310000	550010000	237830000
P05202	Aspartate aminotransferase, mitochondrial	Got2	Mus musculus	10090	ASAELALGENNEVLK;ASAELALGENNEVLKSGR;DDNGKPYVLPSVR;DGRISVAGVTSGNVGYLAHAIHQVTK;DVFLPKPSWGNHTPIFR;EYLPIGGLAEFCK;FVTVQTISGTGALR;IAATILTSPDLR;IAATILTSPDLRK;IAATILTSPDLRKQWLQEVK;ILIRPLYSNPPLNGAR;ISVAGVTSGNVGYLAHAIHQVTK;MNLGVGAYRDDNGKPYVLPSVR;NLDKEYLPIGGLAEFCK;TCGFDFSGALEDISK;VGAFTVVCK;VGAFTVVCKDAEEAK;VGAFTVVCKDAEEAKR	sp|P05202|AATM_MOUSE Aspartate aminotransferase, mitochondrial OS=Mus musculus OX=10090 GN=Got2 PE=1 SV=1	18	18	13	42.1	47.411	4903500000	58642000	77633000	82293000	90643000	56174000	65187000	46098000	47732000	103010000	55472000	79573000	88887000	199810000	403550000	430040000	652040000	344120000	583620000	246350000	271070000	580060000	321940000	423620000	447270000
O88569	Heterogeneous nuclear ribonucleoproteins A2/B1	Hnrnpa2b1	Mus musculus	10090	DYFEEYGKIDTIEIITDRQSGK;GFGDGYNGYGGGPGGGNFGGSPGYGGGR;GFGFVTFDDHDPVDK;GFGFVTFDDHDPVDKIVLQK;GGGGNFGPGPGSNFR;GGGGNFGPGPGSNFRGGSDGYGSGR;GGNFGFGDSR;GGNFGFGDSRGGGGNFGPGPGSNFR;GGNFGFGDSRGGGGNFGPGPGSNFRGGSDGYGSGR;IDTIEIITDR;KLFIGGLSFETTEESLR;KLFIGGLSFETTEESLRNYYEQWGK;LFIGGLSFETTEESLR;LFVGGIKEDTEEHHLR;SGRGGNFGFGDSR;YHTINGHNAEVR	sp|O88569|ROA2_MOUSE Heterogeneous nuclear ribonucleoproteins A2/B1 OS=Mus musculus OX=10090 GN=Hnrnpa2b1 PE=1 SV=2	16	16	0	45.6	37.402	4834300000	85471000	164150000	169360000	181820000	136650000	167390000	145310000	69226000	117620000	98948000	117180000	137220000	245040000	435010000	522890000	448350000	542830000	456190000	504060000	200510000	263250000	270620000	584570000	360990000
Q01768	Nucleoside diphosphate kinase B	Nme2	Mus musculus	10090	ASEEHLKQHYIDLK;DRPFFPGLVK;EIHLWFKPEELIDYK;EIHLWFKPEELIDYKSCAHDWVYE;GDFCIQVGR;GLVGEIIKR;NIIHGSDSVESAEK;NIIHGSDSVESAEKEIHLWFKPEELIDYK;TFIAIKPDGVQR	sp|Q01768|NDKB_MOUSE Nucleoside diphosphate kinase B OS=Mus musculus OX=10090 GN=Nme2 PE=1 SV=1	9	9	3	60.5	17.363	4450500000	113690000	58313000	108860000	55565000	52007000	61223000	60112000	77738000	80729000	98606000	67850000	75300000	731150000	219710000	450750000	257080000	282050000	346550000	271890000	379460000	414490000	479730000	259960000	357670000
P55072	Transitional endoplasmic reticulum ATPase	VCP	Homo sapiens	9606	AFEEAEKNAPAIIFIDELDAIAPKR;AIANECQANFISIK;ASGADSKGDDLSTAILK;ASGADSKGDDLSTAILKQK;DVDLEFLAK;EDEEESLNEVGYDDIGGCR;EDEEESLNEVGYDDIGGCRK;ELQELVQYPVEHPDK;ESIESEIRR;ETVVEVPQVTWEDIGGLEDVKR;EVDIGIPDATGRLEILQIHTK;GFGSFRFPSGNQGGAGPSQGSGGGTGGSVYTEDNDDDLYG;GVLFYGPPGCGK;KGDIFLVR;KSPVAKDVDLEFLAK;LADDVDLEQVANETHGHVGADLAALCSEAALQAIR;LAGESESNLR;LAGESESNLRK;LAIRESIESEIRR;LDQLIYIPLPDEK;LEILQIHTK;LGDVISIQPCPDVK;LIVDEAI…	sp|P55072|TERA_HUMAN Transitional endoplasmic reticulum ATPase OS=Homo sapiens OX=9606 GN=VCP PE=1 SV=4	31	31	0	50.5	89.321	4446400000	77018000	72236000	74197000	71225000	66961000	74175000	63949000	92593000	47641000	74319000	54805000	67468000	385780000	447100000	428750000	372060000	374650000	532010000	332070000	425760000	238640000	320180000	220560000	368880000
P08865	40S ribosomal protein SA	RPSA	Homo sapiens	9606	ADHQPLTEASYVNLPTIALCNTDSPLR;AIVAIENPADVSVISSR;AVLKFAAATGATPIAGR;FAAATGATPIAGR;FTPGTFTNQIQAAFR;FTPGTFTNQIQAAFREPR;LLVVTDPRADHQPLTEASYVNLPTIALCNTDSPLR;SDGIYIINLK;SGALDVLQMKEEDVLK;YVDIAIPCNNK	sp|P08865|RSSA_HUMAN 40S ribosomal protein SA OS=Homo sapiens OX=9606 GN=RPSA PE=1 SV=4	10	10	0	42	32.854	4429600000	374660000	81404000	155170000	135710000	81614000	85946000	131700000	108900000	125580000	141740000	62837000	107040000	946920000	185430000	462500000	337470000	231730000	438970000	317580000	233600000	387900000	442150000	125450000	319940000
Q80X90	Filamin-B	Flnb	Mus musculus	10090	AAGSGELGVTVKGPK;AGVENGKPTHFTVHTK;AKVYGQGLSEGR;ALGALVDSCAPGLCPDWESWDPRKPVDNAR;APAVATVGSICDLNLK;APLNVQFSSPLPGEAVK;AQITNPSGASTECFVK;AQITNPSGASTECFVKDNADGTYQVEYTPFEK;AWGPGLHGGIVGR;CLATGPGIAPTVK;CLTVLSLQESGLKVNQPASFAIR;CVYKPVQPGPHVVK;DAGEGLLAVQITDQEGKPQR;DGTYAVTYIPDK;DLDIIDNYDYSHTVK;DNADGTYQVEYTPFEK;EAFTNKSNVFTVVTR;EAGAGGLSIAVEGPSK;EATTDFTVDSRPLTQVGGDHIK;EVGEHLVSIKK;FADEHVPGSPFTVK;FNGSHVVGSPFK;GAGIGGL…	sp|Q80X90|FLNB_MOUSE Filamin-B OS=Mus musculus OX=10090 GN=Flnb PE=1 SV=3	61	58	32	35.3	277.82	4429200000	45871000	30689000	27779000	25227000	36247000	38548000	37652000	41269000	45540000	57248000	39527000	44236000	430220000	230870000	288480000	200900000	391560000	423380000	281480000	392280000	417950000	580430000	287780000	503910000
Q8K009	Mitochondrial 10-formyltetrahydrofolate dehydrogenase	Aldh1l2	Mus musculus	10090	ANNTEYGLASGVFTR;DAFENGEWGR;DGTPVFKFPR;DLGEEALNEYLK;ENAEVSWDQPAEGLHNWIR;FQNGDIDGVLQR;GVINIIPGSGGVAGQR;HGSIIYHPSLLPR;ILSNTPVIEDSTDFFK;IQGSTIPINQARPNYNLTFTK;KLGFTGSTSVGK;LALIGQSLFGQEVYSQLLK;LFVEEAIHDEFVTR;LGFTGSTSVGK;LLQYCETGVQEGATLVYGGR;NGLVLFGNDGK;QSCGGLQLQNEDVYMATK;QSGFGKDLGEEALNEYLK;SAACLAAGNTLVLKPAQVTPLTALK;SCDVKPNDTVDSLYNR;SCDVKPNDTVDSLYNRFLFPEGIK;SPLIIFSDCDLEK;TPQPEEGATYEGIQK;TPQPEEGATYEGIQKK…	sp|Q8K009|AL1L2_MOUSE Mitochondrial 10-formyltetrahydrofolate dehydrogenase OS=Mus musculus OX=10090 GN=Aldh1l2 PE=1 SV=2	25	25	17	37.4	101.59	4.281e+09	54888000	69934000	56911000	63588000	82105000	70814000	38366000	84391000	124160000	67561000	79054000	102000000	189980000	236050000	276620000	289660000	412770000	446610000	175880000	514570000	508200000	384770000	343500000	502440000
P63101	14-3-3 protein zeta/delta	Ywhaz	Mus musculus	10090	DICNDVLSLLEK;DNLTLWTSDTQGDEAEAGEGGEN;EKIETELR;FLIPNASQPESK;GIVDQSQQAYQEAFEISK;GIVDQSQQAYQEAFEISKK;KGIVDQSQQAYQEAFEISKK;MDKNELVQK;NLLSVAYKNVVGAR;NLLSVAYKNVVGARR;SSWRVVSSIEQK;SVTEQGAELSNEER;SVTEQGAELSNEERNLLSVAYK;SVTEQGAELSNEERNLLSVAYKNVVGAR;VVSSIEQKTEGAEK;YLAEVAAGDDKK;YLAEVAAGDDKKGIVDQSQQAYQEAFEISK	sp|P63101|1433Z_MOUSE 14-3-3 protein zeta/delta OS=Mus musculus OX=10090 GN=Ywhaz PE=1 SV=1	17	17	1	58	27.771	4.1205e+09	108250000	84587000	129090000	107980000	70161000	93090000	72134000	136940000	108420000	85986000	67149000	80964000	371370000	216810000	497210000	515860000	245090000	443250000	300570000	433760000	258620000	347700000	182460000	307840000
Q9DCN2	NADH-cytochrome b5 reductase 3;NADH-cytochrome b5 reductase 3 membrane-bound form;NADH-cytochrome b5 reductase 3 soluble form	Cyb5r3	Mus musculus	10090	AVLKDPNDHTVCYLLFANQSEK;DILLRPELEELR;FALPSPQHILGLPIGQHIYLSTR;GPNGLLVYQGK;IDGNLVIRPYTPVSSDDDKGFVDLVVK;IGDTIEFR;IGDTIEFRGPNGLLVYQGK;IGDTIEFRGPNGLLVYQGKGK;LIDKEVISPDTR;LIDKEVISPDTRR;STPAITLENPDIK;STPAITLENPDIKYPLR	sp|Q9DCN2|NB5R3_MOUSE NADH-cytochrome b5 reductase 3 OS=Mus musculus OX=10090 GN=Cyb5r3 PE=1 SV=3	12	12	11	44.9	34.127	4.0036e+09	139360000	119020000	136640000	92570000	82192000	67185000	32366000	75263000	142910000	29702000	98543000	61622000	335640000	372680000	647310000	369040000	282360000	280560000	131230000	270510000	473080000	208230000	297590000	335410000
P14148	60S ribosomal protein L7	Rpl7	Mus musculus	10090	AGNFYVPAEPK;EANNFLWPFK;EANNFLWPFKLSSPR;FKEANNFLWPFK;FKEANNFLWPFKLSSPR;IALTDNSLIAR;IRGINGVSPK;IVEPYIAWGYPNLK;KAGNFYVPAEPK;KTTHFVEGGDAGNREDQINR;KVLQLLR;LRQIFNGTFVK;RIALTDNSLIAR;SVNELIYKR;TTHFVEGGDAGNREDQINR;VATVPGTLKK	sp|P14148|RL7_MOUSE 60S ribosomal protein L7 OS=Mus musculus OX=10090 GN=Rpl7 PE=1 SV=2	16	16	3	45.2	31.419	3.9973e+09	59165000	75856000	71329000	81360000	67635000	64191000	115380000	76359000	45354000	103630000	90891000	67217000	519370000	349520000	303860000	403210000	350090000	310190000	387510000	279990000	185310000	342930000	295420000	269900000
P62805	Histone H4	HIST1H4A	Homo sapiens	9606	DAVTYTEHAK;DNIQGITKPAIR;DNIQGITKPAIRR;DNIQGITKPAIRRLAR;ISGLIYEETR;KTVTAMDVVYALK;QGRTLYGFGG;RISGLIYEETR;TVTAMDVVYALK;TVTAMDVVYALKR;VFLENVIRDAVTYTEHAK;VLRDNIQGITKPAIR	sp|P62805|H4_HUMAN Histone H4 OS=Homo sapiens OX=9606 GN=H4C1 PE=1 SV=2	12	12	0	69.9	11.367	3.9242e+09	638720000	41690000	25899000	48860000	37793000	21968000	137660000	78022000	29533000	29122000	75666000	51260000	2626900000	82130000	67852000	78790000	99155000	70518000	498570000	163730000	39191000	34078000	72679000	90556000
Q8BMK4	Cytoskeleton-associated protein 4	Ckap4	Mus musculus	10090	ALEELQRQIEGLGAR;DELGQGLQGVEQK;DFTSLENTVEER;DLSDGIHVVK;ELVSLKQEQQAFK;ELVSLKQEQQAFKQAADSER;ERDFTSLENTVEER;ERDFTSLENTVEERLTELTK;ERDIEALK;GGHGAASPSDKGAHPSGGADDVAK;GLLDDLRNDLDR;HTESLESLLSK;HTESLESLLSKSQEYEQR;IETNENNLESAK;KPPAAPQQPQPPAPHPPQHPQNQAHR;LALQALTEK;LALQALTEKLLR;LAMLQEHVGNLGSSSDLASTVR;LEEELQQLK;LQNEILKDLSDGIHVVK;LQYVEDGVYSMQVASAR;LSSLDNLKSSVSQVESDLK;QRDELGQGLQGVEQK;RLEEELQQLK;SEESSSRLPEDIRR;SI…	sp|Q8BMK4|CKAP4_MOUSE Cytoskeleton-associated protein 4 OS=Mus musculus OX=10090 GN=Ckap4 PE=1 SV=2	34	34	23	61.7	63.691	3.8055e+09	37045000	37059000	38353000	33839000	69355000	56652000	27800000	29373000	40196000	33352000	58356000	47352000	209240000	261560000	289140000	264590000	505370000	583680000	198420000	176140000	267360000	323990000	388770000	337260000
P07901	Heat shock protein HSP 90-alpha	Hsp90aa1	Mus musculus	10090	APFDLFENR;CLELFTELAEDKENYKK;DQVANSAFVER;EDQTEYLEER;EGLELPEDEEEK;EGLELPEDEEEKK;EGLELPEDEEEKKK;EKYIDQEELNK;ELHINLIPSKQDR;ELISNSSDALDK;ELISNSSDALDKIR;FYEQFSK;GTKVILHLKEDQTEYLEER;GVVDSEDLPLNISR;HFSVEGQLEFR;HIYFITGETK;HIYFITGETKDQVANSAFVER;HLEINPDHSIIETLR;HSQFIGYPITLFVEK;IKEKYIDQEELNK;IRYESLTDPSKLDSGK;KHLEINPDHSIIETLR;LGIHEDSQNR;NIKLGIHEDSQNR;NNIKLYVR;NPDDITNEEYGEFYK;RAPFDLFENR;SLTNDWEEHLAVK;TKFENLCK;…	sp|P07901|HS90A_MOUSE Heat shock protein HSP 90-alpha OS=Mus musculus OX=10090 GN=Hsp90aa1 PE=1 SV=4	37	20	4	35.9	84.787	3.7975e+09	65993000	36553000	57075000	37311000	48252000	30542000	37674000	67481000	40655000	53619000	40018000	45104000	433470000	211080000	386940000	250300000	338840000	260840000	247670000	502900000	318750000	299890000	242820000	304010000
Q99KI0	Aconitate hydratase, mitochondrial	Aco2	Mus musculus	10090	AKDINQEVYNFLATAGAK;CTTDHISAAGPWLK;DVGGIVLANACGPCIGQWDR;DVGGIVLANACGPCIGQWDRK;FKLEAPDADELPR;FRGHLDNISNNLLIGAINIENGKANSVR;GHLDNISNNLLIGAINIENGK;GHLDNISNNLLIGAINIENGKANSVR;IVYGHLDDPANQEIER;LEAPDADELPR;LNRPLTLSEK;LTGSLSGWTSPK;NAVTQEFGPVPDTAR;QGLLPLTFADPSDYNK;RAKDINQEVYNFLATAGAK;RLNRPLTLSEK;SDFDPGQDTYQHPPKDSSGQRVDVSPTSQR;SQFTITPGSEQIR;TDIANLAEEFK;VAVPSTIHCDHLIEAQVGGEK;WVVIGDENYGEGSSR	sp|Q99KI0|ACON_MOUSE Aconitate hydratase, mitochondrial OS=Mus musculus OX=10090 GN=Aco2 PE=1 SV=1	21	21	9	32.7	85.462	3.7831e+09	52081000	80617000	72838000	71469000	68128000	92697000	51826000	98811000	81722000	49970000	76078000	67171000	228670000	260790000	255700000	304270000	318040000	652200000	168290000	421660000	283980000	222960000	324610000	341950000
P35700	Peroxiredoxin-1	Prdx1	Mus musculus	10090	GLFIIDDKGILR;HGEVCPAGWKPGSDTIKPDVNK;KLNCQVIGASVDSHFCHLAWINTPK;LNCQVIGASVDSHFCHLAWINTPK;LVQAFQFTDK;LVQAFQFTDKHGEVCPAGWKPGSDTIKPDVNK;QGGLGPMNIPLISDPK;SKEYFSK;TIAQDYGVLK;TIAQDYGVLKADEGISFR	sp|P35700|PRDX1_MOUSE Peroxiredoxin-1 OS=Mus musculus OX=10090 GN=Prdx1 PE=1 SV=1	10	10	5	55.3	22.176	3.781e+09	112210000	57975000	70286000	57176000	63918000	69237000	59551000	50364000	75225000	84440000	55382000	83784000	384820000	255630000	272990000	344020000	329940000	383690000	206710000	277760000	269990000	464380000	228730000	362320000
Q9CZX8	40S ribosomal protein S19	Rps19	Mus musculus	10090	ALAAFLKK;DLDRIAGQVAAANK;DVNQQEFVR;ELAPYDENWFYTR;HKELAPYDENWFYTR;LKVPEWVDTVK;NGVRPSHFSR;PGVTVKDVNQQEFVR;RVLQALEGLK;SGKLKVPEWVDTVK;VPEWVDTVK	sp|Q9CZX8|RS19_MOUSE 40S ribosomal protein S19 OS=Mus musculus OX=10090 GN=Rps19 PE=1 SV=3	11	11	1	59.3	16.085	3.7408e+09	79959000	107490000	65555000	104470000	98486000	175830000	150210000	76126000	82799000	164760000	149310000	98398000	169540000	334520000	158190000	331660000	290940000	601770000	378480000	228310000	185370000	527760000	252650000	281620000
Q8CGK3	Lon protease homolog, mitochondrial	Lonp1	Mus musculus	10090	AASTGYVRLWAAAR;AAYKIVSGEAQTVQVTPENLQDFVGKPVFTVER;AQLSAAVLTLLIK;AQLSAAVLTLLIKQYCR;ELGLEKDDKDAIEEK;GYQGDPSSALLELLDPEQNANFLDHYLDVPVDLSK;IAYTYAR;ILCFHGPPGVGK;IVSGEAQTVQVTPENLQDFVGKPVFTVER;KYLLQEQLK;LALLDNHSSEFNVTR;LAQPYVGVFLK;LAQPYVGVFLKR;LVELLRR;QLEVEPEGLEPEAEK;QLEVEPEGLEPEAEKQK;QSDENLDLAR;TENPLVLIDEVDKIGR;TIRDIIALNPLYR;TKTENPLVLIDEVDKIGR;VLEFIAVSQLR;VLFICTANVIDTIPEPLRDR;YLLQEQLK	sp|Q8CGK3|LONM_MOUSE Lon protease homolog, mitochondrial OS=Mus musculus OX=10090 GN=Lonp1 PE=1 SV=2	23	23	15	27.9	105.84	3.7259e+09	38081000	67187000	70678000	83908000	86755000	110620000	62736000	94880000	135600000	70706000	85490000	124820000	209430000	143240000	267380000	293770000	388670000	433410000	174140000	337300000	526140000	407000000	244920000	300530000
P62826	GTP-binding nuclear protein Ran	RAN	Homo sapiens	9606	AAQGEPQVQFKLVLVGDGGTGKTTFVK;FNVWDTAGQEK;GPIKFNVWDTAGQEK;HLTGEFEK;KKNLQYYDISAK;LVLVGDGGTGK;LVLVGDGGTGKTTFVKR;NLQYYDISAK;SNYNFEKPFLWLAR;VCENIPIVLCGNK;VCENIPIVLCGNKVDIK;VCENIPIVLCGNKVDIKDR;YVATLGVEVHPLVFHTNR	sp|P62826|RAN_HUMAN GTP-binding nuclear protein Ran OS=Homo sapiens OX=9606 GN=RAN PE=1 SV=3	13	13	0	52.8	24.423	3.7116e+09	82594000	59215000	56136000	44359000	58647000	58125000	101240000	75069000	42932000	45132000	31780000	51814000	367980000	253940000	282860000	222450000	375640000	394570000	450930000	437330000	165590000	265880000	157100000	337360000
Q99P72	Reticulon-4	Rtn4	Mus musculus	10090	AYLESEVAISEELVQK;AYLESEVAISEELVQKYSNSALGHVNSTIK;DEAHVSDEFSK;EAEEKLPSDTEKEDR;EEYADFKPFEQAWEVK;GPLPAAPPTAPER;GPLPAAPPTAPERQPSWER;HQAQIDHYLGLANK;KPAAGLSAAPVPPAAAPLLDFSSDSVPPAPR;LPEDDEPPARPPAPAGASPLAEPAAPPSTPAAPK;LSTEPSPEFSNYSEIAK;SEIANVQSGANSLPCSELPCDLSFKNTYPK;SKDKEDLVCSAALHNPQESPATLTK;SPAASAPSLPPAAAVLPSK;TSNPFLVAIHDSEADYVTTDNLSK;TSVVDLLYWR;YSNSALGHVNSTIK	sp|Q99P72|RTN4_MOUSE Reticulon-4 OS=Mus musculus OX=10090 GN=Rtn4 PE=1 SV=2	17	17	14	25.4	126.61	3.6211e+09	420940000	99686000	158090000	124930000	77153000	86096000	36237000	71857000	166410000	76782000	113550000	102270000	651160000	143210000	540650000	286240000	354520000	178340000	54576000	194930000	312410000	145850000	239340000	519880000
Q99PT1	Rho GDP-dissociation inhibitor 1	Arhgdia	Mus musculus	10090	AEEYEFLTPMEEAPK;AEQEPTAEQLAQIAAENEEDEHSVNYKPPAQK;LTLVCSTAPGPLELDLTGDLESFKK;SIQEIQELDKDDESLR;SIQEIQELDKDDESLRK;VAVSADPNVPNVIVTR;YIQHTYR;YKEALLGR	sp|Q99PT1|GDIR1_MOUSE Rho GDP-dissociation inhibitor 1 OS=Mus musculus OX=10090 GN=Arhgdia PE=1 SV=3	8	8	3	58.8	23.407	3.572e+09	182750000	123540000	117980000	79883000	97901000	127650000	111580000	183190000	139840000	102460000	84080000	110260000	428380000	236650000	142200000	271770000	234520000	415480000	200940000	499340000	326510000	304780000	133220000	378160000
P47955	60S acidic ribosomal protein P1	Rplp1	Mus musculus	10090	AAGVSVEPFWPGLFAK;ALANVNIGSLICNVGAGGPAPAAGAAPAGGAAPSTAAAPAEEKK;ALANVNIGSLICNVGAGGPAPAAGAAPAGGAAPSTAAAPAEEKKVEAK;ASVSELACIYSALILHDDEVTVTEDKINALIK;KEESEESEDDMGFGLFD	sp|P47955|RLA1_MOUSE 60S acidic ribosomal protein P1 OS=Mus musculus OX=10090 GN=Rplp1 PE=1 SV=1	5	5	4	99.1	11.475	3.5558e+09	141280000	132240000	128430000	83427000	192030000	116290000	134810000	226120000	175170000	234940000	240520000	89404000	273350000	243710000	245200000	115520000	265550000	359270000	212540000	261270000	280870000	774810000	434740000	88974000
Q99K85	Phosphoserine aminotransferase	Psat1	Mus musculus	10090	ASLYNAVTTEDVEK;AVELNMISLK;ELLAVPNNYK;ELLAVPNNYKVIFVQGGGSGQFSAVPLNLIGLK;FGTVNIVHPK;FGVIFAGAQK;IGNAKGDEALEKR;IIGNTENLVR;KFGTVNIVHPK;LPHSVLLEIQK;LSSIKSQMIYEIIDNSQGFYVCPVER;NVGSAGVTVVIVR;QVVNFGPGPAK;QVVNFGPGPAKLPHSVLLEIQK;SADYVVTGAWSAK;VIFVQGGGSGQFSAVPLNLIGLK	sp|Q99K85|SERC_MOUSE Phosphoserine aminotransferase OS=Mus musculus OX=10090 GN=Psat1 PE=1 SV=1	16	16	11	47.3	40.472	3.4661e+09	131210000	69120000	110620000	96866000	40969000	53883000	72904000	57002000	75887000	111550000	43864000	64881000	390930000	374440000	437070000	335990000	135960000	179310000	183100000	168810000	353880000	497850000	207400000	201410000
Q00610	Clathrin heavy chain 1	CLTC	Homo sapiens	9606;9606	AHIAQLCEK;ALEHFTDLYDIKR;AQILPIR;CNEPAVWSQLAK;EHLELFWSR;FLRENPYYDSR;FNALFAQGNYSEAAK;GQCDLELINVCNENSLFK;HDVVFLITK;IHEGCEEPATHNALAK;IVLDNSVFSEHR;IYIDSNNNPER;KFDVNTSAVQVLIEHIGNLDR;KFNALFAQGNYSEAAK;LAELEEFINGPNNAHIQQVGDR;LASTLVHLGEYQAAVDGAR;LECSEELGDLVK;LHIIEVGTPPTGNQPFPK;LKLLLPWLEAR;LLYNNVSNFGR;LPVVIGGLLDVDCSEDVIK;LTDQLPLIIVCDR;NLQNLLILTAIK;NNLAGAEELFAR;NNRPSEGPLQTR;RPLIDQVVQTALSETQDPEEVSVTVK;SVDPTLA…	sp|Q00610|CLH1_HUMAN Clathrin heavy chain 1 OS=Homo sapiens OX=9606 GN=CLTC PE=1 SV=5	34	34	0	27.6	191.61	3.423e+09	39822000	36410000	40207000	49333000	33282000	35255000	35488000	39955000	32747000	26874000	27522000	35966000	468480000	253730000	290440000	349540000	285020000	345040000	306410000	276250000	223700000	202610000	159320000	262470000
Q8VEK3	Heterogeneous nuclear ribonucleoprotein U	Hnrnpu	Mus musculus	10090	AEVEGKDLPEHAVLK;APQCLGKFIEIAAR;DIDIHEVR;DLPEHAVLK;EDHGRGYFEYIEENKYSR;EKPYFPIPEDCTFIQNVPLEDR;EKPYFPIPEDCTFIQNVPLEDRVR;EVLADRPLFPHVLCHNCAVEFNFGQK;GYFEYIEENK;GYFEYIEENKYSR;KAEVEGKDLPEHAVLK;LLEQYKEESK;NFILDQTNVSAAAQR;NFILDQTNVSAAAQRR;NGQDLGVAFK;NQSQGYNQWQQGQFWGQKPWSQHYHQGYY;SSGPTSLFAVTVAPPGAR;TCNCETEDYGEK;VSELKEELK	sp|Q8VEK3|HNRPU_MOUSE Heterogeneous nuclear ribonucleoprotein U OS=Mus musculus OX=10090 GN=Hnrnpu PE=1 SV=1	19	19	3	26.2	87.917	3.3971e+09	86002000	70467000	87195000	150200000	55273000	42381000	66685000	79718000	74789000	94932000	77261000	97070000	204860000	264060000	343410000	458160000	238740000	224510000	214320000	263510000	270600000	307610000	187340000	419990000
P11940	Polyadenylate-binding protein 1	PABPC1	Homo sapiens	9606;9606;9606;9606;9606	AKEFTNVYIK;ALYDTFSAFGNILSCK;EFSPFGTITSAK;FSPAGPILSIR;GFGFVCFSSPEEATK;GFGFVSFER;GYGFVHFETQEAAER;ITRYQGVNLYVK;IVATKPLYVALAQR;IVATKPLYVALAQRK;KEFSPFGTITSAK;LRKEFSPFGTITSAK;NLDDGIDDER;NLDDGIDDERLR;NLDKSIDNKALYDTFSAFGNILSCK;RSLGYAYVNFQQPADAER;SGVGNIFIK;SGVGNIFIKNLDK;SIDNKALYDTFSAFGNILSCKVVCDENGSK;SKGFGFVCFSSPEEATK;SKVDEAVAVLQAHQAK;SLGYAYVNFQQPADAER;VVCDENGSKGYGFVHFETQEAAER;YQGVNLYVK	sp|P11940|PABP1_HUMAN Polyadenylate-binding protein 1 OS=Homo sapiens OX=9606 GN=PABPC1 PE=1 SV=2	24	24	0	30	70.67	3.3623e+09	66773000	53850000	31995000	37960000	35364000	33229000	42149000	34565000	26039000	27510000	30088000	31923000	524200000	280890000	249230000	349240000	287450000	280270000	309320000	204550000	185900000	238060000	196060000	257100000
P58771	Tropomyosin alpha-1 chain	Tpm1	Mus musculus	10090	AELSEGKCAELEEELKTVTNNLK;ATDAEADVASLNR;ATDAEADVASLNRR;CAELEEELK;CAELEEELKTVTNNLK;HIAEDADRKYEEVAR;IQLVEEELDR;IQLVEEELDRAQER;KATDAEADVASLNR;KATDAEADVASLNRR;KLVIIESDLER;KLVIIESDLERAEER;LATALQKLEEAEK;LATALQKLEEAEKAADESER;LEEAEKAADESER;LVIIESDLER;RIQLVEEELDR;RIQLVEEELDRAQER;SKQLEDELVSLQK;SKQLEDELVSLQKK;YSQKEDKYEEEIK	sp|P58771|TPM1_MOUSE Tropomyosin alpha-1 chain OS=Mus musculus OX=10090 GN=Tpm1 PE=1 SV=1	21	21	0	45.4	32.68	3.3214e+09	23468000	42952000	39742000	36415000	36735000	45666000	32708000	45245000	63920000	56853000	58548000	50772000	122390000	220740000	208450000	232240000	285150000	355720000	222600000	287020000	384670000	311450000	350550000	340410000
P51991	Heterogeneous nuclear ribonucleoprotein A3	HNRNPA3	Homo sapiens	9606	AVSREDSVKPGAHLTVK;EDSVKPGAHLTVK;EDSVKPGAHLTVKK;EDTEEYNLR;GFAFVTFDDHDTVDK;GFAFVTFDDHDTVDKIVVQK;IETIEVMEDR;IFVGGIKEDTEEYNLR;IFVGGIKEDTEEYNLRDYFEK;KIFVGGIKEDTEEYNLR;KLFIGGLSFETTDDSLR;KLFIGGLSFETTDDSLREHFEK;LFIGGLSFETTDDSLR;LFIGGLSFETTDDSLREHFEK;RGFAFVTFDDHDTVDK;SSGSPYGGGYGSGGGSGGYGSR;YHTINGHNCEVK	sp|P51991|ROA3_HUMAN Heterogeneous nuclear ribonucleoprotein A3 OS=Homo sapiens OX=9606 GN=HNRNPA3 PE=1 SV=2	17	17	0	33.3	39.594	3.2379e+09	64026000	56026000	74864000	54499000	67224000	65158000	68418000	49351000	63176000	40890000	91538000	80253000	204680000	164080000	427100000	293140000	261540000	326580000	243270000	155640000	269400000	152760000	340200000	399460000
P09651;Q32P51	Heterogeneous nuclear ribonucleoprotein A1;Heterogeneous nuclear ribonucleoprotein A1, N-terminally processed;Heterogeneous nuclear ribonucleoprotein A1-like 2	HNRNPA1;HNRNPA1L2	Homo sapiens	9606;9606	EDSQRPGAHLTVK;EDSQRPGAHLTVKK;GFAFVTFDDHDSVDK;GFAFVTFDDHDSVDKIVIQK;GGGGYGGSGDGYNGFGNDGGYGGGGPGYSGGSR;IEVIEIMTDR;KLFIGGLSFETTDESLR;LFIGGLSFETTDESLR;NQGGYGGSSSSSSYGSGR;RGFAFVTFDDHDSVDK;SESPKEPEQLR;SESPKEPEQLRK;SKSESPKEPEQLR;SSGPYGGGGQYFAKPR;YHTVNGHNCEVR	sp|P09651|ROA1_HUMAN Heterogeneous nuclear ribonucleoprotein A1 OS=Homo sapiens OX=9606 GN=HNRNPA1 PE=1 SV=5;sp|Q32P51|RA1L2_HUMAN Heterogeneous nuclear ribonucleoprotein A1-like 2 OS=Homo sapiens OX=9606 GN=HNRNPA1L2 PE=2 SV=2	15	15	1	41.4	38.746	3.2165e+09	47831000	107180000	102170000	71808000	86275000	54099000	71498000	41901000	48729000	91712000	79474000	90057000	146520000	382920000	394200000	209210000	343350000	316970000	223140000	207550000	307990000	285880000	167290000	231470000
P48962	ADP/ATP translocase 1	Slc25a4	Mus musculus	10090;10090	DFLAGGIAAAVSK;EFNGLGDCLTK;EQGFLSFWR;EQGFLSFWRGNLANVIR;GDQALSFLKDFLAGGIAAAVSK;LLLQVQHASK;VKLLLQVQHASK;YFAGNLASGGAAGATSLCFVYPLDFAR;YFPTQALNFAFK;YFPTQALNFAFKDK	sp|P48962|ADT1_MOUSE ADP/ATP translocase 1 OS=Mus musculus OX=10090 GN=Slc25a4 PE=1 SV=4	10	5	3	34.6	32.904	3.2046e+09	168620000	62675000	102640000	75437000	127610000	163700000	87853000	93117000	283970000	88446000	171730000	240490000	76504000	12765000	269810000	211810000	912750000	673720000	56784000	53896000	137710000	109090000	338150000	351590000
P10639	Thioredoxin	Txn	Mus musculus	10090	EAFQEALAAAGDK;EKLEASITEYA;MIKPFFHSLCDK;VGEFSGANKEK;VGEFSGANKEKLEASITEYA	sp|P10639|THIO_MOUSE Thioredoxin OS=Mus musculus OX=10090 GN=Txn PE=1 SV=3	5	5	4	42.9	11.675	3.1931e+09	128840000	183650000	264250000	144950000	234150000	158530000	85294000	149590000	196670000	328400000	74055000	63796000	276670000	665500000	288190000	623890000	76121000	171780000	199600000	252290000	131420000	319690000	92750000	95157000
P10107	Annexin A1	Anxa1	Mus musculus	10090	AAYLQENGKPLDEVLR;ALDLELKGDIEK;ALLALAKGDR;ALLALAKGDRCQDLSVNQDLADTDAR;ALTGHLEEVVLAMLK;AMVSEFLK;CATSTPAFFAEK;CQDLSVNQDLADTDAR;DITSDTSGDFR;DITSDTSGDFRK;DLAKDITSDTSGDFRK;FLENQEQEYVQAVK;GGPGSAVSPYPSFNVSSDVAALHK;GLGTDEDTLIEILTTR;GTDVNVFTTILTSR;GVDEATIIDILTK;GVDEATIIDILTKR;KGTDVNVFTTILTSR;RKGTDVNVFTTILTSR;RVFQNYGK;SYKGGPGSAVSPYPSFNVSSDVAALHK;TPAQFDADELR;YGISLCQAILDETK	sp|P10107|ANXA1_MOUSE Annexin A1 OS=Mus musculus OX=10090 GN=Anxa1 PE=1 SV=2	23	23	18	65	38.734	3.1691e+09	78052000	38202000	53660000	56661000	43181000	39156000	40451000	59573000	60810000	70433000	46640000	55029000	354300000	173500000	298820000	255900000	207730000	258540000	187240000	233950000	345180000	377240000	191270000	285420000
P57776	Elongation factor 1-delta	Eef1d	Mus musculus	10090	ATNFLAHEK;ATNFLAHEKIWFDK;GVVQDLQQAISK;GVVQDLQQAISKLEAR;ITSLEVENQNLR;ITSLEVENQNLRGVVQDLQQAISK;IWFDKFKYDDAER;KLQIQCVVEDDK;LQIQCVVEDDK;QENGASVILR;SIQLDGLVWGASK;SLAGSSGPGASSGPGGDHSELIVR	sp|P57776|EF1D_MOUSE Elongation factor 1-delta OS=Mus musculus OX=10090 GN=Eef1d PE=1 SV=3	12	12	5	38.8	31.293	3.1327e+09	57715000	59326000	58375000	49607000	53098000	54049000	37026000	60564000	68670000	72191000	52832000	57891000	281360000	234160000	238110000	220510000	235280000	334620000	152330000	226340000	267840000	338690000	191930000	411530000
Q9D0K2	Succinyl-CoA:3-ketoacid coenzyme A transferase 1, mitochondrial	Oxct1	Mus musculus	10090	AGGAGVPAFYTSTGYGTLVQEGGSPIK;AGGAGVPAFYTSTGYGTLVQEGGSPIKYNK;AGGAGVPAFYTSTGYGTLVQEGGSPIKYNKDGSVAIASKPR;CTLPLTGKQCVNR;DEADADLINAGK;DGSVAIASKPR;DIPNGATLLVGGFGLCGIPENLIGALLK;FYTDPVEAVK;IRAGGAGVPAFYTSTGYGTLVQEGGSPIKYNK;QFLSGELEVELTPQGTLAER;TGVKDLTAVSNNAGVDNFGLGLLLR	sp|Q9D0K2|SCOT1_MOUSE Succinyl-CoA:3-ketoacid coenzyme A transferase 1, mitochondrial OS=Mus musculus OX=10090 GN=Oxct1 PE=1 SV=1	11	11	8	29	55.988	3.102e+09	134800000	125970000	138800000	159100000	109130000	122530000	90219000	92747000	198770000	90293000	106130000	71131000	106480000	170780000	375500000	373520000	327660000	293340000	153420000	256360000	366000000	279250000	275760000	123910000
P54071	Isocitrate dehydrogenase [NADP], mitochondrial	Idh2	Mus musculus	10090	AGTFKLVFTPK;CATITPDEAR;DLAGCIHGLSNVK;DLAGCIHGLSNVKLNEHFLNTTDFLDTIK;DLAGCIHGLSNVKLNEHFLNTTDFLDTIKSNLDR;DQTNDQVTIDSALATQK;FKDIFQEIFDK;FKDIFQEIFDKHYK;GKLDGNQDLIR;GKLDGNQDLIRFAQTLEK;GRPTSTNPIASIFAWTR;HAHGDQYKATDFVVDR;LIDDMVAQVLK;LILPHVDVQLK;LNEHFLNTTDFLDTIK;LNEHFLNTTDFLDTIKSNLDR;LVPGWTKPITIGR;NILGGTVFREPIICK;SSGGFVWACK;TIEAEAAHGTVTR;YFDLGLPNR;YFDLGLPNRDQTNDQVTIDSALATQK;YFDLGLPNRDQTNDQVTIDSALATQKYSVAVK	sp|P54071|IDHP_MOUSE Isocitrate dehydrogenase [NADP], mitochondrial OS=Mus musculus OX=10090 GN=Idh2 PE=1 SV=3	23	23	7	49.8	50.906	3.0733e+09	50187000	64561000	52837000	49794000	64956000	51578000	35745000	45402000	66053000	32547000	52998000	45367000	283400000	192790000	252180000	256020000	363360000	369680000	203720000	231540000	303250000	149510000	229750000	238070000
P18760	Cofilin-1	Cfl1	Mus musculus	10090	ASGVAVSDGVIKVFNDMK;ASGVAVSDGVIKVFNDMKVR;AVLFCLSEDKK;AVLFCLSEDKKNIILEEGK;EILVGDVGQTVDDPYTTFVK;HELQANCYEEVK;HELQANCYEEVKDR;KEDLVFIFWAPENAPLK;KLTGIKHELQANCYEEVK;LGGSAVISLEGKPL;LTGIKHELQANCYEEVK;LTGIKHELQANCYEEVKDR;NIILEEGKEILVGDVGQTVDDPYTTFVK;YALYDATYETK	sp|P18760|COF1_MOUSE Cofilin-1 OS=Mus musculus OX=10090 GN=Cfl1 PE=1 SV=3	14	14	3	72.9	18.559	3.0715e+09	115330000	57042000	66739000	58604000	54542000	53113000	58520000	70972000	85214000	101460000	65466000	81084000	463170000	169070000	278890000	197160000	190520000	226620000	166470000	264890000	282100000	294280000	184440000	353890000
P61978	Heterogeneous nuclear ribonucleoprotein K	HNRNPK	Homo sapiens	9606	ALRTDYNASVSVPDSSGPER;DLAGSIIGK;DLAGSIIGKGGQR;GSDFDCELR;GSYGDLGGPIITTQVTIPK;GSYGDLGGPIITTQVTIPKDLAGSIIGK;GSYGDLGGPIITTQVTIPKDLAGSIIGKGGQR;HESGASIKIDEPLEGSEDR;IDEPLEGSEDR;IDEPLEGSEDRIITITGTQDQIQNAQYLLQNSVK;IILDLISESPIK;IIPTLEEGLQLPSPTATSQLPLESDAVECLNYQHYK;IITITGTQDQIQNAQYLLQNSVK;IITITGTQDQIQNAQYLLQNSVKQYSGK;ILSISADIETIGEILKK;LFQECCPHSTDR;LLIHQSLAGGIIGVK;RPAEDMEEEQAFKR;TDYNASVSVPDSSGPER;VVLIGGKPDR	sp|P61978|HNRPK_HUMAN Heterogeneous nuclear ribonucleoprotein K OS=Homo sapiens OX=9606 GN=HNRNPK PE=1 SV=1	20	20	0	48.4	50.976	3.0408e+09	102180000	62610000	61713000	46041000	47978000	60236000	37981000	42984000	43461000	62190000	52549000	56516000	480850000	189850000	182790000	211860000	300870000	329020000	185890000	171370000	177310000	285880000	196930000	328230000
Q99020	Heterogeneous nuclear ribonucleoprotein A/B	Hnrnpab	Mus musculus	10090	CEIKVAQPK;DLKDYFTK;DLKDYFTKFGEVVDCTIK;DSSSVEKVLDQKEHR;EVYQQQQYGSGGR;EVYQQQQYGSGGRGNR;EYFGQFGEIEAIELPIDPK;EYFGQFGEIEAIELPIDPKLNK;FGEVVDCTIKMDPNTGR;GFGFILFKDSSSVEK;IFVGGLNPEATEEK;IFVGGLNPEATEEKIR;SRGFGFILFK;SRGFGFILFKDSSSVEK;VAQPKEVYQQQQYGSGGR	sp|Q99020|ROAA_MOUSE Heterogeneous nuclear ribonucleoprotein A/B OS=Mus musculus OX=10090 GN=Hnrnpab PE=1 SV=1	15	15	7	39.6	30.831	3.0312e+09	37998000	93714000	85013000	104250000	55842000	58341000	86859000	47070000	64718000	115570000	77400000	58562000	171260000	199950000	254890000	382190000	249770000	272400000	304400000	227600000	203950000	309650000	200820000	254370000
Q922Q8	Leucine-rich repeat-containing protein 59	Lrrc59	Mus musculus	10090	ATVLDLSCNK;ATVLDLSCNKLSTLPSDFCGLTHLVK;ATVLDLSCNKLSTLPSDFCGLTHLVKLDLSK;DKLDGNELDLSLSDLNEVPVK;DKLDGNELDLSLSDLNEVPVKELAALPK;HHEILQWVLQTDSQQ;LDLSKNKLQQLPADFGR;LQQLPADFGR;LVNLQHLDLLNNR;LVNLQHLDLLNNRLVTLPVSFAQLK;LVTLPVSFAQLK;NKLQQLPADFGR;NLKWLDLKDNPLDPVLAK;VAGDCLDEKQCK;VTGLHQQPLCTSVNTIYDNAVQGLR;WLDLKDNPLDPVLAK	sp|Q922Q8|LRC59_MOUSE Leucine-rich repeat-containing protein 59 OS=Mus musculus OX=10090 GN=Lrrc59 PE=1 SV=1	16	16	7	54.1	34.877	2.9798e+09	34257000	62760000	35973000	38959000	60505000	47173000	47519000	40015000	49517000	32847000	89260000	47663000	164570000	315800000	181970000	171760000	300810000	284070000	203580000	191610000	240980000	209040000	473440000	242130000
P57780	Alpha-actinin-4	Actn4	Mus musculus	10090	ACLISLGYDVENDR;AIMTYVSSFYHAFSGAQK;ASFNHFDKDHGGALGPEEFK;ASIHEAWTDGK;CQLEINFNTLQTK;CQLEINFNTLQTKLR;DGLAFNALIHR;DHALLEEQSK;DHALLEEQSKQQSNEHLRR;DLLLDPAWEK;DYETATLSDIK;DYETATLSDIKALIR;EAILAIHKEAQR;EGLLLWCQR;EGLLLWCQRK;ETTDTDTADQVIASFK;FAIQDISVEETSAK;HEAFESDLAAHQDR;HRPELIEYDK;IAESNHIKLSGSNPYTTVTPQIINSK;ICDQWDNLGSLTHSR;KDDPVTNLNNAFEVAEK;KHEAFESDLAAHQDR;KTFTAWCNSHLR;LASDLLEWIR;LASDLLEWIRR;LSGSNPYTTVTPQII…	sp|P57780|ACTN4_MOUSE Alpha-actinin-4 OS=Mus musculus OX=10090 GN=Actn4 PE=1 SV=1	39	39	3	45.2	104.98	2.961e+09	49399000	36173000	37135000	36724000	25768000	32837000	22957000	34694000	33518000	35037000	18972000	20761000	440820000	225580000	386100000	286200000	192080000	327350000	130060000	252580000	249490000	233180000	119160000	118380000
O35887	Calumenin	Calu	Mus musculus	10090	DWILPSDYDHAEAEAR;EEIVDKYDLFVGSQATDFGEALVR;EEIVDKYDLFVGSQATDFGEALVRHDEF;EETKDWILPSDYDHAEAEAR;EQFVEFRDK;HLVYESDQNK;HLVYESDQNKDGK;HLVYESDQNKDGKLTK;IDDDKDGFVTVDELK;IVSKIDDDKDGFVTVDELK;LTKEEIVDKYDLFVGSQATDFGEALVR;RWIHEDVER;SFDQLTPEESK;SFDQLTPEESKER;VHHEPQLSDKVHNDAQNFDYDHDAFLGAEEAK;VHNDAQNFDYDHDAFLGAEEAK;WIHEDVER;YDLFVGSQATDFGEALVR	sp|O35887|CALU_MOUSE Calumenin OS=Mus musculus OX=10090 GN=Calu PE=1 SV=1	18	18	8	46.3	37.063	2.9433e+09	37044000	64411000	77748000	70366000	44702000	48294000	30799000	45861000	113370000	45002000	61791000	74376000	115940000	210840000	367860000	240140000	194110000	233710000	107300000	153140000	683380000	163360000	191800000	281670000
P62960	Nuclease-sensitive element-binding protein 1	Ybx1	Mus musculus	10090;10090	AADPPAENSSAPEAEQGGAE;EDGNEEDKENQGDETQGQQPPQR;EDGNEEDKENQGDETQGQQPPQRR;EDVFVHQTAIK;EDVFVHQTAIKK;GAEAANVTGPGGVPVQGSK;NDTKEDVFVHQTAIK;NDTKEDVFVHQTAIKK;NEGSESAPEGQAQQR;NFNYRR;NGYGFINRNDTK;NGYGFINRNDTKEDVFVHQTAIK;NYQQNYQNSESGEK;NYQQNYQNSESGEKNEGSESAPEGQAQQR;SSEAETQQPPAAPAAALSAADTKPGSTGSGAGSGGPGGLTSAAPAGGDKK;SVGDGETVEFDVVEGEK;SVGDGETVEFDVVEGEKGAEAANVTGPGGVPVQGSK	sp|P62960|YBOX1_MOUSE Y-box-binding protein 1 OS=Mus musculus OX=10090 GN=Ybx1 PE=1 SV=3	17	17	1	58.7	35.73	2.9197e+09	42366000	54531000	72133000	56828000	52582000	59145000	48944000	60954000	52143000	51389000	54181000	48026000	301830000	244100000	399000000	222940000	232840000	317510000	146400000	208750000	225810000	235910000	191390000	193160000
P62917	60S ribosomal protein L8	RPL8	Homo sapiens	9606	AQLNIGNVLPVGTMPEGTIVCCLEEKPGDR;ASGNYATVISHNPETK;ASGNYATVISHNPETKK;AVVGVVAGGGR;AVVGVVAGGGRIDKPILK;GIVKDIIHDPGR;GIVKDIIHDPGRGAPLAK;KGAGSVFR;KVGLIAAR;LRAVDFAER;TELFIAAEGIHTGQFVYCGK;TELFIAAEGIHTGQFVYCGKK	sp|P62917|RL8_HUMAN 60S ribosomal protein L8 OS=Homo sapiens OX=9606 GN=RPL8 PE=1 SV=2	12	12	0	50.2	28.024	2.9195e+09	83140000	57690000	75565000	62391000	78629000	41941000	116390000	84437000	46425000	112030000	102290000	42561000	90281000	208090000	237390000	181580000	363620000	160040000	348000000	303380000	140600000	366520000	312150000	207890000
P18155	Bifunctional methylenetetrahydrofolate dehydrogenase/cyclohydrolase, mitochondrial;NAD-dependent methylenetetrahydrofolate dehydrogenase;Methenyltetrahydrofolate cyclohydrolase	Mthfd2	Mus musculus	10090	AAAEVGINSETIVKPASVSEEELLNSIR;EGAAVIDVGINR;EGAAVIDVGINRVQDPVTAKPK;KLNNDENVDGLLVQLPLPEHIDER;KLNNDENVDGLLVQLPLPEHIDERK;KVCNAVSPDKDVDGFHVINVGR;KVLRPEELEVFK;LNNDENVDGLLVQLPLPEHIDER;LVGDVDFEGVK;LVGDVDFEGVKK;LVGDVDFEGVKKK;QEVQQEVEEWVASGNK;TGIPTLGKNVVVAGR;VCNAVSPDKDVDGFHVINVGR;VLRPEELEVFK;VQDPVTAKPK	sp|P18155|MTDC_MOUSE Bifunctional methylenetetrahydrofolate dehydrogenase/cyclohydrolase, mitochondrial OS=Mus musculus OX=10090 GN=Mthfd2 PE=1 SV=1	16	16	14	43.4	37.863	2819200000	41204000	53998000	52811000	62905000	63739000	70244000	49285000	86713000	52767000	51008000	68794000	73274000	143390000	227660000	178350000	221660000	198290000	505960000	169370000	343030000	140540000	207020000	216270000	267650000
P97351	40S ribosomal protein S3a	Rps3a	Mus musculus	10090	AAGDETGAKVERADGYEPPVQESV;ACQSIYPLHDVFVR;EVQTNDLKEVVNK;EVVNKLIPDSIGKDIEK;FKLITEDVQGK;GRVFEVSLADLQNDEVAFRK;LIPDSIGKDIEK;LMELHGEGGSSGK;TSYAQHQQVR;VERADGYEPPVQESV;VFEVSLADLQNDEVAFR;VFEVSLADLQNDEVAFRK	sp|P97351|RS3A_MOUSE 40S ribosomal protein S3a OS=Mus musculus OX=10090 GN=Rps3a PE=1 SV=3	12	12	2	44.3	29.885	2817200000	130860000	50508000	52565000	93843000	42354000	61935000	59503000	58042000	38900000	68280000	49375000	61362000	414860000	184200000	227120000	295170000	206670000	327210000	164850000	196080000	102840000	276610000	175530000	246110000
P62906	60S ribosomal protein L10a	RPL10A	Homo sapiens	9606	DTLYEAVR;DTLYEAVREVLHGNQR;FSVCVLGDQQHCDEAK;KYDAFLASESLIK;KYDAFLASESLIKQIPR;VLCLAVAVGHVK;VSRDTLYEAVR;YDAFLASESLIK	sp|P62906|RL10A_HUMAN 60S ribosomal protein L10a OS=Homo sapiens OX=9606 GN=RPL10A PE=1 SV=2	8	8	1	29.5	24.831	2800300000	71801000	79621000	45000000	69341000	46116000	73153000	188000000	88893000	59698000	74777000	75855000	119280000	166330000	197980000	142680000	237000000	161230000	247110000	436660000	257050000	155880000	253630000	202320000	342420000
P47911	60S ribosomal protein L6	Rpl6	Mus musculus	10090	EKYEITEQR;FVIATSTK;FVIATSTKVDISDVKIPK;HLTDAYFK;HQEGEIFDTEK;HQEGEIFDTEKEK;HQEGEIFDTEKEKYEITEQR;IKAVPQLQGYLR;KADQKAVDLQILPK;QLDSGLLLVTGPLVINR;QLDSGLLLVTGPLVINRVPLRR;SSITPGTVLIILTGR;THQKFVIATSTK;VDISDVKIPK;YYPTEDVPR;YYPTEDVPRK	sp|P47911|RL6_MOUSE 60S ribosomal protein L6 OS=Mus musculus OX=10090 GN=Rpl6 PE=1 SV=3	16	16	7	41.6	33.509	2785300000	52488000	43414000	35381000	66431000	37693000	50198000	78360000	35493000	30840000	71246000	49665000	53775000	309310000	169940000	156680000	257760000	247540000	284340000	346630000	191570000	152850000	261830000	205150000	201750000
P17066;P48741	Heat shock 70 kDa protein 6;Putative heat shock 70 kDa protein 7	HSPA6;HSPA7	Homo sapiens	9606;9606	ITITNDKGR;LLQDFFNGK;LLQDFFNGKELNK;TTPSYVAFTDTER;VEILANDQGNR;VEILANDQGNRTTPSYVAFTDTER	sp|P17066|HSP76_HUMAN Heat shock 70 kDa protein 6 OS=Homo sapiens OX=9606 GN=HSPA6 PE=1 SV=2;sp|P48741|HSP77_HUMAN Putative heat shock 70 kDa protein 7 OS=Homo sapiens OX=9606 GN=HSPA7 PE=5 SV=2	6	2	2	7.2	71.027	2779200000	261300000	126880000	87820000	128580000	113110000	80484000	42989000	173400000	175510000	63309000	80701000	100580000	479340000	206340000	163850000	210440000	215230000	240960000	73576000	285010000	283460000	210420000	195410000	215240000
Q9Z110	Delta-1-pyrroline-5-carboxylate synthase;Glutamate 5-kinase;Gamma-glutamyl phosphate reductase	Aldh18a1	Mus musculus	10090	AALWALQGGTSVVIANGTHPK;AEIINHLADLLTDQR;AEIINHLADLLTDQREEILLANKK;CEYPAACNALETLLIHR;EAIQLVNTR;EEILLANKK;EEVEDLCRLDK;FASYLTFSPSEVK;GPVGLEGLLTTK;GQDHVVSDFSEHGSLK;HEILLSQSVR;ILHLLTQEALSIHGVK;LASIVEQVSVLQNQGR;LDKIIDLIIPR;LGSAVVTRGDECGLALGR;LIDIFYPGDQQSVTFGTK;LNSLAIGLR;LSLSTSKLNSLAIGLR;MLATLEPEQR;NLNGTLHELLR;QIAASSQESVGR;SWSNIPFITVPLSR;VKAALWALQGGTSVVIANGTHPK;VSGHVITDIVEGK;VSGHVITDIVEGKK;YGSSHTDVIVTENEK;…	sp|Q9Z110|P5CS_MOUSE Delta-1-pyrroline-5-carboxylate synthase OS=Mus musculus OX=10090 GN=Aldh18a1 PE=1 SV=2	27	27	9	39.5	87.265	2772000000	21735000	30854000	42783000	38050000	15432000	19145000	14342000	15986000	37698000	21510000	23002000	30322000	256060000	239030000	425270000	336190000	148660000	206940000	81762000	141950000	301370000	164940000	188900000	280960000
P26443	Glutamate dehydrogenase 1, mitochondrial	Glud1	Mus musculus	10090	AKIIAEGANGPTTPEADKIFLER;CAVVDVPFGGAK;CVGVGESDGSIWNPDGIDPK;DDGSWEVIEGYR;ELEDFKLQHGSILGFPK;GASIVEDKLVEDLK;GASIVEDKLVEDLKTR;HGGTIPVVPTAEFQDR;IIAEGANGPTTPEADK;IIAEGANGPTTPEADKIFLER;IIKPCNHVLSLSFPIR;NYTDNELEK;NYTDNELEKITR;VYEGSILEADCDILIPAASEK;VYEGSILEADCDILIPAASEKQLTK;YSTDVSVDEVK	sp|P26443|DHE3_MOUSE Glutamate dehydrogenase 1, mitochondrial OS=Mus musculus OX=10090 GN=Glud1 PE=1 SV=1	16	16	6	32.3	61.336	2761400000	35851000	65502000	81739000	82881000	55558000	69318000	38277000	63837000	81470000	44536000	74104000	86491000	144380000	233370000	286790000	318920000	255630000	306270000	118490000	229070000	249850000	120130000	226380000	272130000
P47963	60S ribosomal protein L13	Rpl13	Mus musculus	10090	AGRGFSLEELR;DWQQRVDTWFNQPAR;IAPRPASGPIRPIVR;KGDSSAEELK;LATQLTGPVMPIR;NFKAFASLR;NKSTESLQANVQR;SKLILFPR;STESLQANVQR;VDTWFNQPAR;VDTWFNQPARK;VITEEEKNFK;VITEEEKNFKAFASLR	sp|P47963|RL13_MOUSE 60S ribosomal protein L13 OS=Mus musculus OX=10090 GN=Rpl13 PE=1 SV=3	13	13	4	48.3	24.305	2711200000	209900000	113220000	62705000	74486000	108620000	94506000	151830000	95081000	57540000	113590000	102100000	75160000	98440000	228550000	118780000	139630000	438750000	320920000	305640000	221520000	204070000	227970000	228060000	178850000
P35980	60S ribosomal protein L18	Rpl18	Mus musculus	10090	AGGKILTFDQLALESPK;GRGTVLLSGPR;GTVLLSGPR;ILTFDQLALESPK;RTNSTFNQVVLK;RTNSTFNQVVLKR;TAVVVGTVTDDVR;TAVVVGTVTDDVRILEVPK;TNRPPLSLSR;TNSTFNQVVLK;TNSTFNQVVLKR	sp|P35980|RL18_MOUSE 60S ribosomal protein L18 OS=Mus musculus OX=10090 GN=Rpl18 PE=1 SV=3	11	11	6	37.2	21.644	2650600000	61762000	54025000	27691000	66523000	38009000	47287000	73442000	39114000	39652000	70975000	60290000	50037000	467010000	189830000	136510000	211650000	193320000	237630000	277280000	165860000	136870000	256120000	202810000	175750000
Q8BPB5	EGF-containing fibulin-like extracellular matrix protein 1	Efemp1	Mus musculus	10090	CVNHYGGYLCLPK;CYPRNPCQDHYVLTSENR;GSFTCQCLPGYQK;IQCAAGYEQSEHNVCQDIDECTSGTHNCR;LNCEDIDECR;NPADPQRIPSNPSHR;NPCQDHYVLTSENR;RGEQCVDIDECTVPPYCHQR;SGNENGEFYLR;TAQIIVNNEHPQQETPAAEASSGATTGTVAAR;TCQDINECETTNECR;TDQVCINLR	sp|Q8BPB5|FBLN3_MOUSE EGF-containing fibulin-like extracellular matrix protein 1 OS=Mus musculus OX=10090 GN=Efemp1 PE=1 SV=1	12	12	7	37.5	54.952	2606400000	23855000	58694000	42085000	76627000	96006000	117480000	78302000	130810000	117500000	31722000	53846000	102250000	44889000	154680000	74708000	206280000	229220000	652210000	161620000	422570000	222570000	95548000	139520000	202550000
Q9CZU6	Citrate synthase, mitochondrial	Cs	Mus musculus	10090	ALGFPLERPK;ALGVLAQLIWSR;DVSDEKLRDYIWNTLNSGR;DYIWNTLNSGR;EGSSIGAIDSR;FRGYSIPECQK;GLVYETSVLDPDEGIR;GLVYETSVLDPDEGIRFR;IVPNILLEQGK;LRDYIWNTLNSGR;VVPGYGHAVLR;VVPGYGHAVLRK	sp|Q9CZU6|CISY_MOUSE Citrate synthase, mitochondrial OS=Mus musculus OX=10090 GN=Cs PE=1 SV=1	12	12	3	22	51.736	2593100000	48171000	60051000	46914000	43217000	42727000	35368000	23277000	35240000	80821000	53255000	67098000	59663000	182290000	222680000	240530000	199880000	208890000	229220000	147020000	144430000	323480000	244820000	178930000	270890000
P26350	Prothymosin alpha;Prothymosin alpha, N-terminally processed;Thymosin alpha	Ptma	Mus musculus	10090	EVVEEAENGR;KEVVEEAENGR;RVAEDDEDDDVDTK;RVAEDDEDDDVDTKK;SDAAVDTSSEITTK;SDAAVDTSSEITTKDLK;VAEDDEDDDVDTK;VAEDDEDDDVDTKK;VAEDDEDDDVDTKKQK	sp|P26350|PTMA_MOUSE Prothymosin alpha OS=Mus musculus OX=10090 GN=Ptma PE=1 SV=2	9	9	5	40.5	12.254	2579000000	61093000	34643000	88058000	45489000	130180000	113690000	36152000	123900000	97741000	124870000	85427000	56347000	64093000	158880000	122810000	224240000	255580000	399840000	225870000	270000000	233830000	272290000	188230000	163360000
P62269	40S ribosomal protein S18	RPS18	Homo sapiens	9606	AGELTEDEVER;DGKYSQVLANGLDNK;DGKYSQVLANGLDNKLR;IPDWFLNR;RAGELTEDEVER;SLVIPEKFQHILR;VLNTNIDGR;YSQVLANGLDNK;YSQVLANGLDNKLR;YSQVLANGLDNKLREDLER	sp|P62269|RS18_HUMAN 40S ribosomal protein S18 OS=Homo sapiens OX=9606 GN=RPS18 PE=1 SV=3	10	10	0	42.1	17.718	2567800000	177230000	50093000	40884000	40889000	51839000	46249000	82212000	45558000	37518000	80081000	72354000	47182000	223020000	146920000	133490000	188060000	196680000	230500000	402820000	140250000	133640000	322930000	217470000	232020000
Q9CQN1	Heat shock protein 75 kDa, mitochondrial	Trap1	Mus musculus	10090	AFLEALQNQAETSSK;AQLLQPTLEINPR;DISEFQHEEFYR;EGIVTTAEQDIK;EGIVTTAEQDIKEDIAK;ELGSSVALYSR;ELISNASDALEK;ELLQESALIR;FEDTSPADER;FTLHYKTDAPLNIR;IIIHLKSDCKDFASESR;KLLDIVAR;NIYYLCAPNR;SAAPESPGYQWLSDGSGVFEIAEASGVRPGTK;VQDVVTKYSNFVSFPLYLNGK;YESSALPAGQLTSLPDYASR;YIAQAYDKPR;YSNFVSFPLYLNGK;YSNFVSFPLYLNGKR	sp|Q9CQN1|TRAP1_MOUSE Heat shock protein 75 kDa, mitochondrial OS=Mus musculus OX=10090 GN=Trap1 PE=1 SV=1	19	19	13	33	80.208	2532900000	13654000	22189000	16286000	27048000	18187000	23481000	9864700	21887000	41578000	24941000	26988000	35424000	113520000	143860000	146830000	215640000	178020000	313910000	69279000	202060000	363030000	223690000	207830000	355190000
P25444	40S ribosomal protein S2	Rps2	Mus musculus	10090	AEDKEWIPVTK;AFVAIGDYNGHVGLGVK;ATFDAISKTYSYLTPDLWK;ATFDAISKTYSYLTPDLWKETVFTK;ETVFTKSPYQEFTDHLVK;FKAFVAIGDYNGHVGLGVK;GCTATLGNFAK;GTGIVSAPVPK;GTGIVSAPVPKK;LSIVPVRR;SLEEIYLFSLPIK;SPYQEFTDHLVK;TYSYLTPDLWK	sp|P25444|RS2_MOUSE 40S ribosomal protein S2 OS=Mus musculus OX=10090 GN=Rps2 PE=1 SV=3	13	13	1	37.9	31.231	2508700000	51418000	39798000	22301000	42060000	30302000	29297000	69287000	28551000	27787000	55946000	39117000	41918000	247960000	167750000	107030000	203240000	195170000	206360000	420670000	135770000	128430000	332580000	168470000	195310000
P10852	4F2 cell-surface antigen heavy chain	Slc3a2	Mus musculus	10090	DAGGIAGLKSHLEYLSTLK;FTGLSKEELLK;GLVLGPIHKNQKDEINETDLK;GQNEDPGSLLTQFR;IGDLQAFVGR;IGDLQAFVGRDAGGIAGLK;IKVAEDETEAGVK;IKVAEDETEAGVKFTGLSK;LGASNLPAGISLPASAK;NQKDEINETDLK;QINPTLGSQEDFKDLLQSAK;SHLEYLSTLK;SLLHGDFHALSSSPDLFSYIR;VAEDETEAGVK	sp|P10852|4F2_MOUSE 4F2 cell-surface antigen heavy chain OS=Mus musculus OX=10090 GN=Slc3a2 PE=1 SV=1	14	14	13	27.8	58.336	2506700000	75762000	60535000	63500000	60209000	34731000	32459000	48186000	23858000	61675000	32282000	52886000	55559000	250550000	218490000	336000000	267820000	142030000	152140000	176890000	99513000	235070000	106780000	243100000	278360000
P62241	40S ribosomal protein S8	RPS8	Homo sapiens	9606	ADGYVLEGKELEFYLR;ADGYVLEGKELEFYLRK;ALRLDVGNFSWGSECCTRK;IIDVVYNASNNELVR;ISSLLEEQFQQGK;ISSLLEEQFQQGKLLACIASRPGQCGR;KYELGRPAANTK;LDVGNFSWGSECCTR;LDVGNFSWGSECCTRK;LLACIASRPGQCGR;LTPEEEEILNK;LTPEEEEILNKKR;NCIVLIDSTPYRQWYESHYALPLGR;QWYESHYALPLGR;YELGRPAANTK	sp|P62241|RS8_HUMAN 40S ribosomal protein S8 OS=Homo sapiens OX=9606 GN=RPS8 PE=1 SV=2	15	15	0	61.5	24.205	2488900000	79024000	54223000	24758000	31218000	54900000	46332000	78817000	36424000	23845000	55696000	54140000	37886000	362850000	189270000	104010000	173270000	296770000	160330000	281990000	154110000	72253000	282480000	161300000	250250000
Q62465	Synaptic vesicle membrane protein VAT-1 homolog	Vat1	Mus musculus	10090	ACGLNFADLMGR;ACGLNFADLMGRQGLYDR;CLVLTGFGGYDK;CLVLTGFGGYDKVK;ENGVTHPIDYHTTDYVDEIKK;HEVLKENGVTHPIDYHTTDYVDEIKK;IDSVWPFEK;LQSRPAVPPAPGPGQLTLR;QGLYDRLPPLPVTPGMEGAGVVVAVGEGVGDR;TVENVTVFGTASASK;VLLVPGPEKET;VVTYGMANLLTGPKR	sp|Q62465|VAT1_MOUSE Synaptic vesicle membrane protein VAT-1 homolog OS=Mus musculus OX=10090 GN=Vat1 PE=1 SV=3	12	12	7	37.7	43.096	2464500000	21995000	61168000	56933000	61301000	45864000	65368000	29568000	75774000	71799000	52694000	51869000	57026000	43848000	274560000	216740000	233970000	216790000	336470000	98405000	239960000	296510000	177920000	117570000	211760000
Q6PB66	Leucine-rich PPR motif-containing protein, mitochondrial	Lrpprc	Mus musculus	10090	AALQENECLLASSTFAQAEVK;CGAIAEQSSLLSVFCLR;CIASNQVEALEK;DESSDNFGSFFLR;EEGFPIRPHYFWPLLAGHQK;GFTLNDAANSLLIIR;ITELLYKDER;LDASAILDTAK;LDASAILDTAKYVALVK;LHSSSLQFTLHCALQANR;LIAAYCNVGDIEGASK;LIQALALKGDVESIEAIQR;LQDAINILK;LQQLGVVYDVSHYNALLK;LVEKGETDLIQK;MVAGLDTIGLSK;NLKLDDLFLKR;NSLILGFRR;NVQGIIDILK;SCGSLLPELSLAER;SYALDKDVASAK;TKDLPITEAVFSALVTGHAR;TLLELIPELR;TSNQEVPFDVPELWFGDDRPSLSPSSR;TSQVTSSDLESTLEK;VFESTC…	sp|Q6PB66|LPPRC_MOUSE Leucine-rich PPR motif-containing protein, mitochondrial OS=Mus musculus OX=10090 GN=Lrpprc PE=1 SV=2	27	27	24	28.4	156.61	2402300000	24665000	40929000	33487000	34949000	26994000	26224000	18076000	24913000	33760000	22264000	25597000	35324000	248290000	233520000	232480000	220120000	221000000	189710000	76281000	167020000	208760000	170290000	207130000	227660000
P84228	Histone H3.2	Hist1h3b	Mus musculus	10090	EIAQDFKTDLR;FQSSAVMALQEASEAYLVGLFEDTNLCAIHAK;YRPGTVALR;YRPGTVALREIR	sp|P84228|H32_MOUSE Histone H3.2 OS=Mus musculus OX=10090 GN=H3c2 PE=1 SV=2	4	4	0	40.4	15.388	2397300000	625080000	48911000	30521000	71550000	11200000	35538000	359710000	43417000	30572000	84568000	59887000	53319000	1209300000	46939000	51355000	147140000	13237000	75725000	381610000	60808000	43148000	129900000	85288000	152930000
P42932	T-complex protein 1 subunit theta	Cct8	Mus musculus	10090	AIAGTGANVIVTGGK;ALAENSGVKANEVISK;AVDDGVNTFKVLTR;DVDEVSSLLR;ETEGDVTSVKDAK;FAEAFEAIPR;HEKEDGAISTIVLR;HFSGLEEAVYR;IGLSVSEVISGYEIACK;LATNAAVTVLR;LFVTNDAATILR;LYSVHQEGNK;LYSVHQEGNKNVGLDIEAEVPAVK;NIQACKELAQTTR;NLRDVDEVSSLLR;NVGLDIEAEVPAVK;QITSYGETCPGLEQYAIK;QITSYGETCPGLEQYAIKK;VADIALHYANK	sp|P42932|TCPQ_MOUSE T-complex protein 1 subunit theta OS=Mus musculus OX=10090 GN=Cct8 PE=1 SV=3	19	19	7	38.9	59.555	2364800000	45570000	37378000	45418000	47555000	32739000	46546000	45826000	43920000	36090000	47542000	26549000	36489000	207170000	181670000	201080000	195280000	192080000	274590000	167940000	236030000	197210000	235850000	100680000	175240000
Q91XV3	Brain acid soluble protein 1	Basp1	Mus musculus	10090	AEGAGTEEEGTPK;AEPEKSEGAAEEQPEPAPAPEQEAAAPGPAAGGEAPK;AGEASAESTGAADGAAPEEGEAK;AGEASAESTGAADGAAPEEGEAKK;AGEASAESTGAADGAAPEEGEAKKTEAPAAAGPEAK;APAPAAPAAAEPQAEAPAAAASSEQSVAVKE;DAADGEAKAEEK;ESEPQAAADATEVK;ESEPQAAADATEVKESTEEKPK;ETPAASEAPSSAAK;ETPAASEAPSSAAKAPAPAAPAAAEPQAEAPAAAASSEQSVAVKE;KTEAPAAAGPEAK;SDAAPAASDSKPSSAEPAPSSK;SDAAPAASDSKPSSAEPAPSSKETPAASEAPSSAAK;SEGAAEEQPEPAPAPEQEAAAPGPAAGGEAPK	sp|Q91XV3|BASP1_MOUSE Brain acid soluble protein 1 OS=Mus musculus OX=10090 GN=Basp1 PE=1 SV=3	15	15	15	82.7	22.086	2355000000	32755000	35442000	76756000	58021000	38477000	59076000	15442000	25555000	96988000	33241000	23981000	42289000	93164000	117570000	305070000	257710000	152020000	447910000	54733000	134280000	357430000	96968000	100970000	237160000
Q6IRU2	Tropomyosin alpha-4 chain	Tpm4	Mus musculus	10090	AEVSELKCGDLEEELKNVTNNLK;AGLNSLEAVKR;AGLNSLEAVKRK;AQEQLATALQNLEEAEK;CGDLEEELKNVTNNLK;EENVGLHQTLDQTLNELNCI;EKAEGDAAALNR;IQALQQQADDAEDR;IQALQQQADDAEDRAQGLQR;IQLLEEELDR;KIQALQQQADDAEDRAQGLQR;KLVILEGELK;KLVILEGELKR;LAQAKEENVGLHQTLDQTLNELNCI	sp|Q6IRU2|TPM4_MOUSE Tropomyosin alpha-4 chain OS=Mus musculus OX=10090 GN=Tpm4 PE=1 SV=3	14	14	8	52.4	28.467	2342900000	26683000	40892000	32687000	35925000	36342000	52056000	23953000	38360000	45824000	34720000	36368000	56108000	133720000	212140000	148710000	169040000	212990000	294970000	102470000	221760000	186240000	256760000	151260000	252850000
P62962	Profilin-1	Pfn1	Mus musculus	10090	DSLLQDGEFTMDLR;DSPSVWAAVPGK;DSPSVWAAVPGKTFVSITPAEVGVLVGKDR;SSFFVNGLTLGGQK;SSFFVNGLTLGGQKCSVIR;TFVSITPAEVGVLVGK;TFVSITPAEVGVLVGKDR	sp|P62962|PROF1_MOUSE Profilin-1 OS=Mus musculus OX=10090 GN=Pfn1 PE=1 SV=2	7	7	6	45	14.957	2329100000	180950000	79474000	96591000	118720000	96317000	75526000	49133000	133270000	77860000	132550000	85251000	87147000	430300000	194450000	102760000	194860000	172490000	162250000	182130000	137060000	144680000	350120000	116460000	141520000
P08228	Superoxide dismutase [Cu-Zn]	Sod1	Mus musculus	10090	AVCVLKGDGPVQGTIHFEQK;DGVANVSIEDR;DGVANVSIEDRVISLSGEHSIIGR;GDGPVQGTIHFEQK;HVGDLGNVTAGK;HVGDLGNVTAGKDGVANVSIEDR;HVGDLGNVTAGKDGVANVSIEDRVISLSGEHSIIGR;QDDLGKGGNEESTKTGNAGSR;VISLSGEHSIIGR	sp|P08228|SODC_MOUSE Superoxide dismutase [Cu-Zn] OS=Mus musculus OX=10090 GN=Sod1 PE=1 SV=2	9	9	9	50	15.942	2320500000	28388000	44701000	30466000	52583000	56243000	145200000	63838000	124790000	51284000	53250000	53369000	79608000	72085000	131310000	97598000	215530000	166670000	443780000	222750000	350730000	130330000	169810000	114250000	205640000
P06745	Glucose-6-phosphate isomerase	Gpi	Mus musculus	10090	AALTRNPQFQK;AVLHVALR;ELQAAGKSPEDLEK;GGPRVWFVSNIDGTHIAK;HFVALSTNTAK;KIEPELEGSSAVTSHDSSTNGLISFIK;KIEPELEGSSAVTSHDSSTNGLISFIKQQR;TFTTQETITNAETAK;TFTTQETITNAETAKEWFLEAAKDPSAVAK;TLASLSPETSLFIIASK;VDHQTGPIVWGEPGTNGQHAFYQLIHQGTK;VFEGNRPTNSIVFTK;VWFVSNIDGTHIAK	sp|P06745|G6PI_MOUSE Glucose-6-phosphate isomerase OS=Mus musculus OX=10090 GN=Gpi PE=1 SV=4	13	13	9	33	62.766	2281800000	66329000	42702000	54594000	45665000	60637000	66056000	55888000	108020000	35268000	55637000	29057000	30884000	114490000	164090000	220030000	205110000	221850000	269830000	219570000	299170000	162130000	203280000	87264000	114970000
P14869	60S acidic ribosomal protein P0	Rplp0	Mus musculus	10090	AFLADPSAFAAAAPAAAATTAAPAAAAAPAK;AFLADPSAFAAAAPAAAATTAAPAAAAAPAKAEAK;AGAIAPCEVTVPAQNTGLGPEK;AGAIAPCEVTVPAQNTGLGPEKTSFFQALGITTK;CFIVGADNVGSK;GHLENNPALEK;GNVGFVFTKEDLTEIR;GTIEILSDVQLIK;IIQLLDDYPK;NVASVCLQIGYPTVASVPHSIINGYK;NVASVCLQIGYPTVASVPHSIINGYKR;TSFFQALGITTK	sp|P14869|RLA0_MOUSE 60S acidic ribosomal protein P0 OS=Mus musculus OX=10090 GN=Rplp0 PE=1 SV=3	12	12	2	49.8	34.216	2275000000	141660000	47506000	47640000	38453000	46306000	40499000	53495000	49674000	49442000	79363000	67412000	52386000	471950000	56617000	172980000	122050000	143350000	147160000	226770000	121860000	120860000	265140000	142960000	283340000
Q8BH04	Phosphoenolpyruvate carboxykinase [GTP], mitochondrial	Pck2	Mus musculus	10090	CLHSVGQPLTGHGDPVGQWPCNPEK;EGALDLSGLSAVDTSQLFSIPK;EGALDLSGLSAVDTSQLFSIPKDFWEQEVR;EIVSFGSGYGGNSLLGK;EIVSFGSGYGGNSLLGKK;EVLAELEALEGR;GVPLVYEAFNWR;GYLTEQVNQDLPK;LEGEDSAQETPIGLVPK;LGTPVLQALGDGDFIK;RLEGEDSAQETPIGLVPK;SAHLCQPEGIHICDGTEAENTAILALLEEQGLIR;TLIGHVPDQR;TVIVTPSQRDTVPLLAGGAR;YKNCWLAR;YVAAAFPSACGK	sp|Q8BH04|PCKGM_MOUSE Phosphoenolpyruvate carboxykinase [GTP], mitochondrial OS=Mus musculus OX=10090 GN=Pck2 PE=1 SV=1	16	16	13	35.6	70.527	2232600000	15859000	27020000	25922000	26024000	25198000	32829000	16080000	17887000	52152000	22472000	35816000	38124000	95442000	166100000	162150000	159400000	196430000	274450000	69115000	114250000	291220000	164880000	220000000	319180000
P48036	Annexin A5	Anxa5	Mus musculus	10090	ALLLLCGGEDD;ATRGTVTDFPGFDGR;ATRGTVTDFPGFDGRADAEVLR;DLVDDLKSELTGK;DLVDDLKSELTGKFEK;ETSGNLEQLLLAVVK;GAGTDDHTLIR;GAGTDEKVLTEIIASR;GLGTDEDSILNLLTSR;GTVTDFPGFDGR;GTVTDFPGFDGRADAEVLR;GTVTDFPGFDGRADAEVLRK;NFATSLYSMIK;QVYEEEYGSNLEDDVVGDTSGYYQR;SEIDLFNIR;SEIDLFNIRK;SNAQRQEIAQEFK;TPEELSAIK;TPEELSAIKQVYEEEYGSNLEDDVVGDTSGYYQR;VLTEIIASR;WGTDEEKFITIFGTR	sp|P48036|ANXA5_MOUSE Annexin A5 OS=Mus musculus OX=10090 GN=Anxa5 PE=1 SV=1	21	21	14	59.9	35.752	2216100000	81570000	28943000	39291000	33953000	30342000	27680000	30761000	41637000	32243000	36511000	20817000	26309000	280520000	137570000	203240000	239170000	163520000	158140000	158400000	246510000	163960000	224960000	88495000	151610000
P60842	Eukaryotic initiation factor 4A-I	EIF4A1	Homo sapiens	9606	GFKDQIYDIFQK;GIDVQQVSLVINYDLPTNR;GIDVQQVSLVINYDLPTNRENYIHR;GIYAYGFEKPSAIQQR;GYDVIAQAQSGTGK;KEELTLEGIR;KGVAINMVTEEDKR;KVDWLTEK;MFVLDEADEMLSR;VLITTDLLAR	sp|P60842|IF4A1_HUMAN Eukaryotic initiation factor 4A-I OS=Homo sapiens OX=9606 GN=EIF4A1 PE=1 SV=1	10	10	0	30	46.153	2214200000	186820000	109260000	92217000	58612000	73295000	82691000	64600000	65217000	56748000	87154000	85011000	54970000	297810000	188780000	226970000	160790000	261530000	172100000	110480000	163590000	83531000	239590000	189470000	119550000
Q02053	Ubiquitin-like modifier-activating enzyme 1	Uba1	Mus musculus	10090;10090	AAVASLLQSVQVPEFTPK;AENYDISPADR;CVYYRKPLLESGTLGTK;DEFEGLFKQPAENVNQYLTDSK;DEFEGLFKQPAENVNQYLTDSKFVER;GGIVSQVKVPK;GNVQVVIPFLTESYSSSQDPPEK;IHVSDQELQSANASVDDSR;IHVSDQELQSANASVDDSRLEELK;KPLLESGTLGTK;LAGTQPLEVLEAVQR;NEEDATELVGLAQAVNAR;NGSEADIDESLYSR;QFLFRPWDVTK;QNRYDGQVAVFGSDFQEK;QPAENVNQYLTDSK;SIPICTLKNFPNAIEHTLQWAR;VLGPYTFSICDTSNFSDYIR;VVQGHQQLDSYK;YDGQVAVFGSDFQEK;YFLVGAGAIGCELLK	sp|Q02053|UBA1_MOUSE Ubiquitin-like modifier-activating enzyme 1 OS=Mus musculus OX=10090 GN=Uba1 PE=1 SV=1	21	21	10	26	117.81	2168400000	23483000	21183000	28712000	34013000	19349000	19500000	28090000	28803000	33210000	33689000	19745000	28034000	213910000	103310000	231620000	225760000	128950000	197870000	145380000	186250000	170380000	264680000	100980000	199300000
Q02978	Mitochondrial 2-oxoglutarate/malate carrier protein	SLC25A11	Homo sapiens	9606	LGIYTVLFER;MAATASAGAGGIDGKPRTSPK	sp|Q02978|M2OM_HUMAN Mitochondrial 2-oxoglutarate/malate carrier protein OS=Homo sapiens OX=9606 GN=SLC25A11 PE=1 SV=3	2	2	1	9.9	34.061	2.1329e+09	1.0306e+09	0	578330000	0	0	0	0	0	358900000	190930000	180330000	0	3977800	0	1.0016e+09	0	0	0	0	0	667190000	459620000	413620	0
Q60715	Prolyl 4-hydroxylase subunit alpha-1	P4ha1	Mus musculus	10090	DLVTSLKDYIK;DPEGFVGHPVNAFK;FHDIISDAEIEIVK;FHDIISDAEIEIVKDLAKPR;FILAPAKQEDEWDKPR;GIAVDYLPER;GQEFRRPCTLSELE;HAACPVLVGNK;HAACPVLVGNKWVSNK;IIRFHDIISDAEIEIVK;IQDLTGLDVSTAEELQVANYGVGGQYEPHFDFAR;KDEPDAFR;KDEPDAFRELGTGNR;LNTEWSELENLILK;LQDTYNLDTNTISK;LQDTYNLDTNTISKGNLPGVQHK;QYFPNDEDQVGAAK;SAWLSGYEDPVVSR;SFLTAEDCFELGK	sp|Q60715|P4HA1_MOUSE Prolyl 4-hydroxylase subunit alpha-1 OS=Mus musculus OX=10090 GN=P4ha1 PE=1 SV=2	19	19	7	43.3	60.909	2.1264e+09	53763000	49544000	48083000	49727000	57398000	67081000	39920000	45975000	50707000	25406000	34843000	35361000	127930000	142210000	154680000	174590000	230000000	397520000	145580000	237250000	163360000	78951000	113280000	161040000
Q8R180	ERO1-like protein alpha	Ero1l	Mus musculus	10090	ALLLEILHEIK;CFCQVSGYLDDCTCDVETIDKFNNYR;DCAVKPCHSDEVPDGIK;ELENFRHLLQNVH;FDGILTEGEGPR;IEECEQAER;IWSVIYEENCFKPQTIQRPLASGR;LGAVDESLSEETQK;LGAVDESLSEETQKAVLQWTK;LLESDYFR;QEIVSLFNAFGR;SASYKYSEEANRIEECEQAER;VLPFFERPDFQLFTGNK;VNLKKPCPFWNDINQCGR;YLLQDTWLEK;YSEEANRIEECEQAER;YYKVNLKKPCPFWNDINQCGR	sp|Q8R180|ERO1A_MOUSE ERO1-like protein alpha OS=Mus musculus OX=10090 GN=Ero1a PE=1 SV=2	17	17	11	45.9	54.084	2.1016e+09	18275000	21680000	29129000	24955000	42462000	40798000	27712000	42905000	44847000	30666000	30353000	46649000	81725000	107090000	194190000	119230000	227450000	227300000	127680000	222870000	230040000	162690000	165400000	235900000
Q16576	Histone-binding protein RBBP7	RBBP7	Homo sapiens	9606	DYALHWLVLGTHTSDEQNHLVVAR;EGYGLSWNSNLSGHLLSASDDHTVCLWDINAGPK;HPAKPDPSGECNPDLR;IECEIKINHEGEVNR;IGEEQSAEDAEDGPPELLFIHGGHTAK;RLNVWDLSK;SNTTSKPSHLVDAHTAEVNCLSFNPYSEFILATGSADK;TPSSDVLVFDYTK;TPSSDVLVFDYTKHPAKPDPSGECNPDLR;VHIPNDDAQFDASHCDSDKGEFGGFGSVTGK	sp|Q16576|RBBP7_HUMAN Histone-binding protein RBBP7 OS=Homo sapiens OX=9606 GN=RBBP7 PE=1 SV=1	10	10	0	48.7	47.82	2.0305e+09	48224000	49285000	34008000	63578000	32476000	28279000	52637000	33457000	50398000	64868000	39861000	51998000	208230000	187920000	152750000	201140000	144540000	127420000	181330000	108110000	150930000	283700000	107370000	177040000
P09055	Integrin beta-1	Itgb1	Mus musculus	10090	DNTNEIYSGKFCECDNFNCDR;EKLPQPVQVDPVTHCK;FCECDNFNCDR;FCECDNFNCDRSNGLICGGNGVCR;FQGPTCETCQTCLGVCAEHK;GCQPSDIENPR;KGCQPSDIENPR;LLVFSTDAGFHFAGDGK;LPDGVTINYK;LRPEDITQIQPQQLLLK;LSENNIQTIFAVTEEFQPVYK;NVLSLTDRGEFFNELVGQQR;SGEPQKFTLK;SNGLICGGNGVCR;WDTGENPIYK	sp|P09055|ITB1_MOUSE Integrin beta-1 OS=Mus musculus OX=10090 GN=Itgb1 PE=1 SV=1	15	15	10	23.4	88.231	2.0062e+09	52675000	64221000	55182000	76240000	61182000	48384000	27888000	57874000	46725000	32434000	58072000	44572000	241050000	289090000	145660000	161490000	216650000	188880000	81787000	190710000	149460000	92094000	107360000	141990000
P62280	40S ribosomal protein S11	RPS11	Homo sapiens	9606	ADIQTERAYQKQPTIFQNK;AYQKQPTIFQNK;CPFTGNVSIR;DVQIGDIVTVGECRPLSK;EAIEGTYIDKK;FNVLKVTK;NIGLGFK;NIGLGFKTPK;VLLGETGKEKLPR;YYKNIGLGFK	sp|P62280|RS11_HUMAN 40S ribosomal protein S11 OS=Homo sapiens OX=9606 GN=RPS11 PE=1 SV=3	10	10	0	58.2	18.431	1.9857e+09	36750000	33197000	37149000	34396000	76888000	51112000	102090000	30007000	28734000	54556000	44008000	29936000	151650000	123450000	121640000	137980000	264490000	207450000	290040000	119980000	101920000	182510000	165490000	119110000
P13020	Gelsolin	Gsn	Mus musculus	10090	AALKTASDFISK;AGKEPGLQIWR;DPDQTDGPGLGYLSSHIANVER;DSQEEEKTEALTSAK;EVQGFESSTFSGYFK;GGVASGFKHVVPNEVVVQR;HVVPNEVVVQR;IEGSNKVPVDPATYGQFYGGDSYIILYNYR;NWRDPDQTDGPGLGYLSSHIANVER;QTQVSVLPEGGETPLFK;QTQVSVLPEGGETPLFKQFFK;RTPITVVR;SEDCFILDHGR;SGALNSNDAFVLK;SGALNSNDAFVLKTPSAAYLWVGAGASEAEK;SGALNSNDAFVLKTPSAAYLWVGAGASEAEKTGAQELLK;SQHVQVEEGSEPDAFWEALGGK;TPSAAYLWVGAGASEAEK;TPSAAYLWVGAGASEAEKTGAQELLK;YIETDPANRDR	sp|P13020|GELS_MOUSE Gelsolin OS=Mus musculus OX=10090 GN=Gsn PE=1 SV=3	20	20	12	30.6	85.941	1.9832e+09	28626000	20613000	28155000	27491000	25939000	20007000	19198000	26319000	32959000	35249000	30631000	45714000	122730000	117340000	140570000	158130000	136710000	118850000	134980000	140020000	208820000	284230000	169180000	251610000
P51149	Ras-related protein Rab-7a	RAB7A	Homo sapiens	9606	DEFLIQASPR;DPENFPFVVLGNK;DPENFPFVVLGNKIDLENR;EAINVEQAFQTIAR;FQSLGVAFYR;GADCCVLVFDVTAPNTFK;NALKQETEVELYNEFPEPIKLDK;NNIPYFETSAKEAINVEQAFQTIAR;RAQAWCYSK;TLDSWRDEFLIQASPR;VIILGDSGVGK	sp|P51149|RAB7A_HUMAN Ras-related protein Rab-7a OS=Homo sapiens OX=9606 GN=RAB7A PE=1 SV=1	11	11	0	63.3	23.489	1.9489e+09	86975000	50801000	41869000	50285000	25172000	36921000	17649000	27579000	43765000	19999000	29770000	39523000	206440000	160970000	174180000	255830000	107400000	210530000	79149000	163570000	185130000	103560000	139340000	162770000
Q8VEM8	Phosphate carrier protein, mitochondrial	Slc25a3	Mus musculus	10090	ALYSNILGEENTYLWR;EKGSTASQVLQR;GIFNGFSITLK;GIFNGFSITLKEDGVR;GSTASQVLQR;IQTQPGYANTLR;KLGLTE;TVEALYKFVVPKPR;VRIQTQPGYANTLR;YYALCGFGGVLSCGLTHTAVVPLDLVK	sp|Q8VEM8|MPCP_MOUSE Phosphate carrier protein, mitochondrial OS=Mus musculus OX=10090 GN=Slc25a3 PE=1 SV=1	10	10	7	29.4	39.632	1.9409e+09	28677000	59962000	68483000	72295000	77281000	120410000	77449000	62619000	104630000	46895000	84150000	72990000	164530000	218760000	155620000	116090000	234340000	227640000	138740000	116930000	178390000	99969000	139220000	150630000
P08003	Protein disulfide-isomerase A4	Pdia4	Mus musculus	10090	DFPEYTFAIADEEDYATEVK;DLGLSESGEDVNAAILDESGK;DLGLSESGEDVNAAILDESGKK;EDYKFHHTFSPEIAK;EVSQPDWTPPPEVTLSLTK;FDVSGYPTLK;FHVMDVQGSTEASAIKDYVVK;FIDEHATKR;GRPFDYNGPR;HALPLVGHR;IASTLKDNDPPIAVAK;KGQAVDYDGSRTQEEIVAK;QLEPIYTSLGK;QLEPIYTSLGKK;RFDVSGYPTLK;RSPPIPLAK;RSPPIPLAKVDATEQTDLAK;SPPIPLAKVDATEQTDLAK;VDATEQTDLAK;VDATEQTDLAKR;VDATEQTDLAKRFDVSGYPTLK;VEGFPTIYFAPSGDK;VREVSQPDWTPPPEVTLSLTK	sp|P08003|PDIA4_MOUSE Protein disulfide-isomerase A4 OS=Mus musculus OX=10090 GN=Pdia4 PE=1 SV=3	23	23	17	34.5	71.982	1.9323e+09	17503000	18372000	20407000	20695000	41077000	62331000	33493000	50546000	50455000	46207000	35443000	40626000	66162000	48457000	99065000	64461000	226140000	296780000	158400000	199790000	175910000	166070000	144430000	286660000
P68371	Tubulin beta-4B chain	TUBB4B	Homo sapiens	9606	EIVHLQAGQCGNQIGAK;EVDEQMLNVQNK;FPGQLNADLR;FWEVISDEHGIDPTGTYHGDSDLQLER;GHYTEGAELVDSVLDVVR;GHYTEGAELVDSVLDVVRK;HGRYLTVAAVFR;IMNTFSVVPSPK;INVYYNEATGGK;INVYYNEATGGKYVPR;IREEYPDR;IREEYPDRIMNTFSVVPSPK;ISEQFTAMFR;LAVNMVPFPR;LHFFMPGFAPLTSR;LTTPTYGDLNHLVSATMSGVTTCLR;MREIVHLQAGQCGNQIGAK;NSSYFVEWIPNNVK;SGPFGQIFRPDNFVFGQSGAGNNWAK;YLTVAAVFR	sp|P68371|TBB4B_HUMAN Tubulin beta-4B chain OS=Homo sapiens OX=9606 GN=TUBB4B PE=1 SV=1	20	5	0	52.6	49.83	1.9069e+09	76001000	78233000	46642000	37760000	87850000	37336000	58799000	23472000	48196000	51424000	44863000	74164000	175850000	160830000	130390000	60499000	284890000	145620000	176550000	102180000	152750000	159240000	113890000	244170000
Q13162	Peroxiredoxin-4	PRDX4	Homo sapiens	9606	GLFIIDDKGILR;GLFIIDDKGILRQITLNDLPVGR;HGEVCPAGWKPGSETIIPDPAGK;QITLNDLPVGR	sp|Q13162|PRDX4_HUMAN Peroxiredoxin-4 OS=Homo sapiens OX=9606 GN=PRDX4 PE=1 SV=1	4	3	1	17	30.54	1.8889e+09	95351000	71088000	39552000	59540000	45859000	58598000	64369000	201510000	51456000	68939000	95031000	66195000	221470000	135290000	137850000	122260000	125550000	155740000	107520000	259030000	136630000	170650000	175640000	141210000
Q9CQ65	S-methyl-5-thioadenosine phosphorylase	Mtap	Mus musculus	10090	IGIIGGTGLDDPEILEGR;IGIIGGTGLDDPEILEGRTEK;IGIIGGTGLDDPEILEGRTEKYVDTPFGKPSDALILGK;IKNVDCVLLAR;TEKYVDTPFGKPSDALILGK;TREVLIETAK;TSLRPQTFYDGSHCSAR;VNYQANIWALK;YVDTPFGKPSDALILGK	sp|Q9CQ65|MTAP_MOUSE S-methyl-5-thioadenosine phosphorylase OS=Mus musculus OX=10090 GN=Mtap PE=1 SV=1	9	9	1	30.7	31.062	1.8666e+09	59281000	27563000	29319000	55250000	33255000	34177000	44530000	58192000	25369000	45116000	29742000	46453000	165790000	91853000	136400000	196680000	169280000	182620000	144560000	201590000	92709000	225700000	101460000	157920000
O54724	Polymerase I and transcript release factor	Ptrf	Mus musculus	10090	ATEEPSGTGSDELIK;ATEEPSGTGSDELIKSDQVNGVLVLSLLDK;GSSPDVHTLLEITEESDAVLVDKSDSD;IIGAVDQIQLTQAQLEER;IREGEVEVLK;KLEVNEAELLR;KSFTPDHVVYAR;LEVNEAELLR;MEDVTLHIVERPYSGFPDASSEGPEPTQGEAR;SDQVNGVLVLSLLDK;SDQVNGVLVLSLLDKIIGAVDQIQLTQAQLEER;SFTPDHVVYAR;SLKESEALPEK	sp|O54724|CAVN1_MOUSE Caveolae-associated protein 1 OS=Mus musculus OX=10090 GN=Cavin1 PE=1 SV=1	13	13	5	38.5	43.953	1.8632e+09	23226000	34132000	29008000	32659000	32316000	20035000	22013000	17557000	39612000	23925000	39432000	41970000	165880000	143870000	157510000	169830000	174150000	124400000	60361000	98663000	204390000	139160000	169710000	255220000
P46777	60S ribosomal protein L5	RPL5	Homo sapiens	9606	DIICQIAYAR;FPGYDSESK;GAVDGGLSIPHSTK;IEGDMIVCAAYAHELPK;RFPGYDSESK;RFPGYDSESKEFNAEVHR;TTTGNKVFGALK;TTTGNKVFGALKGAVDGGLSIPHSTK;VFGALKGAVDGGLSIPHSTK;VGLTNYAAAYCTGLLLAR;VGLTNYAAAYCTGLLLARR;VTNRDIICQIAYAR	sp|P46777|RL5_HUMAN 60S ribosomal protein L5 OS=Homo sapiens OX=9606 GN=RPL5 PE=1 SV=3	12	12	0	31.6	34.362	1.855e+09	53999000	33514000	33224000	42003000	24819000	20999000	26758000	34003000	39350000	33610000	31107000	28660000	211290000	151420000	164620000	161460000	89143000	103780000	104350000	196760000	214460000	177370000	131520000	148810000
P09429;B2RPK0	High mobility group protein B1;Putative high mobility group protein B1-like 1	HMGB1;HMGB1P1	Homo sapiens	9606;9606	GEHPGLSIGDVAK;IKGEHPGLSIGDVAK;IKGEHPGLSIGDVAKK;KHPDASVNFSEFSK;RPPSAFFLFCSEYRPK;TYIPPKGETK;YEKDIAAYR	sp|P09429|HMGB1_HUMAN High mobility group protein B1 OS=Homo sapiens OX=9606 GN=HMGB1 PE=1 SV=3;sp|B2RPK0|HGB1A_HUMAN Putative high mobility group protein B1-like 1 OS=Homo sapiens OX=9606 GN=HMGB1P1 PE=5 SV=1	7	7	0	30.2	24.893	1.8241e+09	32920000	29222000	64406000	53032000	66483000	235200000	313710000	131620000	44746000	43750000	46684000	34483000	67649000	51823000	211190000	82249000	132450000	276150000	557500000	176060000	68486000	72629000	60676000	67200000
P61981	14-3-3 protein gamma;14-3-3 protein gamma, N-terminally processed	YWHAG	Homo sapiens	9606	AYSEAHEISK;DNLTLWTSDQQDDDGGEGNN;NCSETQYESK;NLLSVAYKNVVGAR;NLLSVAYKNVVGARR;NVTELNEPLSNEER;NVTELNEPLSNEERNLLSVAYKNVVGAR;TAFDDAIAELDTLNEDSYKDSTLIMQLLR;VDREQLVQK;VDREQLVQKAR;YLAEVATGEK;YLAEVATGEKR	sp|P61981|1433G_HUMAN 14-3-3 protein gamma OS=Homo sapiens OX=9606 GN=YWHAG PE=1 SV=2	12	10	0	48.6	28.302	1.819e+09	56262000	41326000	65249000	51779000	60467000	53598000	54564000	121130000	36980000	51534000	36303000	37467000	111100000	81645000	126450000	133190000	155150000	197750000	160060000	284250000	107770000	275350000	88344000	97985000
Q9QXS1	Plectin	Plec	Mus musculus	10090;10090	AALAHSEIATTQAASTK;AGVGAPVTQVTLQSTQR;AHAFVVQQR;ALQALDELR;AQAEAQQPVFNTLR;AQAELEAQELQR;AQVEQELTTLR;AVTGYRDPYSGQSVSLFQALKK;CVEDPETGLR;DPYSGQSVSLFQALK;DSQDAGGFGPEDR;EAQAVPATLQELEATK;FLEGTSCIAGVFVDATK;GGAEGELQALR;GGELVYTDTEAR;GTNVIAGVWLEEAGQK;GYLNKDTHDQLSEPSEVR;GYYSPYSVSGSGSTAGSR;IAEQQKAQAEVEGLGKGVAR;IISLETYNLFR;ILSDPSDDTKGFFDPNTHENLTYLQLLER;LAAEQELIR;LAEDEAFQR;LAEVEAALEK;LAQGHTTVAELTQREDVYR;LEDLLQDAQD…	sp|Q9QXS1|PLEC_MOUSE Plectin OS=Mus musculus OX=10090 GN=Plec PE=1 SV=3	70	70	33	20.2	534.18	1.811e+09	33451000	17620000	16437000	19679000	11576000	17732000	22496000	13082000	13750000	13956000	16454000	12198000	361750000	141910000	198790000	199140000	103950000	131120000	155360000	104800000	99808000	90875000	119420000	104080000
P62979;P62987;P0CG47;P0CG48	Ubiquitin-40S ribosomal protein S27a;Ubiquitin;40S ribosomal protein S27a;Ubiquitin-60S ribosomal protein L40;Ubiquitin;60S ribosomal protein L40;Polyubiquitin-B;Ubiquitin;Polyubiquitin-C;Ubiquitin	RPS27A;UBA52;UBB;UBC	Homo sapiens	9606;9606;9606;9606	CCLTYCFNKPEDK;ESTLHLVLR;LIFAGKQLEDGR;LIFAGKQLEDGRTLSDYNIQK;MQIFVKTLTGKTITLEVEPSDTIENVK;TITLEVEPSDTIENVK;TITLEVEPSDTIENVKAK;TLSDYNIQKESTLHLVLR;TLTGKTITLEVEPSDTIENVK;TLTGKTITLEVEPSDTIENVKAK;YYKVDENGK;YYKVDENGKISR	sp|P62979|RS27A_HUMAN Ubiquitin-40S ribosomal protein S27a OS=Homo sapiens OX=9606 GN=RPS27A PE=1 SV=2;sp|P62987|RL40_HUMAN Ubiquitin-60S ribosomal protein L40 OS=Homo sapiens OX=9606 GN=UBA52 PE=1 SV=2;sp|P0CG47|UBB_HUMAN Polyubiquitin-B OS=Homo sapiens O	12	12	0	53.8	17.965	1.8011e+09	52397000	34851000	34488000	20472000	36034000	16782000	33037000	19979000	18725000	44403000	40717000	24543000	132260000	161460000	139340000	109040000	189640000	121470000	144010000	104120000	119430000	286930000	160450000	132990000
P30050	60S ribosomal protein L12	RPL12	Homo sapiens	9606	CTGGEVGATSALAPK;EILGTAQSVGCNVDGR;EILGTAQSVGCNVDGRHPHDIIDDINSGAVECPAS;ELSGTIKEILGTAQSVGCNVDGRHPHDIIDDINSGAVECPAS;HPHDIIDDINSGAVECPAS;HSGNITFDEIVNIAR;NIKHSGNITFDEIVNIAR;QAQIEVVPSASALIIK	sp|P30050|RL12_HUMAN 60S ribosomal protein L12 OS=Homo sapiens OX=9606 GN=RPL12 PE=1 SV=1	8	8	0	55.2	17.818	1.7829e+09	93907000	25041000	25879000	20264000	20713000	31694000	21578000	36149000	28333000	30461000	50422000	47145000	385980000	105680000	76335000	74800000	73102000	156980000	142310000	140560000	117630000	147820000	148430000	213250000
Q8BHN3	Neutral alpha-glucosidase AB	Ganab	Mus musculus	10090	DGSDYEGWCWPGSASYPDFTNPR;DPAEGNGAQPEATPGDGDKPEETQEK;FGAVWTGDNTAEWDHLK;FSFSGSTLVSSSADPK;GHLETPIWIER;IILTAQPFR;IILTAQPFRLDLLEDR;IRIDELEPR;KPGVSVASDWSIHLR;LKVTEGGEPYR;LSFQHDPETSVLILR;NPEPELLVR;SGGIERPFVLSR;SIRPGLSPYR;TCDESSFCKR;TRDGSDYEGWCWPGSASYPDFTNPR;VLLVLELQGLQK;VPDVLVADPPTAR;VPQESKDPAEGNGAQPEATPGDGDKPEETQEK	sp|Q8BHN3|GANAB_MOUSE Neutral alpha-glucosidase AB OS=Mus musculus OX=10090 GN=Ganab PE=1 SV=1	19	19	14	24.7	106.91	1.7784e+09	38498000	77361000	65528000	72691000	46823000	47823000	26540000	47703000	67845000	47377000	28636000	37269000	223800000	183930000	196870000	210250000	74179000	172720000	63225000	139230000	181480000	137430000	76623000	118680000
P80316	T-complex protein 1 subunit epsilon	Cct5	Mus musculus	10090	ASVGTLAFDEYGRPFLIIKDQDR;ASVGTLAFDEYGRPFLIIKDQDRK;DVDFELIKVEGK;ESNPALGIDCLHK;ETGANLAICQWGFDDEANHLLLQNGLPAVR;IADGYEQAAR;IAILTCPFEPPKPK;IAIQHLDK;IAIQHLDKISDKVLVDINNPEPLIQTAK;ISDKVLVDINNPEPLIQTAK;LGFAGVVQEISFGTTK;LGFAGVVQEISFGTTKDK;SQDDEIGDGTTGVVVLAGALLEEAEQLLDR;VLVDINNPEPLIQTAK;WVGGPEIELIAIATGGR	sp|P80316|TCPE_MOUSE T-complex protein 1 subunit epsilon OS=Mus musculus OX=10090 GN=Cct5 PE=1 SV=1	15	15	10	36.2	59.623	1.75e+09	26474000	33418000	57166000	33579000	33957000	34002000	26282000	48881000	61609000	35067000	24858000	31573000	130990000	132640000	194380000	195370000	97904000	141920000	78518000	175760000	201930000	167940000	74770000	157910000
P62277	40S ribosomal protein S13	RPS13	Homo sapiens	9606	FRLILIESR;FVTGNKILR;GLAPDLPEDLYHLIK;GLAPDLPEDLYHLIKK;GLSQSALPYRR;GLTPSQIGVILR;KGLTPSQIGVILR;LTSDDVKEQIYK;LTSDDVKEQIYKLAK;SKGLAPDLPEDLYHLIK;SKGLAPDLPEDLYHLIKK;SVPTWLKLTSDDVKEQIYK	sp|P62277|RS13_HUMAN 40S ribosomal protein S13 OS=Homo sapiens OX=9606 GN=RPS13 PE=1 SV=2	12	12	0	54.3	17.222	1.7445e+09	86701000	40168000	43088000	39296000	38421000	47240000	57094000	35542000	26103000	38057000	37136000	40246000	180580000	99096000	149860000	118300000	101010000	160850000	338450000	125360000	68841000	153740000	107620000	140770000
P62701;P22090	40S ribosomal protein S4, X isoform;40S ribosomal protein S4, Y isoform 1	RPS4X;RPS4Y1	Homo sapiens	9606;9606;9606	DANGNSFATR;ECLPLIIFLR;ERHPGSFDVVHVK;ERHPGSFDVVHVKDANGNSFATR;GIPHLVTHDAR;GNKPWISLPR;LKYALTGDEVK;LRECLPLIIFLR;LSNIFVIGK;LSNIFVIGKGNKPWISLPR;LTIAEER;YALTGDEVK;YALTGDEVKK	sp|P62701|RS4X_HUMAN 40S ribosomal protein S4, X isoform OS=Homo sapiens OX=9606 GN=RPS4X PE=1 SV=2;sp|P22090|RS4Y1_HUMAN 40S ribosomal protein S4, Y isoform 1 OS=Homo sapiens OX=9606 GN=RPS4Y1 PE=1 SV=2	13	13	0	31.9	29.597	1.7181e+09	35482000	35427000	14082000	34753000	29003000	37501000	83231000	32230000	20797000	41833000	36157000	45782000	158060000	100830000	64778000	137930000	156160000	184410000	181670000	130780000	94246000	202510000	149660000	157020000
Q9WVA4	Transgelin-2	Tagln2	Mus musculus	10090;10090	ANRGPSYGLSR;DDGLFSGDPNWFPK;DDGLFSGDPNWFPKK;EDVGQPQPGR;EDVGQPQPGRENFQK;LINSLYPEGQAPVK;LINSLYPEGQAPVKK;NFSDNQLQEGK;YGINTTDIFQTVDLWEGK	sp|Q9WVA4|TAGL2_MOUSE Transgelin-2 OS=Mus musculus OX=10090 GN=Tagln2 PE=1 SV=4	9	9	4	42.7	22.395	1.7162e+09	91310000	36523000	42651000	46202000	59500000	32925000	33910000	44235000	46463000	91502000	68369000	65962000	116970000	64771000	108470000	180310000	131160000	112270000	136820000	145850000	131760000	222170000	157890000	207760000
Q14103	Heterogeneous nuclear ribonucleoprotein D0	HNRNPD	Homo sapiens	9606	FGEVVDCTLK;FGEVVDCTLKLDPITGR;GFCFITFKEEEPVKK;IDASKNEEDEGHSNSSPR;IFVGGLSPDTPEEK;RGFCFITFK;SRGFGFVLFK	sp|Q14103|HNRPD_HUMAN Heterogeneous nuclear ribonucleoprotein D0 OS=Homo sapiens OX=9606 GN=HNRNPD PE=1 SV=1	7	7	0	21.1	38.434	1.7149e+09	41857000	41585000	42575000	31088000	30273000	32540000	34062000	25055000	38935000	34455000	39485000	51730000	193950000	118010000	186290000	121630000	135630000	154980000	86035000	83366000	146100000	134050000	122290000	232600000
Q7TPV4	Myb-binding protein 1A	Mybbp1a	Mus musculus	10090	ALDLIEVLVTK;AQDASLNVPER;ASTPSQVNGITGAK;ATEKLLEYLR;ATQTLQTLGEAQSK;ILSQHPNHLQGQPIK;LHGADTEDSEDQAANCLDLDFVTR;LPNVALDLLR;LQQSLQQGNHSSGSNR;LSQVNGATPVSPIEPESK;LSVDLTAPLGVLQSK;NVTSVTSLTTQQR;SPAPSNPTLSPSTPAK;SPAPSNPTLSPSTPAKTPK;SPSLLQSGVK;SPSLLQSGVKK;SVFGHICPHLTPR;VKASTPSQVNGITGAK;VYSASLESLLTKR;YLELFLLAK	sp|Q7TPV4|MBB1A_MOUSE Myb-binding protein 1A OS=Mus musculus OX=10090 GN=Mybbp1a PE=1 SV=2	20	20	20	17.7	152.04	1.7126e+09	68142000	33962000	26819000	39433000	34605000	41869000	54992000	40208000	28436000	57635000	43893000	35412000	191630000	131110000	72270000	110850000	194120000	190820000	128120000	151060000	110160000	203470000	116010000	113000000
Q8QZT1	Acetyl-CoA acetyltransferase, mitochondrial	Acat1	Mus musculus	10090	FASEITPITISVK;GATPYGGVKLEDLIVK;IAAFADAAVDPIDFPLAPAYAVPK;LGTAAIQGAIEK;LNVKPLAR;QATLGAGLPISTPCTTVNK;QEQDTYALSSYTR;SKEAWDAGKFASEITPITISVK;TPIGSFLGSLASQPATK;TVFQKENGTITAANASTLNDGAAALVLMTAEAAQR	sp|Q8QZT1|THIL_MOUSE Acetyl-CoA acetyltransferase, mitochondrial OS=Mus musculus OX=10090 GN=Acat1 PE=1 SV=1	10	10	10	39.2	44.816	1.7016e+09	24538000	23431000	44487000	29937000	34817000	42978000	23406000	23408000	55060000	27832000	32105000	46060000	67056000	88478000	214250000	123210000	182240000	174680000	89744000	105430000	233520000	120510000	108620000	193810000
P51881	ADP/ATP translocase 2;ADP/ATP translocase 2, N-terminally processed	Slc25a5	Mus musculus	10090	AAYFGIYDTAK;DFLAGGVAAAISK;EQGVLSFWR;EQGVLSFWRGNLANVIR;LLLQVQHASK;QIFLGGVDKR;TDAAVSFAKDFLAGGVAAAISK;VKLLLQVQHASK;YFAGNLASGGAAGATSLCFVYPLDFAR;YFPTQALNFAFK;YFPTQALNFAFKDK	sp|P51881|ADT2_MOUSE ADP/ATP translocase 2 OS=Mus musculus OX=10090 GN=Slc25a5 PE=1 SV=3	11	11	0	37.9	32.931	1.6883e+09	83994000	37880000	45692000	31934000	70963000	42621000	20681000	30164000	50868000	43948000	67514000	62323000	285770000	128710000	164450000	106360000	108830000	87893000	86667000	48316000	119630000	103740000	138450000	309490000
P23396	40S ribosomal protein S3	RPS3	Homo sapiens	9606	AELNEFLTR;ELAEDGYSGVEVR;ELTAVVQKR;FGFPEGSVELYAEK;FGFPEGSVELYAEKVATR;FVADGIFKAELNEFLTR;GLCAIAQAESLR;IGPKKPLPDHVSIVEPK;IRELTAVVQKR;KFVADGIFKAELNEFLTR;KPLPDHVSIVEPK;RACYGVLR;VTPTRTEIIILATR	sp|P23396|RS3_HUMAN 40S ribosomal protein S3 OS=Homo sapiens OX=9606 GN=RPS3 PE=1 SV=2	13	13	0	45.7	26.688	1.684e+09	48399000	17435000	11026000	16928000	19087000	16095000	26382000	14150000	14585000	34923000	22458000	21895000	210630000	111110000	92687000	124150000	124470000	149600000	182800000	83448000	82995000	239190000	121230000	161740000
O60220	Mitochondrial import inner membrane translocase subunit Tim8 A	TIMM8A	Homo sapiens	9606	AEACFVNCVER;FIDTSQFILNR;FIDTSQFILNRLEQTQK;SKPVFSESLSD	sp|O60220|TIM8A_HUMAN Mitochondrial import inner membrane translocase subunit Tim8 A OS=Homo sapiens OX=9606 GN=TIMM8A PE=1 SV=1	4	4	0	40.2	10.998	1.682e+09	26634000	93503000	57128000	47353000	53867000	22848000	43160000	33514000	38529000	23601000	79039000	42588000	60847000	250950000	153340000	161800000	145900000	108480000	54428000	103190000	126960000	95831000	211570000	208740000
P28656	Nucleosome assembly protein 1-like 1	Nap1l1	Mus musculus	10090	FEIINAIYEPTEEECEWKPDEEDEVSEELK;FEIINAIYEPTEEECEWKPDEEDEVSEELKEK;FYEEVHDLER;GIPEFWLTVFK;KYAVLYQPLFDKR;LDGLVDTPTGYIESLPK;VNALKNLQVK;YAVLYQPLFDK;YAVLYQPLFDKR	sp|P28656|NP1L1_MOUSE Nucleosome assembly protein 1-like 1 OS=Mus musculus OX=10090 GN=Nap1l1 PE=1 SV=2	9	9	3	23.8	45.345	1.6647e+09	37548000	51406000	63205000	49105000	38835000	35458000	25179000	61800000	76933000	60447000	52288000	77838000	247410000	103640000	123930000	120840000	100900000	134620000	54991000	145540000	220080000	115990000	110000000	186790000
P27659	60S ribosomal protein L3	Rpl3	Mus musculus	10090	DDASKPVHLTAFLGYK;ERLEQQVPVNQVFGQDEMIDVIGVTK;FIDTTSKFGHGR;HGSLGFLPR;IGQGYLIK;IGQGYLIKDGK;IYKIGQGYLIK;KVACIGAWHPAR;LIKNNASTDYDLSDK;NNASTDYDLSDK;TFKTVFAEHISDECK;TVFAEHISDECK;VACIGAWHPAR	sp|P27659|RL3_MOUSE 60S ribosomal protein L3 OS=Mus musculus OX=10090 GN=Rpl3 PE=1 SV=3	13	13	1	29.5	46.109	1.6421e+09	51497000	28068000	17772000	24737000	25804000	20780000	38374000	25728000	23572000	35827000	39261000	22357000	249310000	147790000	81516000	115000000	161730000	127070000	157370000	105530000	94311000	177660000	117740000	107020000
Q61316	Heat shock 70 kDa protein 4	Hspa4	Mus musculus	10090	AFSDPFVEAEK;AGGIETIANEYSDR;CTPACVSFGPK;DKLSGEYEK;EFSITDVVPYPISLR;ELSTTLNADEAVTR;FVSEDDRNTFTLK;GCALQCAILSPAFK;GCALQCAILSPAFKVR;HAEQNGPVDGQGDNPGSQAAEHGADTAVPSDGDK;IKELTSICSPIISKPKPK;KEPFTLEAYYSSPQDLPYPDPAIAQFSVQK;KFDEVLVNHFCEEFGK;KPVVDCVVSVPSFYTDAERR;LEDTENWLYEDGEDQPK;NHAAPFSK;NKEDQYEHLDAADVTK;QVYVDKLAELK;SLGQPIKTR;SNLAYDIVQLPTGLTGIK;VISSFKNKEDQYEHLDAADVTK;VLATAFDTTLGGR;WNSPAEEGLSDCEVFPK	sp|Q61316|HSP74_MOUSE Heat shock 70 kDa protein 4 OS=Mus musculus OX=10090 GN=Hspa4 PE=1 SV=1	23	23	9	40	94.132	1.6293e+09	26302000	14653000	20956000	18277000	16048000	17977000	14107000	19795000	19068000	19439000	13094000	16949000	223640000	89170000	134210000	131580000	132870000	157320000	87589000	149120000	152750000	157000000	76815000	137220000
P16110	Galectin-3	Lgals3	Mus musculus	10090	GNDVAFHFNPR;IQVLVEADHFK;IVLDFRR;QDNNWGKEER;QSAFPFESGKPFK;QSAFPFESGKPFKIQVLVEADHFK;RGNDVAFHFNPR;RVIVCNTKQDNNWGK;VAVNDAHLLQYNHR;VIVCNTKQDNNWGK;VIVCNTKQDNNWGKEER	sp|P16110|LEG3_MOUSE Galectin-3 OS=Mus musculus OX=10090 GN=Lgals3 PE=1 SV=3	11	11	9	28	27.515	1.629e+09	47611000	50133000	72085000	38207000	23020000	38291000	62479000	42239000	39551000	25413000	24877000	35494000	242600000	155740000	177600000	102170000	117210000	150520000	209360000	106600000	138390000	62378000	68898000	97567000
Q7TPR4	Alpha-actinin-1	Actn1	Mus musculus	10090;10090;10090	AGTQIENIEEDFRDGLK;AIMTYVSSFYHAFSGAQK;ASIHEAWTDGK;CQKICDQWDNLGALTQK;CQLEINFNTLQTK;CQLEINFNTLQTKLR;DDPLTNLNTAFDVAER;DGLGFCALIHR;DLLLDPAWEK;EGLLLWCQR;EGLLLWCQRK;FAIQDISVEETSAK;HEAFESDLAAHQDR;HRPELIDYGK;ICDQWDNLGALTQK;IDQLECDHQLIQEALIFDNK;ILAGDKNYITEDELR;ILAGDKNYITEDELRR;KAGTQIENIEEDFRDGLK;KDDPLTNLNTAFDVAER;KHEAFESDLAAHQDR;KTFTAWCNSHLR;LAILGIHNEVSK;LASDLLEWIR;LASDLLEWIRR;LLETIDQLYLEYAK;LLETIDQLYLEYAK…	sp|Q7TPR4|ACTN1_MOUSE Alpha-actinin-1 OS=Mus musculus OX=10090 GN=Actn1 PE=1 SV=1	36	20	6	36.5	103.07	1.6233e+09	33415000	28445000	38360000	24359000	31223000	24403000	22121000	50939000	26773000	29058000	19825000	20072000	146000000	143230000	155190000	125280000	100140000	131490000	78986000	209300000	122550000	214700000	87676000	108800000
Q9D8N0	Elongation factor 1-gamma	Eef1g	Mus musculus	10090	AILGEVKLCEK;AKDPFAHLPK;ALIAAQYSGAQVR;EYFSWEGTFQHVGK;ILGLLDTHLK;KLDPGSEETQTLVR;LDPGSEETQTLVR;QAFPNTNRWFLTCINQPQFR;STFVLDEFKR;WFLTCINQPQFR	sp|Q9D8N0|EF1G_MOUSE Elongation factor 1-gamma OS=Mus musculus OX=10090 GN=Eef1g PE=1 SV=3	10	10	3	23.3	50.06	1.6081e+09	55341000	33409000	33479000	31062000	20950000	29622000	35523000	28095000	29919000	39609000	32733000	31190000	189340000	113450000	112060000	101610000	88589000	176990000	164490000	115290000	141180000	146900000	117930000	140300000
Q60864	Stress-induced-phosphoprotein 1	Stip1	Mus musculus	10090	AAALEFLNRFEEAK;AAALEFLNRFEEAKR;ALDLDSSCKEAADGYQR;ALSAGNIDDALQCYSEAIK;ALSAGNIDDALQCYSEAIKLDPQNHVLYSNR;DCEECIQLEPTFIK;DPQALSEHLKNPVIAQK;ELIEQLQNKPSDLGTK;IGNSYFKEEK;KAAALEFLNRFEEAK;LAYINPDLALEEK;LMDVGLIAIR;RTYEEGLKHEANNLQLK;SLLSDPTYRELIEQLQNKPSDLGTK;TVDLKPDWGK;TVDLKPDWGKGYSR;TYEEGLKHEANNLQLK;YKDAIHFYNK	sp|Q60864|STIP1_MOUSE Stress-induced-phosphoprotein 1 OS=Mus musculus OX=10090 GN=Stip1 PE=1 SV=1	18	18	6	35.5	62.581	1.6067e+09	43907000	49297000	43110000	33695000	14833000	30345000	17612000	32261000	22616000	36773000	39729000	31282000	150110000	160220000	206670000	167500000	60639000	171340000	40424000	119310000	114380000	194970000	103980000	117170000
Q9CR57	60S ribosomal protein L14	Rpl14	Mus musculus	10090	AAIAAAAAAAAAK;CMQLTDFILK;KAWEKADINTK;LVAIVDVIDQNR;VAYISFGPHAGK;VAYISFGPHAGKLVAIVDVIDQNR	sp|Q9CR57|RL14_MOUSE 60S ribosomal protein L14 OS=Mus musculus OX=10090 GN=Rpl14 PE=1 SV=3	6	6	4	26.7	23.564	1.5584e+09	397640000	54707000	30836000	38918000	32663000	34650000	102010000	36469000	28806000	40585000	56739000	35827000	340590000	70122000	113330000	154470000	61664000	201910000	209040000	98754000	74701000	53013000	91920000	88860000
Q61937	Nucleophosmin	Npm1	Mus musculus	10090	ADKDYHFKVDNDENEHQLSLR;DELHIVEAEAMNYEGSPIKVTLATLK;GPSSVEDIK;GPSSVEDIKAK;MQASIEKGGSLPK;MSVQPTVSLGGFEITPPVVLR;MTDQEAIQDLWQWR;MTDQEAIQDLWQWRK;SNQNGKDLKPSTPR;TPKGPSSVEDIKAK;TVSLGAGAKDELHIVEAEAMNYEGSPIKVTLATLK;VDNDENEHQLSLR	sp|Q61937|NPM_MOUSE Nucleophosmin OS=Mus musculus OX=10090 GN=Npm1 PE=1 SV=1	12	12	1	45.5	32.56	1.5508e+09	160380000	24214000	23278000	32288000	32810000	43986000	49772000	43768000	29192000	37203000	22918000	25778000	270220000	66086000	103800000	120750000	121870000	165220000	138980000	232730000	56340000	106120000	70190000	98526000
P80314	T-complex protein 1 subunit beta	Cct2	Mus musculus	10090	AAREALLSSAVDHGSDEAR;ASLSLAPVNIFKAGADEER;EALLSSAVDHGSDEAR;GATQQILDEAER;GSGNLEAIHVIK;HGINCFINR;ILKHGINCFINR;KLGGSLADSYLDEGFLLDKK;LALVTGGEIASTFDHPELVK;LGGSLADSYLDEGFLLDK;LGGSLADSYLDEGFLLDKK;LSSFIGAIAIGDLVK;MLPTIIADNAGYDSADLVAQLR;QVLLSAAEAAEVILR;VQDDEVGDGTTSVTVLAAELLR	sp|P80314|TCPB_MOUSE T-complex protein 1 subunit beta OS=Mus musculus OX=10090 GN=Cct2 PE=1 SV=4	15	15	4	35.1	57.477	1.5378e+09	47038000	29473000	32449000	33889000	25659000	25446000	30787000	35760000	28769000	24227000	31721000	21326000	141500000	93941000	153200000	122090000	189860000	114360000	72054000	167530000	133620000	127620000	83729000	138260000
P34022	Ran-specific GTPase-activating protein	Ranbp1	Mus musculus	10090	AWVWNTHADFADECPKPELLAIR;DSHEDHDTSTENADESNHDPQFEPIVSLPEQEIK;FASENDLPEWK;FASENDLPEWKER;FLNAENAQK;FLNAENAQKFK;TLEEDEEELFK;VAEKLEALSVR	sp|P34022|RANG_MOUSE Ran-specific GTPase-activating protein OS=Mus musculus OX=10090 GN=Ranbp1 PE=1 SV=2	8	8	2	50.7	23.596	1.536e+09	23245000	12452000	28476000	30249000	33591000	43865000	27225000	43283000	56837000	59707000	37981000	58687000	63981000	38437000	93660000	85945000	135830000	152090000	71539000	140590000	147030000	322610000	99131000	185130000
P70168	Importin subunit beta-1	Kpnb1	Mus musculus	10090	AAVENLPTFLVELSR;GALQYLVPILTQTLTK;LAATNALLNSLEFTK;LLETTDRPDGHQNNLR;NSLTSKDPDIK;NSLTSKDPDIKAQYQQR;SSAYESLMEIVK;TVSPDRLELEAAQK;TVSPDRLELEAAQKFLER;VLANPGNSQVAR;WLAIDANARR	sp|P70168|IMB1_MOUSE Importin subunit beta-1 OS=Mus musculus OX=10090 GN=Kpnb1 PE=1 SV=2	11	11	0	15	97.183	1.533e+09	39252000	34193000	39408000	26547000	25636000	25251000	31717000	42869000	33594000	32305000	27161000	27349000	102840000	135910000	148800000	119070000	108000000	113790000	111390000	205950000	147660000	163290000	69901000	106410000
P12787	Cytochrome c oxidase subunit 5A, mitochondrial	Cox5a	Mus musculus	10090	AGPHKEIYPYVIQELRPTLNELGISTPEELGLDKV;IIDAALR;LNDFASAVR;RLNDFASAVR;WVTYFNKPDIDAWELR;WVTYFNKPDIDAWELRK	sp|P12787|COX5A_MOUSE Cytochrome c oxidase subunit 5A, mitochondrial OS=Mus musculus OX=10090 GN=Cox5a PE=1 SV=2	6	6	2	47.3	16.101	1.5308e+09	7610700	19859000	24162000	28797000	43895000	39648000	31215000	39572000	57795000	52928000	35280000	40250000	70603000	57540000	120730000	105870000	164740000	192050000	115040000	129630000	146210000	161300000	123710000	143350000
P62873	Guanine nucleotide-binding protein G(I)/G(S)/G(T) subunit beta-1	GNB1	Homo sapiens	9606	ACADATLSQITNNIDPVGR;ELAGHTGYLSCCR;LFVSGACDASAK;LLLAGYDDFNCNVWDALKADR;QTFTGHESDINAICFFPNGNAFATGSDDATCR;SELDQLRQEAEQLK;SELDQLRQEAEQLKNQIR	sp|P62873|GBB1_HUMAN Guanine nucleotide-binding protein G(I)/G(S)/G(T) subunit beta-1 OS=Homo sapiens OX=9606 GN=GNB1 PE=1 SV=3	7	7	0	33.8	37.377	1.4925e+09	37769000	68397000	153790000	92207000	44139000	59119000	25170000	25710000	64686000	56390000	59046000	77576000	50306000	73722000	519610000	121930000	90262000	107500000	30320000	46421000	153840000	83812000	78759000	135980000
P63241	Eukaryotic translation initiation factor 5A-1	EIF5A	Homo sapiens	9606;9606;9606	EDLRLPEGDLGK;EDLRLPEGDLGKEIEQK;KNGFVVLK;NDFQLIGIQDGYLSLLQDSGEVR;RNDFQLIGIQDGYLSLLQDSGEVR;VHLVGIDIFTGK;VHLVGIDIFTGKK	sp|P63241|IF5A1_HUMAN Eukaryotic translation initiation factor 5A-1 OS=Homo sapiens OX=9606 GN=EIF5A PE=1 SV=2	7	7	0	40.3	16.832	1.4913e+09	31501000	32085000	46098000	29801000	26591000	35208000	33007000	28854000	32583000	44648000	39177000	30534000	131490000	142270000	185210000	96805000	105790000	167220000	133310000	101700000	107720000	128730000	95096000	95927000
P19253	60S ribosomal protein L13a	Rpl13a	Mus musculus	10090	AEGQVLVLDGR;AEGQVLVLDGRGHLLGR;CEGINISGNFYR;FTEVLKTNGLLV;ICKFTEVLK;LAHEVGWKYQAVTATLEEK;YQAVTATLEEK	sp|P19253|RL13A_MOUSE 60S ribosomal protein L13a OS=Mus musculus OX=10090 GN=Rpl13a PE=1 SV=4	7	7	4	31	23.464	1.4703e+09	129370000	39147000	21619000	39730000	28215000	26551000	67849000	32497000	25257000	72140000	62603000	40525000	91524000	120340000	37460000	127670000	88435000	101220000	163510000	117120000	75711000	244900000	155770000	146620000
Q91YQ5	Dolichyl-diphosphooligosaccharide--protein glycosyltransferase subunit 1	Rpn1	Mus musculus	10090	APDELHYTYLDTFGRPVIVAYK;APDELHYTYLDTFGRPVIVAYKK;ASSFVLALEPELESR;AVTSEIAVLQSR;FVDHVFDEQVIDSLTVK;GEDEEDNNLEVR;HFDETVNR;ISVVVETVYTHVLHPYPTQITQSEK;LAHLGVQIKGEDEEDNNLEVR;LGLYRHFDETVNR;LKTEGSDLCDR;NIQVDSPYDISR;SEDVLDYGPFK;SEDVLDYGPFKDIPAYSQDTFK;SLETEHKAVTSEIAVLQSR;THYIVGYNLPSYEYLYNLGDQYALK;TILPAAAQDVYYR;VTAEVVLVHPGGGSTSR;YDYQRQPDSGISSIR	sp|Q91YQ5|RPN1_MOUSE Dolichyl-diphosphooligosaccharide--protein glycosyltransferase subunit 1 OS=Mus musculus OX=10090 GN=Rpn1 PE=1 SV=1	19	19	11	40.8	68.527	1.4595e+09	31418000	22760000	26907000	22433000	33499000	23744000	19432000	15827000	29374000	19877000	33049000	28753000	120670000	118400000	172570000	105860000	175930000	99041000	90070000	84352000	88098000	93045000	176070000	135430000
P34884	Macrophage migration inhibitory factor	Mif	Mus musculus	10090	IGGAQNRNYSKLLCGLLSDR;LHISPDRVYINYYDMNAANVGWNGSTFA;LLCGLLSDR;LLCGLLSDRLHISPDR;NYSKLLCGLLSDR;PMFIVNTNVPR	sp|P34884|MIF_MOUSE Macrophage migration inhibitory factor OS=Mus musculus OX=10090 GN=Mif PE=1 SV=2	6	6	5	51.3	12.504	1446100000	4662800	43371000	57479000	38299000	65317000	70972000	54527000	49762000	58296000	58752000	29398000	43088000	9837200	64741000	157580000	113220000	209590000	252720000	105070000	109490000	130540000	105380000	71697000	116190000
Q9CWJ9	Bifunctional purine biosynthesis protein PURH;Phosphoribosylaminoimidazolecarboxamide formyltransferase;IMP cyclohydrolase	Atic	Mus musculus	10090	AFTHTAQYDEAISDYFRK;APSQLALFSVSDK;APSQLALFSVSDKTGLVEFAR;DGQVIGIGAGQQSR;EVSDGIVAPGYEEEALK;EWVDKLSGVSVSSDAFFPFRDNVDR;GAVDIPAAASFKHVSPAGAAVGVPLSEDEAR;HVSPAGAAVGVPLSEDEAR;LSGVSVSSDAFFPFR;MSSFGDFVALSDICDVPTAK;SLASLGLSLVASGGTAK;TLHPAVHAGILAR;YTQSNSVCYAK	sp|Q9CWJ9|PUR9_MOUSE Bifunctional purine biosynthesis protein ATIC OS=Mus musculus OX=10090 GN=Atic PE=1 SV=2	13	13	10	31.6	64.217	1423800000	29437000	29569000	37724000	39524000	39979000	60420000	34314000	58844000	47111000	61677000	24716000	31654000	86223000	56472000	115850000	74084000	122840000	222680000	80959000	178620000	112310000	196790000	53737000	123260000
Q8VDN2	Sodium/potassium-transporting ATPase subunit alpha-1	Atp1a1	Mus musculus	10090;10090;10090;10090	AVAGDASESALLK;AVFQANQENLPILK;CSSILLHGK;GVGIISEGNETVEDIAAR;GVGIISEGNETVEDIAARLNIPVNQVNPR;IISANGCKVDNSSLTGESEPQTR;IVEIPFNSTNK;IVEIPFNSTNKYQLSIHKNPNASEPK;LNIPVNQVNPR;MSINAEDVVVGDLVEVK;NIAFFSTNCVEGTAR;NLEAVETLGSTSTICSDK;NLEAVETLGSTSTICSDKTGTLTQNR;QGAIVAVTGDGVNDSPALK;QGAIVAVTGDGVNDSPALKK;SPDFTNENPLETR;VDNSSLTGESEPQTR	sp|Q8VDN2|AT1A1_MOUSE Sodium/potassium-transporting ATPase subunit alpha-1 OS=Mus musculus OX=10090 GN=Atp1a1 PE=1 SV=1	17	17	4	20	112.98	1397400000	24895000	29312000	31207000	25191000	24150000	22709000	19752000	17448000	17649000	9856200	17725000	12542000	119660000	165420000	178850000	143030000	116350000	148360000	112220000	100090000	93965000	67876000	83224000	68307000
P62258	14-3-3 protein epsilon	YWHAE	Homo sapiens	9606	DNLTLWTSDMQGDGEEQNKEALQDVEDENQ;EAAENSLVAYK;HLIPAANTGESK;IISSIEQKEENK;KEAAENSLVAYK;LICCDILDVLDK;LICCDILDVLDKHLIPAANTGESK;MDDREDLVYQAK;NLLSVAYKNVIGARR;YLAEFATGNDR;YLAEFATGNDRK;YLAEFATGNDRKEAAENSLVAYK	sp|P62258|1433E_HUMAN 14-3-3 protein epsilon OS=Homo sapiens OX=9606 GN=YWHAE PE=1 SV=1	12	12	0	45.5	29.174	1396100000	80604000	43795000	47514000	37394000	44099000	31754000	53617000	55497000	27934000	62842000	26791000	45956000	217660000	90632000	122680000	110240000	136600000	91429000	114530000	148640000	43352000	150890000	57987000	111490000
O08795	Glucosidase 2 subunit beta	Prkcsh	Mus musculus	10090	DQHRKLWEEQQAAAK;EKESLQQLAEVTR;ESLQQLAEVTR;ETVVTSTTEPSR;HGGSPTSLGTWGSWAGPDHDK;KLWEEQQAAAK;LLELQAGKK;LWEEQQAAAK;SEVPPTDIPVPEETEPK;SKFEEVER;SLEDQVETLR;VNDGVCDCCDGTDEYNSGTVCENTCR;YEQGTGCWQGPNR	sp|O08795|GLU2B_MOUSE Glucosidase 2 subunit beta OS=Mus musculus OX=10090 GN=Prkcsh PE=1 SV=1	13	13	12	27.6	58.792	1391900000	15817000	29060000	30156000	31255000	23619000	25718000	21475000	27838000	27591000	20141000	23273000	30703000	86794000	89247000	124890000	148060000	116540000	167450000	84299000	160200000	112840000	81904000	85956000	133740000
Q64727	Vinculin	Vcl	Mus musculus	10090	AAAVGTANKSTVEGIQASVKTAR;AIPDLTAPVAAVQAAVSNLVR;ALASQLQDSLK;AVAGNISDPGLQK;ELTPQVISAAR;ETVQTTEDQILK;IPTISTQLK;KIDAAQNWLADPNGGPEGEEQIR;LTDELAPPKPPLPEGEVPPPRPPPPEEK;MSAEINEIIR;NQGIEEALKNR;QVATALQNLQTK;TNLLQVCER;TNLLQVCERIPTISTQLK;VGKETVQTTEDQILKR;VLQLTSWDEDAWASK;WIDNPTVDDR;WIDNPTVDDRGVGQAAIR	sp|Q64727|VINC_MOUSE Vinculin OS=Mus musculus OX=10090 GN=Vcl PE=1 SV=4	18	18	1	21.6	116.72	1385100000	40617000	23523000	19710000	23176000	30773000	47358000	38210000	36091000	34202000	41159000	28206000	33872000	138270000	89086000	89563000	58447000	123670000	177610000	74997000	139610000	117720000	218480000	81805000	75882000
P62851	40S ribosomal protein S25	RPS25	Homo sapiens	9606	AALQELLSK;AALQELLSKGLIK;DKLNNLVLFDK;DKLNNLVLFDKATYDK;EVPNYKLITPAVVSER;LITPAVVSER;LNNLVLFDK;NTKGGDAPAAGEDA;VRDKLNNLVLFDK	sp|P62851|RS25_HUMAN 40S ribosomal protein S25 OS=Homo sapiens OX=9606 GN=RPS25 PE=1 SV=1	9	9	0	48.8	13.742	1385000000	63649000	30360000	20208000	26448000	24495000	20334000	36563000	26085000	22983000	63818000	45590000	36588000	130040000	92446000	78093000	97529000	112520000	83398000	124550000	116330000	91771000	210930000	138940000	108480000
P35268	60S ribosomal protein L22	RPL22	Homo sapiens	9606;9606	AGNLGGGVVTIER;ITVTSEVPFSK;ITVTSEVPFSKR;NNLRDWLR;SKITVTSEVPFSKR;VVANSKESYELR;YFQINQDEEEEEDED	sp|P35268|RL22_HUMAN 60S ribosomal protein L22 OS=Homo sapiens OX=9606 GN=RPL22 PE=1 SV=2	7	7	0	48.4	14.787	1385000000	46236000	51378000	34345000	59097000	42927000	34337000	66036000	53848000	26970000	62289000	58867000	53273000	185440000	96998000	77060000	94702000	116770000	120090000	127720000	134160000	64217000	146420000	102390000	119030000
Q3V3R1	Monofunctional C1-tetrahydrofolate synthase, mitochondrial	Mthfd1l	Mus musculus	10090	AEIDLVCELAK;AKVQLSLLER;ASGLVPNVVVLVATVR;DFTLPISDVR;DIELSPEAQSK;DVDGVTDINLGK;EFSEIQLSR;EIGLLADEIEIYGK;FQFLYDVQLPIVEK;ILHESTQTDKALYNR;LGIHKTDPSTLTEEEVR;LGIHKTDPSTLTEEEVRK;LIAEESVSLLAAALR;LNIDPATITWQR;LQPLSPVPSDIEISR;SRFQFLYDVQLPIVEK;VIAQTVYGAK;VLDTNDRFLR	sp|Q3V3R1|C1TM_MOUSE Monofunctional C1-tetrahydrofolate synthase, mitochondrial OS=Mus musculus OX=10090 GN=Mthfd1l PE=1 SV=2	18	18	12	20.9	105.73	1382300000	20660000	30072000	24798000	23480000	14556000	18489000	9553700	13302000	23463000	10318000	13341000	18530000	105220000	129660000	158250000	141860000	104080000	118130000	48683000	108320000	170990000	80118000	99354000	117620000
Q05816	Fatty acid-binding protein, epidermal	Fabp5	Mus musculus	10090	ASLKDLEGK;ASLKDLEGKWR;ELGVGLALRK;KTETVCTFQDGALVQHQQWDGK;TETVCTFQDGALVQHQQWDGK;TETVCTFQDGALVQHQQWDGKESTITR;TETVCTFQDGALVQHQQWDGKESTITRK;TTVFSCNLGEK;TTVFSCNLGEKFDETTADGR;TTVFSCNLGEKFDETTADGRK	sp|Q05816|FABP5_MOUSE Fatty acid-binding protein 5 OS=Mus musculus OX=10090 GN=Fabp5 PE=1 SV=3	10	10	10	51.9	15.137	1362800000	46543000	32212000	46332000	31099000	31616000	33591000	30852000	45824000	25084000	31936000	40246000	28440000	154090000	64751000	158390000	130910000	127050000	125410000	80398000	166440000	81424000	126600000	78611000	68702000
Q64521	Glycerol-3-phosphate dehydrogenase, mitochondrial	Gpd2	Mus musculus	10090	CKDVLTGQEFDVR;CVINASGPFTDSVR;GLKTALVERDDFSSGTSSR;LAFLNVQAAEEALPR;LVQDYGLESEVAQHLAK;LVSEFPYIEAEVK;NHVVDISDSGLITIAGGKWTTYR;NTPEFDILVIGGGATGCGCALDAVTR;NYLSSDVEVR;RGDVLAAWSGIRPLVTDPK;RVPIPVDR;TEQLTDSTEISLLPSDIDR;TVGLFLQGGKDWSPTLYIR;TYGDKAFEVAK	sp|Q64521|GPDM_MOUSE Glycerol-3-phosphate dehydrogenase, mitochondrial OS=Mus musculus OX=10090 GN=Gpd2 PE=1 SV=2	14	14	7	31.1	80.953	1360800000	23650000	54764000	51190000	36880000	36457000	35613000	18886000	22638000	31343000	14352000	19248000	20779000	59541000	110850000	201910000	123540000	187870000	192710000	59746000	154140000	102860000	42306000	41947000	83368000
P19157;P46425	Glutathione S-transferase P 1;Glutathione S-transferase P 2	Gstp1;Gstp2	Mus musculus	10090;10090	AFLSSPEHVNRPINGNGKQ;ALPGHLKPFETLLSQNQGGK;FEDGDLTLYQSNAILR;PPYTIVYFPVR;PPYTIVYFPVRGR;SLGLYGKNQR;YVTLIYTNYENGKNDYVK	sp|P19157|GSTP1_MOUSE Glutathione S-transferase P 1 OS=Mus musculus OX=10090 GN=Gstp1 PE=1 SV=2;sp|P46425|GSTP2_MOUSE Glutathione S-transferase P 2 OS=Mus musculus OX=10090 GN=Gstp2 PE=1 SV=2	7	7	7	45.7	23.609	1354700000	11655000	18403000	28501000	30336000	26484000	33442000	47283000	44324000	29772000	47630000	23213000	36949000	63792000	52934000	102780000	96307000	106830000	131360000	142680000	171770000	95331000	210480000	66527000	113920000
P80318	T-complex protein 1 subunit gamma	Cct3	Mus musculus	10090	AVAQALEVIPR;ELGIWEPLAVK;GASKEILSEVER;GDDQNRQTGAPDAGQE;GESQTDIEITR;IGDEYFTFITDCKDPK;IVLLDSSLEYK;IVSRPEELREDDVGTGAGLLEIK;IVSRPEELREDDVGTGAGLLEIKK;KGESQTDIEITR;KIGDEYFTFITDCKDPK;TAVETAVLLLR;TLIQNCGASTIR;TVQFEENGRK;WSSLACNIALDAVK	sp|P80318|TCPG_MOUSE T-complex protein 1 subunit gamma OS=Mus musculus OX=10090 GN=Cct3 PE=1 SV=1	15	15	2	29.4	60.629	1346700000	26670000	24514000	20767000	18549000	19664000	13728000	20483000	17331000	16710000	21164000	12184000	16972000	160730000	139090000	115130000	133540000	134950000	114800000	122290000	104270000	77665000	109850000	45431000	88964000
P84098	60S ribosomal protein L19	RPL19	Homo sapiens	9606	DGLIIRKPVTVHSR;KKVWLDPNETNEIANANSR;KVWLDPNETNEIANANSR;LIKDGLIIR;LLADQAEAR;LLADQAEARR;RLASSVLR;VWLDPNETNEIANANSR	sp|P84098|RL19_HUMAN 60S ribosomal protein L19 OS=Homo sapiens OX=9606 GN=RPL19 PE=1 SV=1	8	8	0	27.6	23.466	1337800000	27610000	28406000	15758000	22878000	27811000	25672000	53492000	25439000	18453000	30190000	29797000	27410000	109440000	89140000	56094000	90129000	143030000	143140000	189530000	93425000	77649000	137640000	118900000	89647000
P62888	60S ribosomal protein L30	RPL30	Homo sapiens	9606	AKLVILANNCPALR;LVILANNCPALR;LVILANNCPALRK;SEIEYYAMLAK;SGKYVLGYK;SGKYVLGYKQTLK;TGVHHYSGNNIELGTACGK;VCTLAIIDPGDSDIIR	sp|P62888|RL30_HUMAN 60S ribosomal protein L30 OS=Homo sapiens OX=9606 GN=RPL30 PE=1 SV=2	8	8	0	64.3	12.784	1335600000	55412000	33868000	24557000	21524000	26697000	22394000	24021000	23743000	28303000	59407000	35149000	21263000	237460000	99230000	94371000	80953000	102000000	81076000	57989000	79869000	94116000	222550000	100630000	85362000
Q14520	Hyaluronan-binding protein 2;Hyaluronan-binding protein 2 50 kDa heavy chain;Hyaluronan-binding protein 2 50 kDa heavy chain alternate form;Hyaluronan-binding protein 2 27 kDa light chain;Hyaluronan-binding protein 2 27 kDa light chain alternate form	HABP2	Homo sapiens	9606	MFARMSDLHVLLLMALVGK	sp|Q14520|HABP2_HUMAN Hyaluronan-binding protein 2 OS=Homo sapiens OX=9606 GN=HABP2 PE=1 SV=1	1	1	1	3.4	62.671	1319600000	78213000	66646000	142110000	70121000	32593000	173990000	26452000	90689000	149130000	71856000	74911000	63577000	114320000	95086000	161500000	112600000	60609000	257640000	45062000	110240000	116840000	74987000	84446000	86257000
P29758	Ornithine aminotransferase, mitochondrial	Oat	Mus musculus	10090	AFYNNVLGEYEEYITK;DNGLLAKPTHGDIIR;GKGLLNAIVIR;HQVLFIADEIQTGLAR;IAIAALEVLEEENLAENADK;IVFADGNFWGR;KTEQGPPSSEYIFER;LPSDVVTSVR;LRDNGLLAKPTHGDIIR;LSKLASLQTIAALR;MGAILRK;SQVDKLTLTSR;TEQGPPSSEYIFER;YGAHNYHPLPVALER	sp|P29758|OAT_MOUSE Ornithine aminotransferase, mitochondrial OS=Mus musculus OX=10090 GN=Oat PE=1 SV=1	14	14	8	37.1	48.354	1316600000	19248000	32725000	29178000	30357000	26954000	22908000	12443000	26280000	44605000	17817000	24224000	33772000	85440000	99065000	120560000	103270000	68976000	189360000	59721000	147010000	166070000	69651000	68283000	139210000
Q3U0V1	Far upstream element-binding protein 2	Khsrp	Mus musculus	10090	AGLVIGKGGETIK;AGLVIGKGGETIKQLQER;AINQQTGAFVEISR;GGETIKQLQER;HSVGVVIGR;IGGDAATTVNNNTPDFGFGGQKR;IGQQPQQPGAPPQQDYTK;IINDLLQSLR;IQFKQDDGTGPEK;SVSLTGAPESVQK;VGGGIDVPVPR;VQISPDSGGLPER	sp|Q3U0V1|FUBP2_MOUSE Far upstream element-binding protein 2 OS=Mus musculus OX=10090 GN=Khsrp PE=1 SV=2	12	12	2	19	76.775	1313500000	23876000	42132000	38710000	32459000	37703000	36958000	39816000	46373000	25604000	41593000	50729000	32700000	61814000	83050000	160450000	63755000	151100000	179020000	89617000	149270000	73357000	87152000	115430000	99454000
P62081	40S ribosomal protein S7	RPS7	Homo sapiens	9606	AIIIFVPVPQLK;AQQNNVEHKVETFSGVYK;AQQNNVEHKVETFSGVYKK;ELNITAAK;HVVFIAQR;KAIIIFVPVPQLK;LTGKDVNFEFPEFQL;TLTAVHDAILEDLVFPSEIVGKR;VETFSGVYKK	sp|P62081|RS7_HUMAN 40S ribosomal protein S7 OS=Homo sapiens OX=9606 GN=RPS7 PE=1 SV=1	9	9	0	44.3	22.127	1304500000	31465000	32964000	18261000	19530000	23913000	17723000	37655000	25361000	14418000	40967000	27183000	20478000	98154000	120860000	63150000	96330000	136380000	139430000	171680000	97173000	50126000	178860000	73823000	78504000
O55143	Sarcoplasmic/endoplasmic reticulum calcium ATPase 2	Atp2a2	Mus musculus	10090;10090;10090	AFTGREFDELSPSAQR;CHQYDGLVELATICALCNDSALDYNEAK;CLALATHDNPLKR;DIVPGDIVEIAVGDKVPADIR;EFDELSPSAQR;IGIFGQDEDVTSK;LDEFGEQLSK;NYLEQPGKECVQPATK;SLPSVETLGCTSVICSDK;TVEEVLGHFGVNESTGLSLEQVKK;VDQSILTGESVSVIK;VGEATETALTCLVEK	sp|O55143|AT2A2_MOUSE Sarcoplasmic/endoplasmic reticulum calcium ATPase 2 OS=Mus musculus OX=10090 GN=Atp2a2 PE=1 SV=2	12	12	5	18.1	114.86	1303600000	17538000	18964000	19501000	16227000	29640000	42413000	31211000	23794000	20591000	14657000	24098000	15655000	122320000	66182000	88858000	91116000	181290000	185920000	109390000	120170000	79042000	74379000	90768000	94164000
P70349	Histidine triad nucleotide-binding protein 1	Hint1	Mus musculus	10090	ADEIAKAQVAQPGGDTIFGK;AQVAQPGGDTIFGK;CLAFHDISPQAPTHFLVIPK;EIPAKIIFEDDR;IIFEDDRCLAFHDISPQAPTHFLVIPK	sp|P70349|HINT1_MOUSE Adenosine 5-monophosphoramidase HINT1 OS=Mus musculus OX=10090 GN=Hint1 PE=1 SV=3	5	5	2	41.3	13.777	1278000000	21744000	31559000	30758000	40725000	29527000	37696000	31725000	53200000	36744000	26863000	20736000	39591000	49889000	40339000	93907000	126260000	96396000	230520000	70770000	181510000	115390000	105710000	58431000	108850000
P46781	40S ribosomal protein S9	RPS9	Homo sapiens	9606	ELLTLDEKDPR;HIDFSLR;KGQGGAGAGDDEEED;KQVVNIPSFIVR;LDSQKHIDFSLR;LFEGNALLR;MKLDYILGLK;QVVNIPSFIVR;RLFEGNALLR;RLFEGNALLRR;RLQTQVFK;SPYGGGRPGR;SRLDQELK;SRLDQELKLIGEYGLR	sp|P46781|RS9_HUMAN 40S ribosomal protein S9 OS=Homo sapiens OX=9606 GN=RPS9 PE=1 SV=3	14	14	0	54.1	22.591	1270600000	36002000	26551000	15691000	20923000	18225000	18594000	43233000	25662000	18588000	28190000	27643000	18050000	207930000	72516000	71027000	97641000	91454000	90521000	171400000	91250000	46734000	131870000	96822000	101410000
P60335	Poly(rC)-binding protein 1	Pcbp1	Mus musculus	10090;10090	AITIAGVPQSVTECVK;IANPVEGSSGRQVTITGSAASISLAQYLINAR;IITLTGPTNAIFK;INISEGNCPER;LVVPATQCGSLIGK;QGANINEIR;QVTITGSAASISLAQYLINAR	sp|P60335|PCBP1_MOUSE Poly(rC)-binding protein 1 OS=Mus musculus OX=10090 GN=Pcbp1 PE=1 SV=1	7	7	0	26.7	37.497	1268500000	37822000	33099000	41042000	35266000	32042000	31985000	40174000	37467000	42198000	57204000	34225000	38762000	139790000	66365000	74306000	79288000	108360000	81130000	129020000	90853000	128190000	203810000	55084000	112330000
Q9D3D9	ATP synthase subunit delta, mitochondrial	Atp5d	Mus musculus	10090	ANLEKAQSELSGAADEAAR;AQSELSGAADEAAR;AQSELSGAADEAARAEIQIR;IEANEALVK;IEANEALVKALE	sp|Q9D3D9|ATPD_MOUSE ATP synthase subunit delta, mitochondrial OS=Mus musculus OX=10090 GN=Atp5f1d PE=1 SV=1	5	5	3	22	17.6	1261500000	18259000	28390000	35759000	40026000	22223000	37752000	15245000	40839000	43517000	38448000	31786000	49862000	44972000	94689000	114590000	138880000	95587000	181830000	35421000	125830000	97448000	77309000	109610000	145360000
P62753	40S ribosomal protein S6	RPS6	Homo sapiens	9606	DIPGLTDTTVPR;EDDVRQYVVR;GCIVDANLSVLNLVIVK;KGEKDIPGLTDTTVPR;KLFNLSKEDDVR;LFNLSKEDDVR;LFNLSKEDDVRQYVVR;LIEVDDER;LIEVDDERK;LNISFPATGCQK;NKEEAAEYAK	sp|P62753|RS6_HUMAN 40S ribosomal protein S6 OS=Homo sapiens OX=9606 GN=RPS6 PE=1 SV=1	11	11	0	32.5	28.68	1256300000	32627000	37217000	25110000	31369000	30634000	19875000	69470000	31877000	22333000	45148000	39794000	30219000	115340000	77118000	80230000	90940000	134400000	70721000	152740000	106340000	62801000	141950000	118170000	105540000
P11983	T-complex protein 1 subunit alpha	Tcp1	Mus musculus	10090	AFHNEAQVNPER;AFHNEAQVNPERK;DDKHGSYENAVHSGALDD;EQLAIAEFAR;FATEAAITILR;HGSYENAVHSGALDD;IACLDFSLQK;ICDDELILIK;LGVQVVITDPEKLDQIR;LLEVEHPAAK;MLVDDIGDVTITNDGATILK;QAGVFEPTIVK;SLHDALCVVK;SLLVIPNTLAVNAAQDSTDLVAK;VLCELADLQDK;WIGLDLVHGKPR;YINENLIINTDELGR;YINENLIINTDELGRDCLINAAK;YPVNSVNILK	sp|P11983|TCPA_MOUSE T-complex protein 1 subunit alpha OS=Mus musculus OX=10090 GN=Tcp1 PE=1 SV=3	19	19	5	39.4	60.448	1250500000	27650000	15823000	21024000	22535000	21956000	16606000	21885000	25908000	15420000	19324000	12875000	12150000	197520000	65430000	126720000	107380000	115290000	94594000	121540000	111070000	83182000	95959000	64562000	67209000
Q9D5V6	Synapse-associated protein 1	Syap1	Mus musculus	10090	DENWDKEIEK;ELQQELQEYEVVAESEKR;GLGNYLYNFASAATK;GLGNYLYNFASAATKK;ITESVTETAQTIKK;KITESVTETAQTIKK;KSEAAVPPWVESHDEETIQQQILALSADKR;QEEATALEEDSTDWEK;QSAQLTALAAQQQASGK;QSAQLTALAAQQQASGKEEK;SEAAVPPWVESHDEETIQQQILALSADKR;SQEDEEEISTSPGVSEFVSDAFDTCSLNQEDLRK;SSNRDDNLPLTEAVRPK;SVEEGKIDDILDK;SVEEGKIDDILDKTILGDFQK	sp|Q9D5V6|SYAP1_MOUSE Synapse-associated protein 1 OS=Mus musculus OX=10090 GN=Syap1 PE=1 SV=1	15	15	14	53.7	41.349	1242300000	10963000	18323000	17685000	25448000	21074000	23655000	20082000	30744000	41218000	29917000	22097000	33907000	45976000	58785000	65374000	90298000	122670000	105610000	51170000	115770000	169110000	182730000	97604000	137240000
Q8K2B3	Succinate dehydrogenase [ubiquinone] flavoprotein subunit, mitochondrial	Sdha	Mus musculus	10090	AAFGLSEAGFNTACLTK;AFGGQSLKFGK;AGLPCQDLEFVQFHPTGIYGAGCLITEGCR;DLASRDVVSR;GEGGILINSQGER;HVNGQDQIVPGLYACGEAACASVHGANR;ISQLYGDLK;TEDGKIYQR;VDEYDYSKPIQGQQK;VGSVLQEGCEK;VSDAISTQYPVVDHEFDAVVVGAGGAGLR	sp|Q8K2B3|SDHA_MOUSE Succinate dehydrogenase [ubiquinone] flavoprotein subunit, mitochondrial OS=Mus musculus OX=10090 GN=Sdha PE=1 SV=1	11	11	5	27.4	72.585	1238900000	15608000	23569000	26584000	35461000	24309000	26556000	13160000	24494000	17155000	13503000	21282000	18980000	106320000	71730000	148740000	140820000	125760000	190850000	46078000	106170000	79246000	53451000	78107000	91619000
O08749	Dihydrolipoyl dehydrogenase, mitochondrial	Dld	Mus musculus	10090	ADGSTQVIDTK;ALTGGIAHLFK;EANLAAAFGKPINF;GRIPVNNRFQTK;IGKFPFAANSR;IPNIYAIGDVVAGPMLAHK;NETLGGTCLNVGCIPSK;NQVTATKADGSTQVIDTK;SEEQLKEEGIEFK;VCHAHPTLSEAFR	sp|O08749|DLDH_MOUSE Dihydrolipoyl dehydrogenase, mitochondrial OS=Mus musculus OX=10090 GN=Dld PE=1 SV=2	10	10	6	25.1	54.272	1234100000	19707000	42306000	27646000	31625000	36060000	44907000	17523000	26602000	21580000	18042000	20686000	26287000	62489000	128210000	113900000	129810000	90007000	186140000	85884000	105010000	94531000	63959000	89995000	84128000
P16546	Spectrin alpha chain, non-erythrocytic 1	Sptan1	Mus musculus	10090	AGTFQAFEQFGQQLLAHGHYASPEIK;ALSSEGKPYVTKEELYQNLTR;DLAALEDKVK;DLAALGDKVNSLGETAQR;DLSSVQTLLTK;DSDELKSWVNEK;DVEDEETWIR;EAALTNEEVGADLEQVEVLQK;EANELQQWITEK;EELYQNLTR;GKDLIGVQNLLK;HQAFEAELHANADR;IAALQAFADQLIAVDHYAK;ITALDEFATK;KGDILTLLNSTNKDWWK;LAALADQWQFLVQK;LGESQTLQQFSR;LIQSHPESAEDLKEK;LLVSSEDYGR;LSDDNTIGQEEIQQR;NQALNTDNYGHDLASVQALQR;RAQLADSFHLQQFFR;SLQQLAEER;SQLLGSAHEVQR;SSLSSAQADFNQLAELDR;VLETAEDIQER…	sp|P16546|SPTN1_MOUSE Spectrin alpha chain, non-erythrocytic 1 OS=Mus musculus OX=10090 GN=Sptan1 PE=1 SV=4	28	28	9	15.6	284.59	1229800000	11347000	8851800	11092000	8993900	8561200	8665900	8940000	11319000	15220000	16159000	14808000	14811000	108070000	50119000	79314000	79821000	73645000	105180000	55880000	98609000	152050000	160820000	126600000	139730000
O89086	RNA-binding protein 3	Rbm3	Mus musculus	10090	DYSGSQGGYDR;DYSGSQGGYDRYSGGNYRDNYDN;YDSRPGGYGYGYGR;YSGGNYRDNYDN	sp|O89086|RBM3_MOUSE RNA-binding protein 3 OS=Mus musculus OX=10090 GN=Rbm3 PE=1 SV=1	4	4	3	24.2	16.604	1204300000	20046000	51926000	29731000	60609000	37113000	99513000	53526000	69966000	46335000	49505000	84938000	49958000	42328000	92627000	66963000	156290000	79829000	170460000	102460000	123860000	88441000	68354000	140210000	72442000
P60660	Myosin light polypeptide 6	MYL6	Homo sapiens	9606;9606	ALGQNPTNAEVLK;ALGQNPTNAEVLKVLGNPK;HVLVTLGEK;NKDQGTYEDYVEGLR;NKDQGTYEDYVEGLRVFDK	sp|P60660|MYL6_HUMAN Myosin light polypeptide 6 OS=Homo sapiens OX=9606 GN=MYL6 PE=1 SV=2	5	5	0	31.1	16.93	1165100000	41213000	26344000	25420000	31817000	43369000	27741000	75357000	21148000	21988000	55210000	53381000	29113000	61316000	34189000	54962000	70530000	123530000	102450000	277040000	65013000	53514000	135000000	115440000	72151000
Q62523	Zyxin	Zyx	Mus musculus	10090	AAPRPPPAISVSVSAPAFYAPQKK;CNTCGQPITDR;FAPVVAPKPK;FSPGAPSGPGPQPNQK;GPLSQAPTPAPK;QSVAVNESCGKCNQPLAR;SPGGPGPLTLK;VNPFRPGDSEPPVAAGAQR;VSSGYVPPPVATPFVPKPSTKPAPGGTAPLPPWK	sp|Q62523|ZYX_MOUSE Zyxin OS=Mus musculus OX=10090 GN=Zyx PE=1 SV=2	9	9	8	27.5	60.545	1159800000	10928000	13495000	24373000	17969000	16767000	28598000	31154000	13108000	43694000	38051000	26452000	29875000	58033000	59166000	103120000	72113000	56997000	124070000	85387000	54481000	138790000	186600000	106030000	114980000
P19096	Fatty acid synthase;[Acyl-carrier-protein] S-acetyltransferase;[Acyl-carrier-protein] S-malonyltransferase;3-oxoacyl-[acyl-carrier-protein] synthase;3-oxoacyl-[acyl-carrier-protein] reductase;3-hydroxyacyl-[acyl-carrier-protein] dehydratase;Enoyl-[acyl-carrier-protein] reductase;Oleoyl-[acyl-carrier-protein] hydrolase	Fasn	Mus musculus	10090	CILLSNLSNTSHAPK;DHKDNLEFFLTNLGK;EEEPEAVLPGAQPTLISAISK;FDASFFGVHPK;FPQLDDTSFANSR;GGNVGINSFGFGGSNVHVILQPNTR;LKDLSKFDASFFGVHPK;LQVVDRPLPVR;QGIQVLVSTSNVSSLEGAR;SFDDSGSGYCR;SFYGTALFLCR;SLGLSLEETPVVFENVSFHQATILPK;SYIITGGLGGFGLELAR;TLEAVQDLLEQGR;VAEVLAGEGHLYSR;VGDPQELNGITR;VHLTGINVNPNALFPPVEFPAPR;VTAIYIDPATHR;VYLWEDPNSKLFDHPEVPTPPESASVSR;WLSTSIPEAQWQSSLAR	sp|P19096|FAS_MOUSE Fatty acid synthase OS=Mus musculus OX=10090 GN=Fasn PE=1 SV=2	20	20	18	12.8	272.43	1155100000	52532000	36621000	32337000	34201000	22675000	24782000	26927000	26678000	16630000	24553000	14640000	26792000	178630000	119220000	87004000	159820000	68588000	108410000	71029000	104910000	39437000	88354000	29069000	100600000
P0DP25;P0DP24;P0DP23	Calmodulin-3	CALM3	Homo sapiens	9606;9606;9606;9606	ADQLTEEQIAEFKEAFSLFDKDGDGTITTK;DGNGYISAAELR;DTDSEEEIR;EAFRVFDK;EAFRVFDKDGNGYISAAELR;EAFSLFDKDGDGTITTK	sp|P0DP25|CALM3_HUMAN Calmodulin-3 OS=Homo sapiens OX=9606 GN=CALM3 PE=1 SV=1;sp|P0DP24|CALM2_HUMAN Calmodulin-2 OS=Homo sapiens OX=9606 GN=CALM2 PE=1 SV=1;sp|P0DP23|CALM1_HUMAN Calmodulin-1 OS=Homo sapiens OX=9606 GN=CALM1 PE=1 SV=1	6	6	0	39.6	16.837	1153600000	9645300	14849000	44576000	43869000	76049000	67379000	14738000	36532000	99815000	33140000	62819000	57839000	15032000	26541000	81292000	66965000	155100000	317150000	16144000	75339000	156750000	62174000	81265000	99830000
P62829	60S ribosomal protein L23	RPL23	Homo sapiens	9606	FRISLGLPVGAVINCADNTGAK;ISLGLPVGAVINCADNTGAK;ISLGLPVGAVINCADNTGAKNLYIISVK	sp|P62829|RL23_HUMAN 60S ribosomal protein L23 OS=Homo sapiens OX=9606 GN=RPL23 PE=1 SV=1	3	3	0	21.4	14.865	1147400000	39518000	33298000	27865000	32600000	65817000	20458000	65094000	26692000	18812000	41903000	44387000	28268000	99901000	87624000	66248000	100850000	158380000	88714000	105290000	76063000	59128000	140200000	96979000	67970000
P62750	60S ribosomal protein L23a	RPL23A	Homo sapiens	9606	IRTSPTFR;KIEDNNTLVFIVDVK;KLYDIDVAK;LAPDYDALDVANK;LAPDYDALDVANKIGII;NKLDHYAIIK;VNTLIRPDGEK;VNTLIRPDGEKK	sp|P62750|RL23A_HUMAN 60S ribosomal protein L23a OS=Homo sapiens OX=9606 GN=RPL23A PE=1 SV=1	8	8	0	45.5	17.695	1146100000	55209000	47950000	29528000	28599000	30462000	44665000	74723000	29218000	29612000	42651000	63866000	43305000	134880000	91366000	80931000	100540000	76558000	88537000	155410000	66689000	75886000	100680000	88596000	86005000
Q69ZK6	Probable JmjC domain-containing histone demethylation protein 2C	Jmjd1c	Mus musculus	10090	AAQENLNTFGLQTPENMDPNVSDSK	sp|Q69ZK6|JHD2C_MOUSE Probable JmjC domain-containing histone demethylation protein 2C OS=Mus musculus OX=10090 GN=Jmjd1c PE=1 SV=3	1	1	1	1.1	260.64	1138500000	62757000	24423000	34905000	71209000	38632000	82658000	49933000	66703000	44617000	367010000	61377000	20122000	99104000	19102000	29085000	108090000	70044000	143040000	71345000	91418000	33958000	404050000	49250000	20037000
P62263	40S ribosomal protein S14	RPS14	Homo sapiens	9606	ELGITALHIK;IEDVTPIPSDSTR;IEDVTPIPSDSTRR;IGRIEDVTPIPSDSTR;IGRIEDVTPIPSDSTRR;TKTPGPGAQSALR;TPGPGAQSALR	sp|P62263|RS14_HUMAN 40S ribosomal protein S14 OS=Homo sapiens OX=9606 GN=RPS14 PE=1 SV=3	7	7	0	26.5	16.273	1136400000	42289000	33119000	24834000	30805000	42028000	33475000	60618000	42517000	29056000	43077000	31313000	25966000	93900000	75381000	49842000	59676000	144520000	83115000	115440000	120690000	114460000	163480000	65313000	50569000
Q61171	Peroxiredoxin-2	Prdx2	Mus musculus	10090	EGGLGPLNIPLLADVTK;KEGGLGPLNIPLLADVTK;KLGCEVLGVSVDSQFTHLAWINTPR;LGCEVLGVSVDSQFTHLAWINTPR;QITVNDLPVGR;SAPDFTATAVVDGAFK;SAPDFTATAVVDGAFKEIK;SLSQNYGVLK;SLSQNYGVLKNDEGIAYR	sp|Q61171|PRDX2_MOUSE Peroxiredoxin-2 OS=Mus musculus OX=10090 GN=Prdx2 PE=1 SV=3	9	9	6	46	21.778	1128700000	50324000	26765000	28552000	38280000	29714000	27796000	21830000	23285000	30179000	50317000	24597000	32483000	105920000	57097000	90499000	115770000	71267000	101850000	58406000	92493000	129550000	148720000	54947000	102150000
O70133	ATP-dependent RNA helicase A	Dhx9	Mus musculus	10090	AAECNIVVTQPR;DKEDDGGEDDDANCNLICGDEYGPETK;ELDALDANDELTPLGR;FSDHVALLSVFQAWDDAR;GANLKDYYSR;GDIKNFLYAWCGK;GDIKNFLYAWCGKR;HLENNSHFGSHR;KEEQEVQATLESEEVDLNAGLHGNWTLENAK;LAAQSCALSLVR;LAHFEPSQR;LGGIGQFLAK;QLYHLGVIEAYSGLTK;RISAVAVAER;TTQVPQYILDDFIQNDR;TTQVPQYILDDFIQNDRAAECNIVVTQPR;VRPGFCFHLCSR;YPSPFFVFGEK;YQILPLHSQIPR	sp|O70133|DHX9_MOUSE ATP-dependent RNA helicase A OS=Mus musculus OX=10090 GN=Dhx9 PE=1 SV=2	19	19	9	18	149.47	1128300000	6296000	12299000	14100000	13395000	16852000	17903000	21621000	6892600	8857100	9955200	13439000	11369000	57004000	70467000	116820000	93283000	122750000	180070000	149650000	41186000	54864000	66304000	84146000	91771000
P46782	40S ribosomal protein S5;40S ribosomal protein S5, N-terminally processed	RPS5	Homo sapiens	9606	FRKAQCPIVER;KAQCPIVER;QAVDVSPLRR;RQAVDVSPLR;RQAVDVSPLRR;RVNQAIWLLCTGAR;TIAECLADELINAAK;TIAECLADELINAAKGSSNSYAIK;VNQAIWLLCTGAR;WSTDDVQINDISLQDYIAVK;WSTDDVQINDISLQDYIAVKEK	sp|P46782|RS5_HUMAN 40S ribosomal protein S5 OS=Homo sapiens OX=9606 GN=RPS5 PE=1 SV=4	11	11	2	39.7	22.876	1120400000	26840000	23029000	21131000	17935000	33940000	20534000	28865000	22141000	35220000	36875000	21938000	28099000	68600000	103290000	81199000	46279000	108800000	88755000	111710000	58778000	111980000	148860000	59820000	132300000
P43276	Histone H1.5	Hist1h1b	Mus musculus	10090	ALAAGGYDVEK;ALAAGGYDVEKNNSR;ATGPPVSELITK;GTGASGSFKLNK;GTGASGSFKLNKK;KALAAGGYDVEK;KALAAGGYDVEKNNSR;KATGPPVSELITK;RKATGPPVSELITK;SETAPAETAAPAPVEKSPAK;SLVSKGTLVQTK	sp|P43276|H15_MOUSE Histone H1.5 OS=Mus musculus OX=10090 GN=H1-5 PE=1 SV=2	11	8	1	33.6	22.576	1119000000	13350000	49491000	23164000	23181000	40837000	29867000	102910000	30484000	20564000	23369000	34466000	23433000	90047000	96079000	57152000	43042000	98553000	96918000	270600000	71491000	46301000	85965000	95997000	66888000
O70251	Elongation factor 1-beta	Eef1b	Mus musculus	10090	GFGDLKTPAGLQVLNDYLADK;KLQIQCVVEDDK;LQIQCVVEDDK;SIQADGLVWGSSK;SSILLDVKPWDDETDMTKLEECVR;SYIEGYVPSQADVAVFEAVSGPPPADLCHALR;TPAGLQVLNDYLADK;YGPSSVEDTTGSGAADAK	sp|O70251|EF1B_MOUSE Elongation factor 1-beta OS=Mus musculus OX=10090 GN=Eef1b PE=1 SV=5	8	6	5	53.3	24.693	1115400000	54472000	21871000	28331000	31580000	30478000	43180000	28497000	46969000	46970000	28250000	34403000	33921000	185310000	71150000	111790000	67788000	87471000	119610000	55159000	89458000	67389000	101990000	52955000	105380000
Q9Z1Q5	Chloride intracellular channel protein 1	Clic1	Mus musculus	10090	ALKVLDNYLTSPLPEEVDETSAEDEGISQR;EEFASTCPDDEEIELAYEQVAR;FLDGNELTLADCNLLPK;FSAYIKNSNPALNDNLEK;LAALNPESNTSGLDIFAK;LHIVQVVCK;LHIVQVVCKK;NSNPALNDNLEK;VLDNYLTSPLPEEVDETSAEDEGISQR;VLDNYLTSPLPEEVDETSAEDEGISQRK	sp|Q9Z1Q5|CLIC1_MOUSE Chloride intracellular channel protein 1 OS=Mus musculus OX=10090 GN=Clic1 PE=1 SV=3	10	10	5	48.1	27.013	1112400000	27748000	22611000	30736000	22179000	13009000	19703000	14280000	28712000	25987000	21829000	14581000	20894000	72972000	71360000	115650000	102990000	84153000	92560000	75920000	150850000	86817000	87692000	72081000	99397000
P45376	Aldose reductase	Akr1b1	Mus musculus	10090	ASHLELNNGTK;GIVVTAYSPLGSPDRPWAKPEDPSLLEDPR;HIDCAQVYQNEK;HIDCAQVYQNEKEVGVALQEK;MPTLGLGTWK;SPPGQVTEAVK;TIGVSNFNPLQIER	sp|P45376|ALDR_MOUSE Aldo-keto reductase family 1 member B1 OS=Mus musculus OX=10090 GN=Akr1b1 PE=1 SV=3	7	7	5	30.7	35.732	1110100000	25714000	22621000	27981000	19698000	48420000	18468000	36823000	65771000	39528000	59237000	33261000	41045000	76240000	41816000	69190000	46446000	82158000	57541000	85354000	157410000	148280000	174270000	62459000	108940000
P62879	Guanine nucleotide-binding protein G(I)/G(S)/G(T) subunit beta-2	GNB2	Homo sapiens	9606;9606	ACGDSTLTQITAGLDPVGR;QTFIGHESDINAVAFFPNGYAFTTGSDDATCR;SELEQLRQEAEQLR;SELEQLRQEAEQLRNQIR;TFVSGACDASIK	sp|P62879|GBB2_HUMAN Guanine nucleotide-binding protein G(I)/G(S)/G(T) subunit beta-2 OS=Homo sapiens OX=9606 GN=GNB2 PE=1 SV=3	5	5	0	23.8	37.331	1108400000	85475000	59245000	47906000	73696000	45509000	45882000	34245000	37012000	42553000	43318000	46751000	60046000	72546000	140070000	76268000	111470000	99325000	103120000	44220000	110030000	100850000	74056000	73220000	103210000
Q9CZD3	Glycine--tRNA ligase	Gars	Mus musculus	10090	ATKVPLVAEKPLKEPK;DLANGNITWADVEAR;DLANGNITWADVEARYPLFEGQETGKK;ELALQPKDDIVDR;ELSEALTR;LLEFNQGKLPFAAAQIGNSFR;LPFAAAQIGNSFR;SCYDLSCHAR;TFFSFPAVVAPFK;TVNVVQFEPNKGAVGK;YPLFEGQETGK;YPLFEGQETGKK;YPLFEGQETGKKETVEE	sp|Q9CZD3|GARS_MOUSE Glycine--tRNA ligase OS=Mus musculus OX=10090 GN=Gars1 PE=1 SV=1	13	13	4	17.7	81.877	1107700000	17577000	35468000	25132000	19073000	19012000	27307000	11987000	26382000	29714000	26220000	22397000	24066000	60232000	95815000	101030000	137070000	63645000	113480000	44323000	67132000	135920000	113760000	64747000	110520000
P47738	Aldehyde dehydrogenase, mitochondrial	Aldh2	Mus musculus	10090	AAFQLGSPWR;ANDSKYGLAAAVFTK;EAGFPPGVVNIVPGFGPTAGAAIASHEGVDK;ELGEYGLQAYTEVK;GYFIQPTVFGDVK;KTFPTVNPSTGEVICQVAEGNKEDVDK;LLCGGGAAADR;LLCGGGAAADRGYFIQPTVFGDVK;TEQGPQVDETQFK;TFVQENVYDEFVER;VAEQTPLTALYVANLIK;VAFTGSTEVGHLIQVAAGSSNLKR;VVGNPFDSRTEQGPQVDETQFKK;YGLAAAVFTK	sp|P47738|ALDH2_MOUSE Aldehyde dehydrogenase, mitochondrial OS=Mus musculus OX=10090 GN=Aldh2 PE=1 SV=1	14	14	10	38.3	56.537	1106200000	17120000	20134000	18081000	16317000	19885000	16920000	11309000	26314000	11707000	7835500	7574000	10393000	130840000	108580000	141450000	103930000	107830000	111290000	63308000	122440000	62155000	42216000	43969000	68214000
P14733	Lamin-B1	Lmnb1	Mus musculus	10090	ALYETELADAR;ALYETELADARR;CQSLTEDLEFR;CQSLTEDLEFRK;DAALATALGDKK;ELNDRLAVYIDKVR;EYEAALNSKDAALATALGDKK;FKAEHDQLLLNYAK;IESLSSQLSNLQK;IQELEDMLAK;KLLEGEEER;KQLADETLLKVDLENR;LAVYIDKVR;LLEGEEER;LREYEAALNSK;LYKEELEQTYHAK;NQNSWGTGEDVK;SLETENSALQLQVTER;STVFKTTIPEEEEEEEEEPIGVAVEEER;TTIPEEEEEEEEEPIGVAVEEER	sp|P14733|LMNB1_MOUSE Lamin-B1 OS=Mus musculus OX=10090 GN=Lmnb1 PE=1 SV=3	20	18	4	32.7	66.785	1100500000	19750000	16285000	14639000	16544000	17422000	13800000	15456000	10686000	15671000	8482300	9852400	11115000	101840000	103610000	99396000	107570000	127510000	115770000	86713000	93043000	83056000	37713000	59509000	84793000
P60766	Cell division control protein 42 homolog	Cdc42	Mus musculus	10090;10090;10090	AVKYVECSALTQK;CVVVGDGAVGK;NKQKPITPETAEK;TPFLLVGTQIDLR;TPFLLVGTQIDLRDDPSTIEK;TPFLLVGTQIDLRDDPSTIEKLAK;WVPEITHHCPK;YVECSALTQK	sp|P60766|CDC42_MOUSE Cell division control protein 42 homolog OS=Mus musculus OX=10090 GN=Cdc42 PE=1 SV=2	8	8	0	37.7	21.258	1098800000	21906000	37519000	39164000	33167000	27044000	28460000	23282000	37733000	39630000	28995000	23013000	43381000	68493000	87017000	113170000	80918000	88138000	74441000	59075000	147300000	106260000	85157000	73288000	115530000
Q9R0P3	S-formylglutathione hydrolase	Esd	Mus musculus	10090	AFSGYLGPDESK;ALKQISSNR;AYDATCLVK;GCNIKGEDDSWDFGTGAGFYVNATEDPWKANYR;SGYQQAASEHGLVVIAPDTSPR;SVSAFAPICNPVLCSWGK;SVSAFAPICNPVLCSWGKK;VFEHSSVELK	sp|Q9R0P3|ESTD_MOUSE S-formylglutathione hydrolase OS=Mus musculus OX=10090 GN=Esd PE=1 SV=1	8	8	8	40.4	31.319	1087200000	47646000	14255000	23923000	20328000	22571000	25073000	35922000	38707000	24667000	39197000	19164000	31777000	96677000	51370000	87024000	71324000	97333000	91144000	88648000	135320000	83995000	128630000	52339000	103450000
Q91W90	Thioredoxin domain-containing protein 5	Txndc5	Mus musculus	10090	ALAPTWEQLALGLEHSETVK;DLDSLHSFVLR;EFPGLSDVTIAEVDCTAER;FFKPGQEAVK;FFKPGQEAVKYQGPR;FYAPWCGHCK;IGKVDCTQHYAVCSEHQVR;NLAPTWEELSKK;NLAPTWEELSKKEFPGLSDVTIAEVDCTAER;QGLYELSANNFELHVSQGNHFIK;SFEDTIAQGITFVK;VDCTADSDVCSAQGVR;VDCTQHYAVCSEHQVR;VGEHNGGRDLDSLHSFVLR	sp|Q91W90|TXND5_MOUSE Thioredoxin domain-containing protein 5 OS=Mus musculus OX=10090 GN=Txndc5 PE=1 SV=2	14	14	12	40	46.415	1085800000	18664000	31990000	19099000	29799000	13696000	20667000	12931000	26416000	15890000	10745000	12595000	16150000	97337000	125870000	179150000	125980000	46175000	102910000	47437000	119150000	66959000	45696000	54008000	75079000
P23246	Splicing factor, proline- and glutamine-rich	SFPQ	Homo sapiens	9606	AVVIVDDRGR;CSEGVFLLTTTPRPVIVEPLEQLDDEDGLPEK;FAQHGTFEYEYSQR;FGQGGAGPVGGQGPR;GIVEFASKPAAR;ISDSEGFKANLSLLR;LFVGNLPADITEDEFK;LFVGNLPADITEDEFKR;STGKGIVEFASKPAAR;YGEPGEVFINK	sp|P23246|SFPQ_HUMAN Splicing factor, proline- and glutamine-rich OS=Homo sapiens OX=9606 GN=SFPQ PE=1 SV=2	10	10	0	18.4	76.149	1080600000	29043000	25003000	22885000	17862000	22800000	19586000	40041000	19453000	14362000	23221000	30049000	20510000	120410000	71675000	69631000	58832000	106800000	107470000	154290000	66113000	49248000	94352000	101150000	80624000
Q9CPY7	Cytosol aminopeptidase	Lap3	Mus musculus	10090	DKDDDLPQFTSAGESFNKLVSGK;GVLFASGQNLAR;LFEASVETGDR;LHGSGDLEAWEK;LHGSGDLEAWEKGVLFASGQNLAR;LILADALCYAHTFNPK;QVIDCQLADVNNLGK;QVIDCQLADVNNLGKYR;SAGVDDQENWHEGKENIR;TFYGLHQDFPSVVVVGLGKR;TIQVDNTDAEGR	sp|Q9CPY7|AMPL_MOUSE Cytosol aminopeptidase OS=Mus musculus OX=10090 GN=Lap3 PE=1 SV=3	11	11	8	27.2	56.141	1.0723e+09	12306000	18931000	19770000	21338000	16831000	22761000	12770000	29170000	27564000	17382000	19344000	18117000	30344000	94559000	83120000	104520000	60499000	133840000	66575000	115860000	139330000	84113000	65471000	94062000
P84103	Serine/arginine-rich splicing factor 3	SRSF3	Homo sapiens	9606	AFGYYGPLR;DSCPLDCKVYVGNLGNNGNKTELER;ELDGRTLCGCR;NPPGFAFVEFEDPR;VRVELSNGEKR;VYVGNLGNNGNK;VYVGNLGNNGNKTELER	sp|P84103|SRSF3_HUMAN Serine/arginine-rich splicing factor 3 OS=Homo sapiens OX=9606 GN=SRSF3 PE=1 SV=1	7	7	0	42.7	19.329	1.0645e+09	6781900	16679000	28455000	25298000	53458000	19830000	25614000	19561000	20622000	29908000	23344000	38679000	43700000	43925000	84298000	101080000	183490000	84831000	79234000	64898000	57228000	86225000	92912000	142710000
Q61024	Asparagine synthetase [glutamine-hydrolyzing]	Asns	Mus musculus	10090	DTYGVRPLFK;EAFSDGITSVK;EAFSDGITSVKNSWFK;ELYLFDVLR;ETFEDCNLLPK;FENVNGYTNCCFGFHR;HSTTPFLK;IGCLLSGGLDSSLVAASLLK;IGCLLSGGLDSSLVAASLLKQLK;TKEGYFYR;TTAAHGLELR;WINATDPSAR	sp|Q61024|ASNS_MOUSE Asparagine synthetase [glutamine-hydrolyzing] OS=Mus musculus OX=10090 GN=Asns PE=1 SV=3	12	12	5	21.6	64.282	1.0629e+09	19337000	15178000	19525000	16919000	12082000	13165000	16781000	24627000	20062000	20956000	15977000	19974000	109350000	57658000	64833000	99449000	67898000	80580000	81331000	123000000	104950000	95993000	70912000	106960000
P62899	60S ribosomal protein L31	RPL31	Homo sapiens	9606	EYTINIHKR;GRSAINEVVTR;IHGVGFK;LYTLVTYVPVTTFK;NEDEDSPNKLYTLVTYVPVTTFK;NLQTVNVDEN;SAINEVVTR	sp|P62899|RL31_HUMAN 60S ribosomal protein L31 OS=Homo sapiens OX=9606 GN=RPL31 PE=1 SV=1	7	7	0	48	14.463	1.0617e+09	97402000	70232000	33782000	13383000	53701000	46531000	48818000	82119000	47004000	23768000	64596000	47605000	207980000	105410000	56105000	79808000	118330000	78214000	91699000	47105000	46559000	95568000	77797000	57155000
P53994	Ras-related protein Rab-2A	Rab2a	Mus musculus	10090;10090	DTFNHLTTWLEDAR;GAAGALLVYDITR;IGPQHAATNASHGSNQGGQQAGGGCC;IQEGVFDINNEANGIK;KEEGEAFAR;LQIWDTAGQESFR;TASNVEEAFINTAK;TASNVEEAFINTAKEIYEK;YIIIGDTGVGK	sp|P53994|RAB2A_MOUSE Ras-related protein Rab-2A OS=Mus musculus OX=10090 GN=Rab2a PE=1 SV=1	9	9	1	57.1	23.547	1.0589e+09	35638000	26856000	38355000	33745000	22657000	26820000	11010000	17132000	24130000	11033000	19214000	29003000	110160000	70448000	183190000	123090000	66674000	130840000	22221000	70468000	74218000	48815000	53024000	105770000
Q8R081	Heterogeneous nuclear ribonucleoprotein L	Hnrnpl	Mus musculus	10090	AKASLNGADIYSGCCTLK;ASLNGADIYSGCCTLK;GLIDGVVEADLVEALQEFGPISYVVVMPK;LCFSTAQHAS;LNVFKNDQDTWDYTNPNLSGQGDPGSNPNKR;NDQDTWDYTNPNLSGQGDPGSNPNKR;NNRFSTPEQAAK;NPNGPYPYTLK;VFNVFCLYGNVEK;YYGGGNEGGR;YYGGGNEGGRAPK	sp|Q8R081|HNRPL_MOUSE Heterogeneous nuclear ribonucleoprotein L OS=Mus musculus OX=10090 GN=Hnrnpl PE=1 SV=2	11	11	2	23.4	63.963	1.0543e+09	18835000	21425000	27044000	25422000	36421000	22274000	20060000	15313000	25935000	15709000	20737000	31121000	64588000	63141000	98428000	88456000	134200000	126460000	107580000	56963000	100340000	67307000	64318000	82476000
P47713	Cytosolic phospholipase A2;Phospholipase A2;Lysophospholipase	Pla2g4a	Mus musculus	10090	CSVSLSNVEAR;DFSSQDSFDDELDAAVADPDEFER;EGLKECYVFKPK;EIADFDIFDDPESPFSTFNFQYPNQAFKR;GTENEEAEKEYQSDNQASWVHR;HIVSNDSSDSDDEAQGPK;IHVVDSGLTFNLPYPLILRPQR;IYEPLDVK;KFFNKEFLSKPTV;KSEGLYSTR;NPDVEKDCPTIIHFVLANINFRK;NVSHNPLLLLTPQK	sp|P47713|PA24A_MOUSE Cytosolic phospholipase A2 OS=Mus musculus OX=10090 GN=Pla2g4a PE=1 SV=1	12	12	6	27.4	85.221	1.0527e+09	7950100	8127000	20380000	20738000	21413000	29882000	843860	31529000	47152000	26762000	19652000	45242000	12969000	21913000	73740000	52850000	76406000	105840000	5719600	120470000	185360000	133880000	113060000	150510000
O70475	UDP-glucose 6-dehydrogenase	Ugdh	Mus musculus	10090	ALCAVYEHWVPK;ASVGFGGSCFQK;EQIVVDLSHPGVSADDQVSR;IFDANTKPNLNLQVLSNPEFLAEGTAIK;IIDSLFNTVTDKK;ILTTNTWSSELSK;INAWNSPTLPIYEPGLK;INAWNSPTLPIYEPGLKEVVESCR;IPYTPGEIPK;LAANAFLAQR;RIPYTPGEIPK;VLDGLHSELQTIGFQIETIGKK;VLIGGDETPEGQK;VPREQIVVDLSHPGVSADDQVSR;VTVVDVNEAR	sp|O70475|UGDH_MOUSE UDP-glucose 6-dehydrogenase OS=Mus musculus OX=10090 GN=Ugdh PE=1 SV=1	15	15	8	38.7	54.831	1.047e+09	34078000	17806000	19202000	14445000	13709000	15470000	19992000	23241000	14101000	12558000	10605000	11086000	214410000	63748000	108840000	60111000	72679000	93568000	87594000	123470000	52354000	73382000	41394000	55498000
P02468	Laminin subunit gamma-1	Lamc1	Mus musculus	10090	ACACNPYGTVQQQSSCNPVTGQCQCLPHVSGR;CIYNTAGFYCDR;CVCKDNVEGFNCER;DCGTCDPGYYNLQSGQGCER;EAQLALGNAAADATEAK;GKAEQQTADQLLAR;HNTYGVDCEK;KVSDLESEAR;LCRPCQCNDNIDPNAVGNCNR;LHEATDYPWRPALSPFEFQK;LQNIRNTIEETGILAER;LSAEDLVLEGAGLR;LSAEDLVLEGAGLRVSVPLIAQGNSYPSETTVK;NTIEETGILAER;SQECYFDPELYR;SRVESTEQLIEIASR;STLQEANDILNNLKDFDR;TGQCECQPGITGQHCER;TLPTGCFNTPSIEKP;TREDGPWIPYQYYSGSCENTYSK;VSVPLIAQGNSYPSETTVK	sp|P02468|LAMC1_MOUSE Laminin subunit gamma-1 OS=Mus musculus OX=10090 GN=Lamc1 PE=1 SV=2	21	21	12	19.9	177.3	1.0326e+09	9948500	14390000	16961000	15013000	11914000	19129000	8755900	11074000	12384000	5434000	8102200	9893800	41376000	90923000	120240000	111660000	110880000	186030000	60923000	79616000	72606000	37235000	41528000	79568000
P25398	40S ribosomal protein S12	RPS12	Homo sapiens	9606	DYGKESQAKDVIEEYFK;ESQAKDVIEEYFK;KVVGCSCVVVK;KVVGCSCVVVKDYGK;LGEWVGLCK;LVEALCAEHQINLIK;LVEALCAEHQINLIKVDDNKK;TALIHDGLAR;VVGCSCVVVK	sp|P25398|RS12_HUMAN 40S ribosomal protein S12 OS=Homo sapiens OX=9606 GN=RPS12 PE=1 SV=3	9	9	2	51.5	14.515	1.0281e+09	30510000	26050000	22716000	25522000	17567000	19518000	27739000	24273000	24821000	38182000	19431000	20806000	124090000	82648000	83149000	73381000	56663000	71116000	83255000	69803000	104150000	156460000	52007000	71419000
P61158	Actin-related protein 3	ACTR3	Homo sapiens	9606	AGRLPACVVDCGTGYTK;DYEEIGPSICR;GVDDLDFFIGDEAIEKPTYATK;LGYAGNTEPQFIIPSCIAIK;LGYAGNTEPQFIIPSCIAIKESAK;LKLSEELSGGR;LPACVVDCGTGYTK;TLTGTVIDSGDGVTHVIPVAEGYVIGSCIK;YSYVCPDLVK	sp|P61158|ARP3_HUMAN Actin-related protein 3 OS=Homo sapiens OX=9606 GN=ACTR3 PE=1 SV=3	9	9	0	29.9	47.371	1.0253e+09	24575000	14873000	24755000	24643000	19936000	26410000	28747000	24961000	28314000	26618000	24425000	29958000	43438000	43745000	98546000	116730000	80355000	127560000	96124000	91429000	59709000	115240000	59459000	93002000
P62857	40S ribosomal protein S28	RPS28	Homo sapiens	9606	EGDVLTLLESER;GPVREGDVLTLLESER;NVKGPVREGDVLTLLESER;TGSQGQCTQVR	sp|P62857|RS28_HUMAN 40S ribosomal protein S28 OS=Homo sapiens OX=9606 GN=RPS28 PE=1 SV=1	4	4	0	43.5	7.8409	1.0211e+09	52929000	47080000	52885000	28791000	55474000	31046000	27799000	38056000	19473000	32342000	29640000	23905000	84765000	110030000	110420000	71558000	125730000	99219000	60584000	96252000	50615000	79765000	67862000	64303000
Q8VHX6	Filamin-C	Flnc	Mus musculus	10090	ALGALVDNCAPGLCPDWEAWDPNQPVQNAR;APSGNEEPCLLK;CLVTVSIGGHGLGACLGPR;CSGPGLGTGVR;EAGAGGLSIAVEGPSK;EVRVEESTQVGGDPFPAVFGDFLGR;GAGGQGQLDVR;GAGTGGLGLAIEGPSEAK;GAGTGGLGLTVEGPCEAK;GPGLSQAFVGQK;GVAGVPAEFSIWTR;HIGISFTPK;IQQNTFTR;ITEGDLSQLTASIR;KIQQNTFTR;LIALLEVLSQK;LSGGHSLHETSTVLVETVTK;LTVTSLQETGLK;LTVTSLQETGLKVNQPASFAVQLNGAR;QAPSIATIGSTCDLNLK;RLTVTSLQETGLKVNQPASFAVQLNGAR;SLTATGGNHVTAR;TARPNITDNKDGTITVR;TEAAE…	sp|Q8VHX6|FLNC_MOUSE Filamin-C OS=Mus musculus OX=10090 GN=Flnc PE=1 SV=3	32	27	5	16.6	291.12	1.0119e+09	11237000	7594500	8313000	6893600	11558000	11939000	18175000	13216000	15703000	22184000	14891000	13791000	89005000	32834000	37206000	36813000	87613000	74820000	92749000	86797000	120790000	141020000	92350000	119890000
P62633	Cellular nucleic acid-binding protein	CNBP	Homo sapiens	9606	CGETGHVAINCSK;CYSCGEFGHIQK;CYSCGEFGHIQKDCTK;DCDLQEDACYNCGR;EQCCYNCGKPGHLAR;EREQCCYNCGKPGHLAR;GFQFVSSSLPDICYR;SSNECFKCGR;TSEVNCYR	sp|P62633|CNBP_HUMAN CCHC-type zinc finger nucleic acid binding protein OS=Homo sapiens OX=9606 GN=CNBP PE=1 SV=1	9	9	1	52.5	19.463	1.0041e+09	14328000	24886000	20438000	25132000	33566000	31518000	35306000	32895000	18534000	39429000	24109000	29949000	80236000	52752000	68189000	81733000	107580000	69359000	87124000	129830000	52403000	104040000	74023000	96864000
O35639	Annexin A3	Anxa3	Mus musculus	10090	ALLTLADGRR;ASIWVGPR;DAQILYNAGENK;DESLKVDEHLAK;EISQAYYTVYK;GAGTDEFTLNR;GELSGHFEDLLLAIVHCAR;GLGTDEKTLINILTER;GTGTDEDALIEILTTR;GTIKDYPGFSPSVDAEAIRK;SFPQLKLTFDEYR;SLGDDISSETSGDFR;SLGDDISSETSGDFRK;TLINILTER;WGTDEDKFTEVLCLR	sp|O35639|ANXA3_MOUSE Annexin A3 OS=Mus musculus OX=10090 GN=Anxa3 PE=1 SV=4	15	15	10	55.4	36.384	1.0011e+09	21993000	11468000	11852000	12181000	22077000	20051000	22487000	25705000	15521000	15038000	10772000	20059000	72224000	33466000	57517000	58505000	122420000	129930000	83399000	169050000	70001000	72717000	43026000	88838000
P62913	60S ribosomal protein L11	RPL11	Homo sapiens	9606	GAKAEEILEK;KLCLNICVGESGDRLTR;LCLNICVGESGDRLTR;VLEQLTGQTPVFSK;VREYELR;WFQQKYDGIILPGK	sp|P62913|RL11_HUMAN 60S ribosomal protein L11 OS=Homo sapiens OX=9606 GN=RPL11 PE=1 SV=2	6	6	0	34.8	20.252	1.0005e+09	23664000	29082000	21358000	29822000	29870000	25148000	47198000	27386000	28347000	39249000	57984000	31664000	45700000	72736000	75796000	110260000	102520000	83301000	85318000	63045000	44477000	91971000	141950000	83425000
P26038	Moesin	MSN	Homo sapiens	9606;9606;9606	ALTSELANAR;ALTSELANARDESK;APDFVFYAPR;ERQEAEEAKEALLQASR;ESEAVEWQQK;EVWFFGLQYQDTK;FVIKPIDK;IQVWHEEHR;KAPDFVFYAPR;KESPLLFK;RALELEQER;SEEERTTEAEKNER;SGYLAGDKLLPQR;VLEQHKLNKDQWEER	sp|P26038|MOES_HUMAN Moesin OS=Homo sapiens OX=9606 GN=MSN PE=1 SV=3	14	14	0	24.4	67.819	991290000	19991000	12471000	16665000	13866000	16243000	21621000	44326000	19270000	14379000	30780000	20231000	22395000	104300000	40979000	62894000	45063000	80303000	111370000	148470000	76291000	60823000	104510000	73637000	82656000
Q99LC5	Electron transfer flavoprotein subunit alpha, mitochondrial	Etfa	Mus musculus	10090	APSSSSVGISEWLDQK;APSSSSVGISEWLDQKLTK;GLKSGENFKLLYDLADQLHAAVGASR;GLLPEELTPLILETQK;GTSFEAAATSGGSASSEK;LGGEVSCLVAGTK;LLYDLADQLHAAVGASR;LNVAPVSDIIEIKSPDTFVR;MFRAAAPGQLR;SDRPELTGAK;SGENFKLLYDLADQLHAAVGASR	sp|Q99LC5|ETFA_MOUSE Electron transfer flavoprotein subunit alpha, mitochondrial OS=Mus musculus OX=10090 GN=Etfa PE=1 SV=2	11	11	5	39.9	35.009	986350000	15477000	24571000	23386000	17648000	28996000	29826000	14711000	14615000	31609000	21045000	18626000	30293000	38489000	88521000	82471000	58706000	99051000	89013000	41093000	63814000	129630000	95502000	81702000	118350000
P61313	60S ribosomal protein L15	RPL15	Homo sapiens	9606	AKQGYVIYR;FFEVILIDPFHK;GATYGKPVHHGVNQLK;GAYKYIQELWR;NPDTQWITKPVHK;RNPDTQWITKPVHK;SLQSVAEER;VLNSYWVGEDSTYK	sp|P61313|RL15_HUMAN 60S ribosomal protein L15 OS=Homo sapiens OX=9606 GN=RPL15 PE=1 SV=2	8	8	0	41.7	24.146	984190000	25658000	41025000	45692000	18063000	9392000	64164000	90119000	22336000	61412000	68792000	28665000	27784000	80726000	85722000	56589000	59193000	25906000	61767000	104990000	29102000	136360000	203400000	55094000	85333000
P67778	Prohibitin	Phb	Mus musculus	10090	AAELIANSLATAGDGLIELR;AAKVFESIGK;DLQNVNITLR;FDAGELITQR;FGLALAVAGGVVNSALYNVDAGHR;ILFRPVASQLPR;IYTSIGEDYDER;IYTSIGEDYDERVLPSITTEILK;KLEAAEDIAYQLSR;NVPVITGSKDLQNVNITLR;SRNITYLPAGQSVLLQLPQ	sp|P67778|PHB_MOUSE Prohibitin OS=Mus musculus OX=10090 GN=Phb PE=1 SV=1	11	11	2	55.5	29.82	976400000	13717000	8495900	7076400	10910000	20285000	19012000	15604000	7201600	13793000	11259000	22780000	25030000	90669000	40477000	49258000	59496000	108380000	147490000	73267000	32926000	64336000	60544000	120630000	128920000
P62717	60S ribosomal protein L18a	Rpl18a	Mus musculus	10090	CHTPPLYR;DLTTAGAVTQCYR;FTTKRPNTFF;FWYFVSQLK;IFAPNHVVAK;SRFWYFVSQLKK;SSGEIVYCGQVFEK;SSGEIVYCGQVFEKSPLR	sp|P62717|RL18A_MOUSE 60S ribosomal protein L18a OS=Mus musculus OX=10090 GN=Rpl18a PE=1 SV=1	8	8	0	40.3	20.732	974910000	40370000	19386000	15229000	15522000	21217000	19645000	32506000	16190000	12234000	34549000	24798000	20809000	95007000	65903000	38682000	62895000	150310000	73720000	131270000	36671000	38345000	128320000	59148000	94643000
Q91ZX7	Prolow-density lipoprotein receptor-related protein 1;Low-density lipoprotein receptor-related protein 1 85 kDa subunit;Low-density lipoprotein receptor-related protein 1 515 kDa subunit;Low-density lipoprotein receptor-related protein 1 intracellular domain	Lrp1	Mus musculus	10090	AALSGANVLTLIEK;AALSGANVLTLIEKDIR;AEGSEYQVLYIADDNEIR;AVTDEEPFLIFANR;CACPTNFYLGGDGR;CDNDNDCGDNSDEAGCSHSCSSTQFK;CLCVEGYAPR;CLQGACVVNK;CPLNYFACPSGR;CTVYFEGPR;DCPDGSDEAPEICPQSK;ELLGRGPEDEIGDPLA;EYAGYLLYSER;GPVGLAIDFPESK;ILQEDFTCR;ITWPNGLTVDYVTER;MYDAQQQQVGTNK;NAVVQGLEQPHGLVVHPLR;NGDTCVTLLDLELYNPK;QKGTNVCAVANGGCQQLCLYR;SCKKPEHELFLVYGK;SERPPIFEIR;TGLSNPDGLAVDWVGGNLYWCDKGR;TTLLAGDIEHPR;TVLVSSGLREPR;YVVIS…	sp|Q91ZX7|LRP1_MOUSE Prolow-density lipoprotein receptor-related protein 1 OS=Mus musculus OX=10090 GN=Lrp1 PE=1 SV=1	26	26	5	8.1	504.74	973210000	8341000	12902000	11484000	10886000	8522900	7698200	6133200	6554600	8715400	5268800	6719400	7351300	70362000	118270000	125210000	115880000	86911000	86973000	43355000	62198000	77147000	56945000	59228000	70737000
P61353	60S ribosomal protein L27	RPL27	Homo sapiens	9606	NIDDGTSDRPYSHALVAGIDR;NIDDGTSDRPYSHALVAGIDRYPR;TVVNKDVFRDPALK;YSVDIPLDK;YSVDIPLDKTVVNK	sp|P61353|RL27_HUMAN 60S ribosomal protein L27 OS=Homo sapiens OX=9606 GN=RPL27 PE=1 SV=2	5	5	0	34.6	15.798	965300000	30245000	50150000	18090000	20443000	13887000	22756000	46378000	17543000	42306000	33051000	31226000	28896000	156680000	120170000	38087000	46578000	19760000	90517000	109040000	30863000	71318000	135800000	74820000	71668000
P80317	T-complex protein 1 subunit zeta	Cct6a	Mus musculus	10090;10090	ALQFLEQVK;ALQFLEQVKVSK;EGIVALRR;GIDPFSLDALAK;GLVLDHGAR;GRAQLGVQAFADALLIIPK;IITEGFEAAKEK;KVCGDSDKGFVVINQK;QADLYISEGLHPR;VATAQDDITGDGTTSNVLIIGELLK;VCGDSDKGFVVINQK;VLAQNSGFDLQETLVK	sp|P80317|TCPZ_MOUSE T-complex protein 1 subunit zeta OS=Mus musculus OX=10090 GN=Cct6a PE=1 SV=3	12	12	3	26.7	58.004	955110000	23423000	11437000	18784000	18383000	13135000	14204000	23291000	18869000	9373700	15498000	11143000	14980000	138300000	54250000	98838000	81276000	76763000	90843000	103420000	88017000	32462000	76702000	49113000	65129000
P22437	Prostaglandin G/H synthase 1	Ptgs1	Mus musculus	10090	ALGHGVDLGHIYGDNLER;FGLDNYQCDCTR;FGLKPYTSFQELTGEK;GLLGNPICSPEYWKPSTFGGDVGFNLVNTASLKK;NFDYHVLHVAVDVIK;TCPYVSFRVPDYPGDDGSVLVR;TCPYVSFRVPDYPGDDGSVLVRR;VPDYPGDDGSVLVR	sp|P22437|PGH1_MOUSE Prostaglandin G/H synthase 1 OS=Mus musculus OX=10090 GN=Ptgs1 PE=1 SV=1	8	8	7	19.6	69.042	950690000	24002000	27518000	33905000	59643000	46792000	17131000	13552000	25725000	17692000	12433000	12872000	15537000	91937000	92391000	123300000	180870000	117650000	64663000	35453000	77307000	56615000	36037000	27119000	47346000
Q9DCL9	Multifunctional protein ADE2;Phosphoribosylaminoimidazole-succinocarboxamide synthase;Phosphoribosylaminoimidazole carboxylase	Paics	Mus musculus	10090	ACGNFGIPCELR;ASILNTWISLK;ATAVVVNIGKK;EIVLADVIDNDSWR;EVYELLDTPGR;IKAEYEGDGIPTVFVSVAGR;VLLQSKDQITAGNAAR	sp|Q9DCL9|PUR6_MOUSE Multifunctional protein ADE2 OS=Mus musculus OX=10090 GN=Paics PE=1 SV=4	7	7	3	22.4	47.006	946270000	30056000	23566000	27762000	29021000	19905000	27102000	35998000	44154000	20860000	25098000	23329000	26501000	53090000	60794000	64315000	85146000	61585000	111020000	82876000	135330000	62422000	99737000	59629000	70326000
Q61656	Probable ATP-dependent RNA helicase DDX5	Ddx5	Mus musculus	10090	APILIATDVASR;ELAQQVQQVAAEYCR;FEKNFYQEHPDLAR;GDGPICLVLAPTR;GLDVEDVKFVINYDYPNSSEDYIHR;LKSTCIYGGAPK;LLQLVEDRGSGR;NFYQEHPDLAR;QVSDLISVLR;RTAQEVDTYRR;SSYSSDRDR;TGTAYTFFTPNNIK;TGTAYTFFTPNNIKQVSDLISVLR;TTYLVLDEADR	sp|Q61656|DDX5_MOUSE Probable ATP-dependent RNA helicase DDX5 OS=Mus musculus OX=10090 GN=Ddx5 PE=1 SV=2	14	14	2	25.7	69.289	938380000	16463000	17291000	14551000	12252000	21103000	15171000	23574000	12852000	8909000	16413000	15425000	15703000	113570000	85244000	65595000	47287000	93824000	84325000	108750000	48820000	44540000	73810000	68135000	104480000
Q8K310	Matrin-3	Matr3	Mus musculus	10090	DSFDDRGPSLNPVLDYDHGSR;GDTDQASNILASFGLSAR;GNLGAGNGNLQGPR;GPLPLSSQHRGDTDQASNILASFGLSAR;IGPYQPNVPVGIDYVIPK;LCSLFYTNEEVAK;SATREPPYRVPR;SKSFQQSSLGR;TEEGPTLSYGR;VIHLSNLPHSGYSDSAVLK	sp|Q8K310|MATR3_MOUSE Matrin-3 OS=Mus musculus OX=10090 GN=Matr3 PE=1 SV=1	10	10	3	17.4	94.629	935090000	6440400	13557000	18108000	21584000	25712000	17841000	18703000	9624400	16196000	15632000	19115000	18361000	25256000	50931000	84720000	93510000	139980000	105270000	67073000	42644000	74005000	93370000	79938000	78394000
Q9D051	Pyruvate dehydrogenase E1 component subunit beta, mitochondrial	Pdhb	Mus musculus	10090	DEKVFLLGEEVAQYDGAYKVSR;EGIECEVINLR;GPNGASAGVAAQHSQCFAAWYGHCPGLK;VFLLGEEVAQYDGAYK;VFLLGEEVAQYDGAYKVSR;VLEDNSVPQVK;VLEDNSVPQVKDIIFAVK;VVSPWNSEDAK	sp|Q9D051|ODPB_MOUSE Pyruvate dehydrogenase E1 component subunit beta, mitochondrial OS=Mus musculus OX=10090 GN=Pdhb PE=1 SV=1	8	8	3	25.1	38.937	921010000	28056000	29561000	25878000	18297000	17299000	19522000	13559000	16462000	25008000	14172000	22451000	26118000	65187000	95326000	91254000	65704000	93863000	73806000	29283000	84655000	112840000	43057000	85074000	80965000
P17225	Polypyrimidine tract-binding protein 1	Ptbp1	Mus musculus	10090	GQPIYIQFSNHK;IAIPGLAGAGNSVLLVSNLNPER;IDFSKLTSLNVK;IDFSKLTSLNVKYNNDK;KLPSDVTEGEVISLGLPFGK;LPSDVTEGEVISLGLPFGK;LSLDGQNIYNACCTLR;NFQNIFPPSATLHLSNIPPSVSEDDLK;NNQFQALLQYADPVSAQHAK	sp|P17225|PTBP1_MOUSE Polypyrimidine tract-binding protein 1 OS=Mus musculus OX=10090 GN=Ptbp1 PE=1 SV=2	9	9	3	25.6	56.477	916880000	12273000	27872000	21368000	14787000	32184000	9934800	14517000	7125800	21134000	14154000	21574000	16069000	64447000	78885000	62717000	78494000	143930000	83175000	55220000	14583000	68032000	75094000	99898000	92401000
O60506	Heterogeneous nuclear ribonucleoprotein Q	SYNCRIP	Homo sapiens	9606	AIEALKEFNEDGALAVLQQFK;AIEALKEFNEDGALAVLQQFKDSDLSHVQNK;GFCFLEYEDHK;GFCFLEYEDHKTAAQAR;KYGGPPPDSVYSGQQPSVGTEIFVGKIPR;LDEIYVAGLVAHSDLDER;LKDYAFIHFDER;NLANTVTEEILEK;TGYTLDVTTGQR;TGYTLDVTTGQRK;VAEKLDEIYVAGLVAHSDLDER;YGGPPPDSVYSGQQPSVGTEIFVGKIPR	sp|O60506|HNRPQ_HUMAN Heterogeneous nuclear ribonucleoprotein Q OS=Homo sapiens OX=9606 GN=SYNCRIP PE=1 SV=2	12	12	0	21.8	69.602	914800000	12846000	16719000	21149000	25590000	21362000	20397000	24070000	15710000	17621000	11906000	17907000	19427000	45115000	59323000	98404000	68948000	90562000	110260000	102000000	63914000	90738000	45996000	59096000	80445000
P61586	Transforming protein RhoA	RHOA	Homo sapiens	9606	HFCPNVPIILVGNK;HFCPNVPIILVGNKK;IGAFGYMECSAK;QVELALWDTAGQEDYDR;TCLLIVFSK	sp|P61586|RHOA_HUMAN Transforming protein RhoA OS=Homo sapiens OX=9606 GN=RHOA PE=1 SV=1	5	5	0	27.5	21.768	913430000	78399000	59658000	39572000	31965000	23165000	49800000	34284000	60708000	62346000	57313000	23579000	23235000	48422000	117060000	65943000	64483000	42535000	142120000	50196000	92928000	112360000	78013000	43087000	56286000
Q61553	Fascin	Fscn1	Mus musculus	10090	ATKVGKDELFALEQSCAQVVLQAANER;FLVVAHDDGR;LINRPIIVFR;LSCFAQSVSPAEK;LVARPEPATGFTLEFR;QIWTLEQPPDEAGSAAVCLR;SSYDVFQLEFNDGAYNIK;VGKDELFALEQSCAQVVLQAANER;WSLQSEAHR;YAHLSARPADEIAVDR;YLAADKDGNVTCER;YLAPSGPSGTLK	sp|Q61553|FSCN1_MOUSE Fascin OS=Mus musculus OX=10090 GN=Fscn1 PE=1 SV=4	12	12	3	33.5	54.507	913260000	18791000	24056000	21534000	15258000	22643000	29423000	41967000	26134000	31481000	28284000	16803000	17187000	63085000	43125000	49014000	43407000	72599000	196510000	131710000	69139000	70220000	85418000	32935000	56096000
Q9R0X4	Acyl-coenzyme A thioesterase 9, mitochondrial	Acot9	Mus musculus	10090;10090	DKYVTVQNTVR;DSENKGPAFVNPLIPENK;DSENKGPAFVNPLIPENKEEEELFK;DSYIEVLLPLGTDPELRDKYVTVQNTVR;EIVGVSTVWR;GPAFVNPLIPENK;HSLSPEQDIK;IAFSTSSLLK;ISEPLHIHQVR;NIIHELFLTTLDPK;RIAFSTSSLLK;SLDICHPQER;VAPSSEERNIIHELFLTTLDPK	sp|Q9R0X4|ACOT9_MOUSE Acyl-coenzyme A thioesterase 9, mitochondrial OS=Mus musculus OX=10090 GN=Acot9 PE=1 SV=1	13	13	13	28.9	50.56	908630000	15896000	22436000	16621000	20015000	15983000	17645000	7116900	15645000	24329000	20566000	22550000	21138000	50588000	94976000	86116000	91862000	49520000	80313000	24761000	68708000	132310000	46614000	101830000	81030000
Q9Z1Q9	Valine--tRNA ligase	Vars	Mus musculus	10090	AVLGEVALYSGAR;FGLCAYTSQGR;GPGQDPQAALGALGK;KVDEAIALFQK;LHEEGVIYR;LQQTEAELR;SILYVSPHPDAFPSLR;SKDVVEPLLRPQWYVR;SVTQQPGSEVIAPQK;SVTQQPGSEVIAPQKTPAQLKK;VPLEVQEADEAK;VPLEVQEADEAKLQQTEAELR;VQGSDSDEEVVVATTR	sp|Q9Z1Q9|SYVC_MOUSE Valine--tRNA ligase OS=Mus musculus OX=10090 GN=Vars1 PE=1 SV=1	13	13	7	11.9	140.21	902510000	11599000	11789000	13347000	15572000	11700000	13944000	10628000	19064000	18064000	15623000	13944000	18120000	62630000	46325000	102410000	78195000	49196000	92753000	59894000	83098000	79636000	90811000	55146000	102410000
P12004	Proliferating cell nuclear antigen	PCNA	Homo sapiens	9606	AEDNADTLALVFEAPNQEK;CAGNEDIITLR;DLSHIGDAVVISCAK;FSASGELGNGNIK;ICRDLSHIGDAVVISCAK	sp|P12004|PCNA_HUMAN Proliferating cell nuclear antigen OS=Homo sapiens OX=9606 GN=PCNA PE=1 SV=1	5	5	0	23.4	28.768	892740000	29501000	19438000	25887000	18041000	18320000	23347000	15445000	26127000	15588000	18630000	12213000	26398000	80749000	52136000	95157000	66958000	82222000	95241000	36797000	109960000	55716000	86899000	46752000	84152000
Q8K0C4	Lanosterol 14-alpha demethylase	Cyp51a1	Mus musculus	10090	AVCGEDLPPLTYDQLK;AVCGEDLPPLTYDQLKDLNLLDR;FAYVPFGAGR;GVAYDVPNAIFLEQK;GVAYDVPNAIFLEQKK;LDFNPDRYLQDNPASGEK;LKDSWAERLDFNPDR;NEDLNAEEVYGR;SPIEFLENAYEK;SPPHIYSPIPFLGHAIAFGK;TPQTVAGYTIPPGHQVCVSPTVNQR;YLQDNPASGEK	sp|Q8K0C4|CP51A_MOUSE Lanosterol 14-alpha demethylase OS=Mus musculus OX=10090 GN=Cyp51a1 PE=1 SV=1	12	12	7	28.6	56.775	891270000	13805000	22024000	28705000	29261000	9968700	11573000	3863400	4863000	12797000	7482900	6239700	7805100	73592000	160490000	195180000	163590000	61418000	46026000	23021000	35504000	36193000	27821000	25568000	42866000
Q9DCX2	ATP synthase subunit d, mitochondrial	Atp5h	Mus musculus	10090	ANVAKPGLVDDFEK;ANVAKPGLVDDFEKK;IPVPEDKYTALVDQEEKEDVK;IQEYEKQLEK;KYPYWPHQPIENL;LASLSEKPPAIDWAYYR;SCAEFVSGSQLR;YNALKIPVPEDKYTALVDQEEK;YTALVDQEEK	sp|Q9DCX2|ATP5H_MOUSE ATP synthase subunit d, mitochondrial OS=Mus musculus OX=10090 GN=Atp5pd PE=1 SV=3	9	9	8	57.8	18.749	887330000	12953000	13514000	20717000	23091000	21298000	26010000	17127000	9523900	33304000	13706000	38053000	32097000	55175000	39279000	67796000	115030000	86411000	109530000	45972000	27674000	76819000	45968000	93917000	123760000
P80315	T-complex protein 1 subunit delta	Cct4	Mus musculus	10090	ALIAGGGAPEIELALR;AQDIEAGDGTTSVVIIAGSLLDSCTK;DALSDLALHFLNK;DVEREDIEFICK;ETLLNSATTSLNSK;GIHPTIISESFQK;IGLIQFCLSAPK;LGGTIDDCELVEGLVLTQK;MIQDGKGDVTITNDGATILK;SILKIDDVVNTR;TGCNVLLIQK;VIDPATATSVDLR	sp|P80315|TCPD_MOUSE T-complex protein 1 subunit delta OS=Mus musculus OX=10090 GN=Cct4 PE=1 SV=3	12	12	1	33.4	58.066	885450000	19142000	11373000	12798000	11535000	14506000	8202300	8536400	13012000	9774400	15558000	8309600	12241000	128970000	83966000	74977000	66531000	76657000	62536000	41226000	67184000	57752000	117620000	44706000	63330000
P20108	Thioredoxin-dependent peroxide reductase, mitochondrial	Prdx3	Mus musculus	10090	AFQFVETHGEVCPANWTPESPTIKPSPTASK;AFQFVETHGEVCPANWTPESPTIKPSPTASKEYFEK;DYGVLLESAGIALR;GLFIIDPNGVVK;GLFIIDPNGVVKHLSVNDLPVGR;GTAVVNGEFK;HLSVNDLPVGR;SVEETLRLVK	sp|P20108|PRDX3_MOUSE Thioredoxin-dependent peroxide reductase, mitochondrial OS=Mus musculus OX=10090 GN=Prdx3 PE=1 SV=1	8	8	5	36.2	28.127	884290000	35854000	31989000	29450000	16613000	11044000	10919000	5147700	15733000	23213000	15090000	14937000	18529000	111070000	131690000	105680000	93166000	52169000	48894000	19169000	69491000	70832000	62662000	42484000	76977000
Q8VHY0	Chondroitin sulfate proteoglycan 4	Cspg4	Mus musculus	10090	AHLQGPTGTSVAGPQTSEAFVITVR;APLEVPQALGR;AQLSVVDPDSAPGEIEYEVQR;DGQSVTSFSQR;DLEEGQLGLEVGKPEGR;DVNERPPQPQASIPLRVTR;FTQAQLDSGLVLFSHR;GSLLLGGLDTEASR;KLTVCPESVQPLSSQSLSASSSTGADPR;KVEPGQAIPLITVPGQGPPPGGQPDPELLQFCR;LLTTDDVAFSDADSGFSDAQLVLTRK;LSDGESFSQSDLQAGR;LVYQHDDSETIEDDIPFVATR;NKGLWVPEGQR;QQLQVISDR;QQLQVISDREEPDVAYR;RGNLLLQGTR;RPYFLQSELAAGQLVYAHGGGGTQQDGFR;SGNEVHYHVTAGPQWGQLLR;SRHDVLFQVTQFPTR;VTGTLQFGEL…	sp|Q8VHY0|CSPG4_MOUSE Chondroitin sulfate proteoglycan 4 OS=Mus musculus OX=10090 GN=Cspg4 PE=1 SV=3	21	21	18	16	252.31	883010000	15042000	21695000	24032000	18892000	12430000	10694000	5879100	10424000	14001000	5096600	9983500	7049300	59948000	138890000	156870000	131280000	50109000	65467000	32362000	48531000	83647000	27530000	54511000	33868000
P80313	T-complex protein 1 subunit eta	Cct7	Mus musculus	10090	ATISNDGATILK;EGTDSSQGIPQLVSNISACQVIAEAVR;GKATISNDGATILK;IALLNVELELK;LLDVVHPAAK;LPIGDVATQYFADR;QLCDNAGFDATNILNK;QLCDNAGFDATNILNKLR;QQLLIGAYAK;QVKPYVEEGLHPQIIIR;TIPGKQQLLIGAYAK;VILSKLPIGDVATQYFADR;VQGGALEESQLVAGVAFK	sp|P80313|TCPH_MOUSE T-complex protein 1 subunit eta OS=Mus musculus OX=10090 GN=Cct7 PE=1 SV=1	13	13	2	27.4	59.652	868490000	36962000	14292000	13471000	15270000	14963000	15226000	15554000	18486000	10856000	14400000	9135500	12931000	101350000	56197000	62864000	78971000	83054000	97189000	57093000	105760000	51409000	84669000	38658000	51278000
O35737	Heterogeneous nuclear ribonucleoprotein H;Heterogeneous nuclear ribonucleoprotein H, N-terminally processed	Hnrnph1	Mus musculus	10090	ATENDIYNFFSPLNPVR;EGRPSGEAFVELESEDEVK;FFSDCKIQNGAQGIR;GAYGGGYGGYDDYNGYNDGYGFGSDRFGR;HTGPNSPDTANDGFVR;STGEAFVQFASQEIAEK;VHIEIGPDGR	sp|O35737|HNRH1_MOUSE Heterogeneous nuclear ribonucleoprotein H OS=Mus musculus OX=10090 GN=Hnrnph1 PE=1 SV=3	7	5	0	27.4	49.199	866240000	22004000	45903000	30403000	24912000	39471000	36289000	23504000	22659000	12706000	25627000	21705000	12842000	48850000	75472000	98281000	111750000	111980000	100550000	71369000	57270000	37853000	62133000	49199000	41535000
Q9Z1N5	Spliceosome RNA helicase Ddx39b	Ddx39b	Mus musculus	10090	AENDVDNELLDYEDDEVETAAGADGTEAPAKK;AENDVDNELLDYEDDEVETAAGADGTEAPAKKDVK;CIALAQLLVEQNFPAIAIHR;DFLLKPELLR;GLAITFVSDENDAK;GSYVSIHSSGFRDFLLKPELLR;HFILDECDK;ILVATNLFGR;LTLHGLQQYYVK;NCPHIVVGTPGR;RILVATNLFGR;YQQFKDFQR	sp|Q9Z1N5|DX39B_MOUSE Spliceosome RNA helicase Ddx39b OS=Mus musculus OX=10090 GN=Ddx39b PE=1 SV=1	12	12	2	33.6	49.035	862110000	24915000	14037000	22536000	18496000	16967000	15375000	26170000	23539000	14022000	19857000	17357000	16046000	62194000	38682000	76335000	61506000	64182000	97352000	58892000	107410000	44234000	98280000	65614000	87432000
O35658	Complement component 1 Q subcomponent-binding protein, mitochondrial	C1qbp	Mus musculus	10090	AFVEFLTDEIK;AFVEFLTDEIKEEK;EVSFQATGDSEWR;KVAGEKITVTFNINNSIPPTFDGEEEPSQGQK;MSGDWELEVNGTEAK;TLVLDCHYPEDEIGHEDEAESDIFSIK;VAGEKITVTFNINNSIPPTFDGEEEPSQGQK	sp|O35658|C1QBP_MOUSE Complement component 1 Q subcomponent-binding protein, mitochondrial OS=Mus musculus OX=10090 GN=C1qbp PE=1 SV=1	7	7	5	36.3	31.013	859300000	16511000	17317000	24044000	22078000	13737000	16773000	8703900	14997000	26073000	8628200	13426000	19567000	93640000	56056000	96216000	120450000	59197000	101210000	39592000	69561000	79120000	28340000	39563000	76352000
Q9DB20	ATP synthase subunit O, mitochondrial	Atp5o	Mus musculus	10090	GEVPCTVTTASPLDDAVLSELK;LGNTQGIISAFSTIMSVHR;LVRPPVQVYGIEGR;VSLAVLNPYIK;VSLAVLNPYIKR;YATALYSAASK;YATALYSAASKEK	sp|Q9DB20|ATPO_MOUSE ATP synthase subunit O, mitochondrial OS=Mus musculus OX=10090 GN=Atp5po PE=1 SV=1	7	7	5	37.6	23.363	845930000	26839000	19897000	19108000	13960000	32608000	17639000	19137000	8489900	30133000	28589000	29740000	28846000	50481000	58381000	46640000	54556000	135450000	77287000	36233000	17224000	80585000	99920000	98615000	90550000
P61106	Ras-related protein Rab-14	RAB14	Homo sapiens	9606	IYQNIQDGSLDLNAAESGVQHKPSAPQGGR;KIYQNIQDGSLDLNAAESGVQHKPSAPQGGR;NLTNPNTVIILIGNK;NLTNPNTVIILIGNKADLEAQR;QFAEENGLLFLEASAK;RSTYNHLSSWLTDAR;STYNHLSSWLTDAR;TGENVEDAFLEAAK;TGENVEDAFLEAAKK	sp|P61106|RAB14_HUMAN Ras-related protein Rab-14 OS=Homo sapiens OX=9606 GN=RAB14 PE=1 SV=4	9	9	0	45.6	23.897	845330000	17052000	21233000	29805000	16125000	17541000	21790000	12600000	21538000	23304000	12389000	13454000	19526000	68200000	67250000	111780000	53440000	87935000	88693000	37157000	87046000	95349000	36748000	39337000	72390000
Q78PY7	Staphylococcal nuclease domain-containing protein 1	Snd1	Mus musculus	10090	AAATQPDGKDTPDEPWAFPAR;ADDADEFGYSR;ANNPEQNRLSECEEQAK;DTNGENIAESLVAEGLATR;ETDGSETPEPFAAEAK;EVCFTIENKTPQGR;NLPGLVQEGEPFSEEATLFTK;RAAATQPDGKDTPDEPWAFPAR;RGEFCIAK;SAYYKPLLSAEEAAK;SSHYDELLAAEAR;TCATVTIGGINIAEALVSK;VHVFYIDYGNR;VITEYLNAQESAK;VLPAQATEYAFAFIQVPQDEDARTDAVDSVVR;VNVTVDYIRPASPATETVPAFSER;YGDFRADDADEFGYSR	sp|Q78PY7|SND1_MOUSE Staphylococcal nuclease domain-containing protein 1 OS=Mus musculus OX=10090 GN=Snd1 PE=1 SV=1	17	17	6	28.6	102.09	840060000	10885000	8383500	6505600	12636000	8494400	5933800	14474000	10854000	11073000	17035000	11975000	16282000	49268000	39255000	35340000	55685000	54427000	62003000	80465000	46466000	68764000	148410000	76986000	122990000
P14131	40S ribosomal protein S16	Rps16	Mus musculus	10090	EIKDILIQYDR;GGGHVAQIYAIR;GPLQSVQVFGR;LLEPVLLLGK;LLEPVLLLGKER;PSKGPLQSVQVFGR;TLLVADPRR	sp|P14131|RS16_MOUSE 40S ribosomal protein S16 OS=Mus musculus OX=10090 GN=Rps16 PE=1 SV=4	7	7	0	39.7	16.445	839040000	89594000	20197000	13362000	26790000	18238000	43298000	34305000	17114000	18141000	31255000	24311000	28098000	147370000	47261000	25914000	59062000	50876000	133530000	37527000	35389000	38938000	68072000	77903000	117200000
Q60716	Prolyl 4-hydroxylase subunit alpha-2	P4ha2	Mus musculus	10090	GQEFLRPCGTTEVD;GTAVFWYNLLR;HAACPVLVGCK;KGTAVFWYNLLR;LLSLDPSHER;LQDTYKLDPDTISR;QFFPTDEDESGAAR;QLDAGEEATVTK;SAADPEGYLAHPVNAYK;SSWLEEDDDPVVAR;VPQLLIAPFKEEDEWDSPHIVR	sp|Q60716|P4HA2_MOUSE Prolyl 4-hydroxylase subunit alpha-2 OS=Mus musculus OX=10090 GN=P4ha2 PE=1 SV=1	11	11	6	26.1	61.001	837030000	8961500	17593000	17738000	14418000	24672000	26885000	14128000	23388000	17845000	10046000	12654000	15622000	43235000	67795000	94573000	65455000	105550000	128920000	40026000	87830000	72010000	32076000	44977000	54578000
P46935	E3 ubiquitin-protein ligase NEDD4	Nedd4	Mus musculus	10090	DDFLGQVDVPLYPLPTENPR;DILGASDPYVR;FIIDEELFGQTHQHELK;LAVCGNPATSQPVTSSNHSSR;LLQFVTGTSR;LQNVAITGPAVPYSR;LTRDDFLGQVDVPLYPLPTENPR;QISEDVDGPDNR;RANILEDSYRR;TGGSEIVVTNK;TYYVNHESR;VFFINHNIK;WILENDPTELDLR;WNEEILFR	sp|P46935|NEDD4_MOUSE E3 ubiquitin-protein ligase NEDD4 OS=Mus musculus OX=10090 GN=Nedd4 PE=1 SV=3	14	14	9	19.2	102.71	824430000	17370000	18539000	15688000	23358000	16852000	20668000	15701000	35548000	25009000	29929000	15830000	18847000	79739000	43523000	49295000	77477000	44707000	89229000	50169000	103310000	56730000	122790000	42770000	64690000
P55769	NHP2-like protein 1;NHP2-like protein 1, N-terminally processed	NHP2L1	Homo sapiens	9606	ACGVSRPVIACSVTIK;EGSQLKQQIQSIQQSIER;KLLDLVQQSCNYK;LLDLVQQSCNYK;LLDLVQQSCNYKQLR	sp|P55769|NH2L1_HUMAN NHP2-like protein 1 OS=Homo sapiens OX=9606 GN=SNU13 PE=1 SV=3	5	5	0	39.1	14.173	821390000	11782000	20289000	32876000	14522000	23908000	14862000	29048000	19276000	18156000	17056000	21920000	20938000	20813000	45501000	119420000	45063000	98784000	70807000	104950000	65030000	53424000	56239000	64740000	76619000
Q6P5E4	UDP-glucose:glycoprotein glucosyltransferase 1	Uggt1	Mus musculus	10090	AIWAALQTQASSSAK;AYNYVAQEVDGYHAFQTLTQIYNK;DFNLDGAPYGYTPFCDSR;EGETYYDVVAVVDPVTR;ELGTLHTEETQEGSQKHEEL;EYLDLTASNNFYVDDFAR;FLFVDADQIVR;IEYQFFEDKHSAIK;IIGPLEDNELFNQDDFHLLENIILK;ILETTTFFQR;IYSHDGTDSPPDANDVVVILNNFK;LGIEGLSLHNILK;LNIQPSETDYAVDIR;QLQTLFQEEK;SPAISWVNNLEVDSR;TGETVKVEHVVSVLEK;YVLEPEISFTADSSFAK	sp|Q6P5E4|UGGG1_MOUSE UDP-glucose:glycoprotein glucosyltransferase 1 OS=Mus musculus OX=10090 GN=Uggt1 PE=1 SV=4	17	17	13	18.2	176.43	813730000	8581000	8968800	14659000	9802800	12401000	14304000	8823200	17686000	12440000	10685000	12187000	12997000	56021000	34351000	68289000	61916000	66664000	116910000	49824000	101530000	87470000	45075000	40075000	85608000
Q9D0E1	Heterogeneous nuclear ribonucleoprotein M	Hnrnpm	Mus musculus	10090	AFITNIPFDVK;AFITNIPFDVKWQSLKDLVK;DKFNECGHVLYADIK;GGNRFEPYSNPTKR;GNFGGSFAGSFGGAGGHAPGVAR;INEILSNALK;INEILSNALKR;INEILSNALKRGEIIAK;KACQIFVR;QGGGGAGGSVPGIER	sp|Q9D0E1|HNRPM_MOUSE Heterogeneous nuclear ribonucleoprotein M OS=Mus musculus OX=10090 GN=Hnrnpm PE=1 SV=3	10	10	2	15.4	77.648	804820000	17903000	19303000	15247000	15371000	15613000	11922000	44922000	10532000	12211000	21930000	19758000	15954000	75231000	70692000	49840000	52751000	74767000	56210000	137900000	36857000	40793000	79708000	63934000	66146000
Q9CZ13	Cytochrome b-c1 complex subunit 1, mitochondrial	Uqcrc1	Mus musculus	10090	DICSKYFYDQCPAVAGYGPIEQLPDYNR;DICSKYFYDQCPAVAGYGPIEQLPDYNRIR;EVESIGAHLNAYSTR;LCTSATESEVTR;MVLAAAGGVEHQQLLDLAQK;NALVSHLDGTTPVCEDIGR;NNGAGYFLEHLAFK;NNGAGYFLEHLAFKGTK;RIPLAEWESR;TDLTDYLNR;TDLTDYLNRHYKAPR;VVELLADIVQNSSLEDSQIEK;VYEEDAVPGLTPCR;YFYDQCPAVAGYGPIEQLPDYNRIR	sp|Q9CZ13|QCR1_MOUSE Cytochrome b-c1 complex subunit 1, mitochondrial OS=Mus musculus OX=10090 GN=Uqcrc1 PE=1 SV=2	14	14	9	36	52.851	801510000	11656000	16416000	8596300	15072000	22258000	17677000	33075000	16832000	11780000	12097000	16876000	15790000	52029000	71931000	38802000	61861000	104680000	95355000	97952000	76020000	43380000	48104000	40224000	71170000
P63244	Guanine nucleotide-binding protein subunit beta-2-like 1;Guanine nucleotide-binding protein subunit beta-2-like 1, N-terminally processed	GNB2L1	Homo sapiens	9606	AEPPQCTSLAWSADGQTLFAGYTDNLVR;DKTIKLWNTLGVCK;DVLSVAFSSDNR;FSPNSSNPIIVSCGWDK;GHNGWVTQIATTPQFPDMILSASR;HLYTLDGGDIINALCFSPNR;IIVDELKQEVISTSSK;LWDLTTGTTTR;LWNTLGVCK;TNHIGHTGYLNTVTVSPDGSLCASGGK;VWQVTIGTR;YTVQDESHSEWVSCVR;YWLCAATGPSIK	sp|P63244|RACK1_HUMAN Receptor of activated protein C kinase 1 OS=Homo sapiens OX=9606 GN=RACK1 PE=1 SV=3	13	13	0	65	35.076	797530000	57353000	12599000	8133400	10768000	12088000	12735000	18166000	5910000	21629000	11282000	6894900	20310000	339180000	41657000	28172000	34108000	38393000	58436000	46129000	20360000	64981000	50618000	26334000	49155000
Q61598	Rab GDP dissociation inhibitor beta	Gdi2	Mus musculus	10090	AYDATTHFETTCDDIKDIYKR;DLGTDSQIFISR;FVSISDLFVPK;IKLYSESLAR;KFDLGQDVIDFTGHSLALYR;SPYLYPLYGLGELPQGFAR;TDDYLDQPCCETINR;YGKSPYLYPLYGLGELPQGFAR	sp|Q61598|GDIB_MOUSE Rab GDP dissociation inhibitor beta OS=Mus musculus OX=10090 GN=Gdi2 PE=1 SV=1	8	8	5	24.9	50.537	792610000	13133000	18365000	24191000	19940000	26243000	22968000	20311000	27885000	16035000	16440000	10459000	15758000	62341000	45518000	62364000	51038000	62805000	189440000	78946000	82190000	40368000	52611000	24902000	40080000
O08583	THO complex subunit 4	Alyref	Mus musculus	10090;10090	LLVSNLDFGVSDADIQELFAEFGTLKK;NSKQQLSAEELDAQLDAYNAR;QLPDKWQHDLFDSGFGGGAGVETGGK;QQLSAEELDAQLDAYNAR;SLGTADVHFER	sp|O08583|THOC4_MOUSE THO complex subunit 4 OS=Mus musculus OX=10090 GN=Alyref PE=1 SV=3	5	5	0	33.3	26.94	791990000	17513000	19254000	27716000	37016000	14775000	13764000	13534000	21416000	16258000	16525000	28850000	21598000	35470000	60280000	71417000	71114000	53575000	91508000	52190000	58042000	41547000	55137000	128820000	72887000
P68032;P68133;P63267;P62736	Actin, alpha cardiac muscle 1;Actin, alpha skeletal muscle;Actin, gamma-enteric smooth muscle;Actin, aortic smooth muscle	ACTC1;ACTA1;ACTG2;ACTA2	Homo sapiens	9606;9606;9606;9606	AGFAGDDAPR;AGFAGDDAPRAVFPSIVGRPR;AVFPSIVGRPR;CDIDIRKDLYANNVLSGGTTMYPGIADR;DSYVGDEAQSK;DSYVGDEAQSKR;EITALAPSTMK;GILTLKYPIEHGIITNWDDMEK;HQGVMVGMGQK;IWHHTFYNELR;LDLAGRDLTDYLMK;SYELPDGQVITIGNER;VAPEEHPTLLTEAPLNPK;YPIEHGIITNWDDMEK;YPIEHGIITNWDDMEKIWHHTFYNELR	sp|P68032|ACTC_HUMAN Actin, alpha cardiac muscle 1 OS=Homo sapiens OX=9606 GN=ACTC1 PE=1 SV=1;sp|P68133|ACTS_HUMAN Actin, alpha skeletal muscle OS=Homo sapiens OX=9606 GN=ACTA1 PE=1 SV=1;sp|P63267|ACTH_HUMAN Actin, gamma-enteric smooth muscle OS=Homo sapie	15	5	0	43.5	42.019	789960000	77224000	63773000	36202000	20758000	23447000	19439000	23823000	9318000	25217000	11895000	9909100	11001000	66317000	60754000	61813000	41819000	86166000	120910000	98004000	42130000	85856000	44437000	35177000	46577000
Q9R0E1	Procollagen-lysine,2-oxoglutarate 5-dioxygenase 3	Plod3	Mus musculus	10090	FLNSGGFIGFAPTIHQIVR;GANAVNPDKLLVITVATAETEGYRR;IFQNLNGALDEVILK;LVGPEEALSAGEAR;QVGYEDQWLQLLR;SEDYVELVQR;VGVWNVPYISQAYVIR	sp|Q9R0E1|PLOD3_MOUSE Multifunctional procollagen lysine hydroxylase and glycosyltransferase LH3 OS=Mus musculus OX=10090 GN=Plod3 PE=1 SV=1	7	7	4	15.1	84.921	786970000	18355000	24037000	25022000	23774000	17768000	30392000	15028000	20924000	17197000	13176000	21277000	14254000	38634000	56920000	107520000	88295000	61224000	110990000	47563000	59157000	53639000	46033000	53133000	63863000
P70372	ELAV-like protein 1	Elavl1	Mus musculus	10090	DKVAGHSLGYGFVNYVTAK;SEAEEAITSFNGHKPPGSSEPITVK;SLFSSIGEVESAK;VLVDQTTGLSR;VSYARPSSEVIKDANLYISGLPR	sp|P70372|ELAV1_MOUSE ELAV-like protein 1 OS=Mus musculus OX=10090 GN=Elavl1 PE=1 SV=2	5	5	0	27.9	36.169	786290000	7114200	15366000	15915000	20224000	18741000	19769000	45841000	11653000	16793000	12174000	19148000	20463000	27037000	46819000	55678000	73192000	85741000	97851000	133750000	30715000	60985000	43057000	59099000	72359000
Q9QZA0	Carbonic anhydrase 5B, mitochondrial	Ca5b	Mus musculus	10090	ALPPLWENLDLVPAGDR;ALPPLWENLDLVPAGDRQSPINIR;KQPVEVDRDQLEQFR;SSFRHDYVLNIQVKPKPTASEVTP;TLLFTSEGEK	sp|Q9QZA0|CAH5B_MOUSE Carbonic anhydrase 5B, mitochondrial OS=Mus musculus OX=10090 GN=Ca5b PE=1 SV=2	5	5	4	23	36.622	784770000	34122000	17256000	5500500	12356000	20620000	32775000	10553000	18739000	41803000	33623000	39237000	42371000	10016000	67465000	21738000	29842000	57127000	164600000	27921000	33618000	87347000	75200000	81900000	128000000
P68254	14-3-3 protein theta	Ywhaq	Mus musculus	10090	AVTEQGAELSNEER;KQTIENSQGAYQEAFDISKK;MEKTELIQK;QTIENSQGAYQEAFDISK;SICTTVLELLDK;YLAEVACGDDR;YLAEVACGDDRK;YLIANATNPESK	sp|P68254|1433T_MOUSE 14-3-3 protein theta OS=Mus musculus OX=10090 GN=Ywhaq PE=1 SV=1	8	8	2	31.8	27.778	770900000	59826000	28363000	29836000	22587000	28590000	37015000	28354000	53731000	62367000	78463000	28542000	31523000	65070000	48674000	51976000	55713000	75677000	80096000	62187000	69479000	109680000	72455000	26757000	53140000
Q9Z2X1	Heterogeneous nuclear ribonucleoprotein F;Heterogeneous nuclear ribonucleoprotein F, N-terminally processed	Hnrnpf	Mus musculus	10090	ATENDIYNFFSPLNPVR;GLPYKATENDIYNFFSPLNPVR;HSGPNSADSANDGFVR;ITGEAFVQFASQELAEK;LRGLPFGCTK;MLGPEGGEGYVVKLR;QSGEAFVELESEDDVK;VHIEIGPDGR;YIEVFKSSQEEVR	sp|Q9Z2X1|HNRPF_MOUSE Heterogeneous nuclear ribonucleoprotein F OS=Mus musculus OX=10090 GN=Hnrnpf PE=1 SV=3	9	9	2	28.7	45.729	768300000	57383000	22770000	25454000	14856000	24803000	17556000	19627000	8781100	21061000	20565000	20660000	18967000	137590000	63220000	49899000	41968000	73276000	64918000	54022000	25452000	62676000	69916000	70529000	54826000
P06733	Alpha-enolase	ENO1	Homo sapiens	9606	AAVPSGASTGIYEALELR;AAVPSGASTGIYEALELRDNDKTR;AGAVEKGVPLYR;DATNVGDEGGFAPNILENK;EIFDSRGNPTVEVDLFTSKGLFR;FGANAILGVSLAVCK;FGANAILGVSLAVCKAGAVEK;FTASAGIQVVGDDLTVTNPK;FTASAGIQVVGDDLTVTNPKR;IEEELGSK;IEEELGSKAK;IGAEVYHNLK;IGAEVYHNLKNVIK;IGAEVYHNLKNVIKEK;LAKYNQLLR;SCNCLLLK;SCNCLLLKVNQIGSVTESLQACK;SGKYDLDFK;SGKYDLDFKSPDDPSR;TIAPALVSKK;VNQIGSVTESLQACK;YDLDFKSPDDPSR;YGKDATNVGDEGGFAPNILENK;YNQLLR	sp|P06733|ENOA_HUMAN Alpha-enolase OS=Homo sapiens OX=9606 GN=ENO1 PE=1 SV=2	24	3	3	46.3	47.168	764470000	847310	21059000	8292500	75072000	162400000	19097000	40899000	62066000	29853000	31101000	138680000	16039000	495850	13594000	7672200	47872000	127190000	31107000	138200000	186400000	17013000	61278000	115730000	17913000
Q69ZN7	Myoferlin	Myof	Mus musculus	10090	ANVTVLDTQIR;EVVIEIEDTKPLLASK;FGSHCGIPEQYCVSGVNTWR;GKSDENEDPSVVGEFKGSFR;GPSGTVSEAQLAR;GWISGSEENKQK;IFVELNTFLEK;ISVYDYDTFTR;IYPLPDDPSVPAPPR;KPVVGQCTIDHLDR;LALHILR;LNSETDITPK;NANPEWNQVVNLQIK;NLVDPFVEVSFAGK;QAEDTYTDANGDK;SLDGEGNFNWR;SLLTEADAGHTEFTDEVYQNENRYPGGEWK;SRFLSQIHEAALR;VGETTIDLENR;VIVESATNIPK;VNIWLGLSAVEK;WLLLNDPEDTSSGAK	sp|Q69ZN7|MYOF_MOUSE Myoferlin OS=Mus musculus OX=10090 GN=Myof PE=1 SV=2	22	22	13	14.9	233.32	760050000	17534000	15543000	12692000	16137000	9632600	6513400	8407700	6893500	7290200	5215700	9237300	7594200	101260000	114450000	94652000	116350000	61182000	50745000	35475000	29430000	36006000	30090000	49837000	40569000
Q9Z0X1	Apoptosis-inducing factor 1, mitochondrial	Aifm1	Mus musculus	10090	APSHVPFLLIGGGTAAFAAAR;CLIATGGTPR;DGEQHEDLNEVAK;DGEQHEDLNEVAKLFNIHED;ELWFSDDPNVTK;IIKDGEQHEDLNEVAK;KIIKDGEQHEDLNEVAK;LNDGSQITFEK;SITVIGGGFLGSELACALGRK;SQASGIEVIQLFPEK;TGGLEIDSDFGGFR	sp|Q9Z0X1|AIFM1_MOUSE Apoptosis-inducing factor 1, mitochondrial OS=Mus musculus OX=10090 GN=Aifm1 PE=1 SV=1	11	11	3	20.9	66.765	756360000	12253000	29825000	28958000	28379000	29012000	40102000	22203000	19480000	23897000	22448000	22724000	16933000	35303000	53377000	69337000	82572000	103980000	122850000	47709000	48052000	28331000	58453000	65266000	41137000
O08709	Peroxiredoxin-6	Prdx6	Mus musculus	10090	DFTPVCTTELGR;DINAYNGETPTEK;DINAYNGETPTEKLPFPIIDDKGR;FHDFLGDSWGILFSHPR;IRFHDFLGDSWGILFSHPR;LIALSIDSVEDHLAWSK;LPFPIIDDK;PGGLLLGDEAPNFEANTTIGR;VVDSLQLTGTKPVATPVDWKK	sp|O08709|PRDX6_MOUSE Peroxiredoxin-6 OS=Mus musculus OX=10090 GN=Prdx6 PE=1 SV=3	9	9	5	50.9	24.87	754500000	12177000	20404000	14981000	21824000	11865000	11212000	10865000	14304000	20932000	21480000	13547000	23116000	59738000	68852000	64946000	72837000	44458000	54741000	27818000	61325000	83474000	82739000	55863000	77707000
O35129	Prohibitin-2	Phb2	Mus musculus	10090	AQNLKDLAGR;AQNLKDLAGRLPAGPR;ESVFTVEGGHR;FNASQLITQR;IGGVQQDTILAEGLHFR;IVQAEGEAEAAK;IYLTADNLVLNLQDESFTR;IYLTADNLVLNLQDESFTRGSDSLIK;LGLDYEER;LLLGAGAVAYGVR;QKIVQAEGEAEAAK	sp|O35129|PHB2_MOUSE Prohibitin-2 OS=Mus musculus OX=10090 GN=Phb2 PE=1 SV=1	11	11	0	38.5	33.296	751350000	35787000	8906500	10305000	8525600	13839000	13241000	14959000	6949100	10431000	12257000	23147000	25338000	86797000	25150000	35449000	31112000	60390000	102450000	71749000	22196000	49947000	57671000	105610000	102830000
P11276	Fibronectin;Anastellin	Fn1	Mus musculus	10090	APITGYIIR;ATGVFTTLQPLR;EESPPLIGQQATVSDIPR;FLTTTPNSLLVSWQAPR;FSQVTPTSFTAQWIAPSVQLTGYR;GVTYNIIVEALQNQR;IAWESPQGQVSR;ITYGETGGNSPVQEFTVPGSK;LGVRPSQGGEAPR;LRPRPYLPNVDEEVQIGHVPR;LSDAGFKLTCQCLGFGSGHFR;NGESQPLVQTAVTNIDRPK;NTFAEITGLSPGVTYLFK;SSPVIIDASTAIDAPSNLR;SYTITGLQPGTDYKIHLYTLNDNAR;TFYQIGDSWEK;TGLDSPTGFDSSDITANSFTVHWVAPR;TKTETITGFQVDAIPANGQTPVQR;TYLGNALVCTCYGGSR;VTWAPPPSIELTNLLVR;VVTPLSPPTNLHLEANPDTG…	sp|P11276|FINC_MOUSE Fibronectin OS=Mus musculus OX=10090 GN=Fn1 PE=1 SV=4	23	23	18	16.6	272.53	749210000	11882000	6952700	3627700	2538000	12654000	8720000	28561000	5319800	4586900	12725000	29336000	12974000	69469000	32105000	16246000	14469000	82534000	60267000	166680000	22575000	20090000	84294000	129330000	51147000
P62820	Ras-related protein Rab-1A	RAB1A	Homo sapiens	9606;9606;9606;9606	EFADSLGIPFLETSAK;FADDTYTESYISTIGVDFK;IQSTPVKQSGGGCC;KVVDYTTAKEFADSLGIPFLETSAK;LLLIGDSGVGK;LLVGNKCDLTTK;YASENVNKLLVGNKCDLTTK	sp|P62820|RAB1A_HUMAN Ras-related protein Rab-1A OS=Homo sapiens OX=9606 GN=RAB1A PE=1 SV=3	7	7	0	43.4	22.677	748820000	25701000	17819000	13985000	18220000	16305000	20387000	5303400	11754000	29165000	18300000	14847000	13769000	101730000	46580000	67651000	60649000	52055000	97863000	16106000	42317000	98343000	58460000	59036000	48027000
Q8BGQ7	Alanine--tRNA ligase, cytoplasmic	Aars	Mus musculus	10090	ALNEALKLFK;AVFDETYPDPVR;DIINEEEVQFLK;EIADLGEALATAVIPQWQKDEQR;ITCLCQVPQNAANR;LYVTYFGGDEAAGLEPDLECR;QIWQNLGLDEAR;RIVAVTGAEAQK;SVLGEADQKGSLVAPDRLR;TCFYAEQGGQIYDEGYLVK;TITVALADGGRPDNTGR;VDDSSEDKTEFTVK;VVSIGVPVSELLDDPCGPAGSLTSVEFCGGTHLR	sp|Q8BGQ7|SYAC_MOUSE Alanine--tRNA ligase, cytoplasmic OS=Mus musculus OX=10090 GN=Aars1 PE=1 SV=1	13	13	4	22.6	106.91	746990000	27912000	12399000	16176000	16333000	14870000	17879000	15272000	19324000	16861000	18677000	16061000	17120000	48509000	41068000	44895000	65339000	34288000	83517000	33058000	91491000	72080000	92786000	41666000	98290000
Q9DCW4	Electron transfer flavoprotein subunit beta	Etfb	Mus musculus	10090	AGDLGVDLTSK;EIDGGLETLR;GIHVEIPGAQAESLGPLQVAR;LAEKEKVDLLFLGK;LKLPAVVTADLR;LKLPAVVTADLRLNEPR;LPAVVTADLR;SAGVKVETTEDLVAK;VSVISVEEPPQR	sp|Q9DCW4|ETFB_MOUSE Electron transfer flavoprotein subunit beta OS=Mus musculus OX=10090 GN=Etfb PE=1 SV=3	9	9	5	39.2	27.623	745630000	9067900	15047000	13968000	20092000	14692000	23393000	11372000	14635000	25169000	12480000	23209000	17922000	31743000	52497000	56977000	71734000	65117000	127820000	42794000	52548000	65481000	42784000	56933000	79195000
P31786	Acyl-CoA-binding protein	Dbi	Mus musculus	10090	SQAEFDKAAEEVK;SQAEFDKAAEEVKR	sp|P31786|ACBP_MOUSE Acyl-CoA-binding protein OS=Mus musculus OX=10090 GN=Dbi PE=1 SV=2	2	2	2	16.1	10	745260000	10566000	46057000	23085000	34111000	30118000	55441000	34623000	55507000	39691000	28553000	11283000	47074000	26610000	79214000	44823000	53973000	56813000	105480000	60473000	101930000	68418000	60069000	16673000	70779000
Q9WTP6	Adenylate kinase 2, mitochondrial;Adenylate kinase 2, mitochondrial, N-terminally processed	Ak2	Mus musculus	10090	APNVLASEPEIPK;APNVLASEPEIPKGIR;AVLLGPPGAGKGTQAPK;LEAYHTQTTPLVEYYR;NGFLLDGFPR;NLETPSCKNGFLLDGFPR	sp|Q9WTP6|KAD2_MOUSE Adenylate kinase 2, mitochondrial OS=Mus musculus OX=10090 GN=Ak2 PE=1 SV=5	6	6	5	28	26.468	740490000	14211000	15062000	13928000	21831000	15742000	12688000	10213000	11755000	17291000	10412000	16128000	13832000	58515000	63387000	56555000	86668000	64331000	59904000	46244000	50719000	74000000	46962000	71335000	61873000
Q62318	Transcription intermediary factor 1-beta	Trim28	Mus musculus	10090	ADVQSIIGLQR;DCQLNAHKDHQYQFLEDAVR;EEDGSLSLDGADSTGVVAK;FASWALESDNNTALLLSK;FQWDLNAWTK;LDLDLTSDSQPPVFK;LSPPYSSPQEFAQDVGR;LTEDKADVQSIIGLQR;QFNKLTEDKADVQSIIGLQR;SGEGEVSGLLR;VFPGSTTEDYNLIVIER;VLVNDAQKVTEGQQER	sp|Q62318|TIF1B_MOUSE Transcription intermediary factor 1-beta OS=Mus musculus OX=10090 GN=Trim28 PE=1 SV=3	12	12	2	19.5	88.846	739830000	16151000	18015000	21795000	16898000	13337000	14992000	13711000	10935000	12432000	14378000	12709000	16704000	64770000	63906000	76654000	68932000	73756000	82783000	47055000	50949000	49891000	43652000	49495000	67990000
P43274	Histone H1.4	Hist1h1e	Mus musculus	10090	ALAAAGYDVEK;ALAAAGYDVEKNNSR;GTGASGSFKLNK;GTGASGSFKLNKK;KALAAAGYDVEK;KALAAAGYDVEKNNSR;KTSGPPVSELITK;RKTSGPPVSELITK;SETAPAAPAAPAPAEKTPVK;SETAPAAPAAPAPAEKTPVKK;SGVSLAALKK;SLVSKGTLVQTK;TSGPPVSELITK	sp|P43274|H14_MOUSE Histone H1.4 OS=Mus musculus OX=10090 GN=H1-4 PE=1 SV=2	13	3	3	38.8	21.977	733980000	45680000	20161000	25619000	27415000	25804000	32290000	52985000	27002000	11361000	25598000	26546000	16856000	99671000	30903000	50511000	38584000	157930000	63379000	87729000	53948000	26825000	51839000	38866000	33800000
O95171	Sciellin	SCEL	Homo sapiens	9606	MSNVTLRK	sp|O95171|SCEL_HUMAN Sciellin OS=Homo sapiens OX=9606 GN=SCEL PE=1 SV=2	1	1	1	1.2	77.551	725490000	0	0	0	0	0	0	0	0	0	0	0	0	22305000	56129000	21713000	72538000	24745000	118670000	85973000	97152000	29541000	85545000	61643000	49535000
P26645	Myristoylated alanine-rich C-kinase substrate	Marcks	Mus musculus	10090	AEDGAAPSPSSETPK;DEAAAAAGGEGAAAPGEQAGGAGAEGAAGGEPR;DEAAAATEPGAGAADK;DEAAAATEPGAGAADKEAAEAEPAEPSSPAAEAEGASASSTSSPK;EAAEAEPAEPSSPAAEAEGASASSTSSPK;EAEAAEPEQPEQPEQPAAEEPQAEEQSEAAGEK;EELQANGSAPAADK;EELQANGSAPAADKEEPASGSAATPAAAEK;ESGEGAEAEGATAEGAK;ESGEGAEAEGATAEGAKDEAAAAAGGEGAAAPGEQAGGAGAEGAAGGEPR;TAAKGEATAERPGEAAVASSPSK;VNGDASPAAAEPGAK	sp|P26645|MARCS_MOUSE Myristoylated alanine-rich C-kinase substrate OS=Mus musculus OX=10090 GN=Marcks PE=1 SV=2	12	12	11	68.3	29.661	716680000	7058500	16946000	48976000	14072000	17787000	28283000	4477900	19687000	47766000	27024000	30406000	47489000	17002000	46764000	115490000	40227000	62843000	65634000	5978800	50245000	103520000	53408000	60674000	94894000
Q16629	Serine/arginine-rich splicing factor 7	SRSF7	Homo sapiens	9606	DAEDAVRGLDGKVICGSR;GLDGKVICGSR;NPPGFAFVEFEDPR;RPFDPNDR;VYVGNLGTGAGK;VYVGNLGTGAGKGELER;YGGETKVYVGNLGTGAGKGELER	sp|Q16629|SRSF7_HUMAN Serine/arginine-rich splicing factor 7 OS=Homo sapiens OX=9606 GN=SRSF7 PE=1 SV=1	7	6	1	26.5	27.366	706670000	6281300	31553000	11898000	37242000	31475000	61590000	79067000	19534000	49901000	42333000	42684000	23537000	11089000	31702000	26716000	59209000	24536000	179630000	115550000	17676000	77969000	58239000	66919000	37434000
P11087	Collagen alpha-1(I) chain	Col1a1	Mus musculus	10090	ALLLQGSNEIELR;DGEAGAQGAPGPAGPAGER;DLEVDTTLKSLSQQIENIRSPEGSR;DRDLEVDTTLK;DRDLEVDTTLKSLSQQIENIR;EGECCAFCPEEYVSPNSEDVGVEGPKGDPGPQGPR;GAAGPPGATGFPGAAGR;GLTGPIGPPGPAGAPGDKGEAGPSGPPGPTGAR;GPSGPQGPSGPPGPK;GVQGPPGPAGPR;NGDRGETGPAGPAGPIGPAGAR;SGEYWIDPNQGCNLDAIK;SLSQQIENIR;YYRADDANVVR	sp|P11087|CO1A1_MOUSE Collagen alpha-1(I) chain OS=Mus musculus OX=10090 GN=Col1a1 PE=1 SV=4	14	14	7	15.3	138.03	706360000	23516000	8723100	4682400	11412000	29318000	23864000	29728000	8830600	2856700	24391000	56019000	19233000	60641000	20726000	14163000	16378000	92570000	99223000	128650000	20023000	3852200	76160000	133010000	40964000
P63028	Translationally-controlled tumor protein	Tpt1	Mus musculus	10090	DLISHDELFSDIYK;DLISHDELFSDIYKIR;EIADGLCLEVEGK;IREIADGLCLEVEGK;SLKGKLEEQKPER	sp|P63028|TCTP_MOUSE Translationally-controlled tumor protein OS=Mus musculus OX=10090 GN=Tpt1 PE=1 SV=1	5	5	3	24.4	19.462	693870000	37044000	15470000	19274000	18785000	25716000	21907000	9195200	24531000	12776000	27712000	14438000	15397000	56486000	52536000	53407000	64586000	59851000	78178000	37131000	67034000	38015000	98412000	37312000	50926000
P40142	Transketolase	Tkt	Mus musculus	10090	HQPTAIIAK;ILATPPQEDAPSVDIANIR;ILTVEDHYYEGGIGEAVSAAVVGEPGVTVTR;KAYGLALAK;KKILATPPQEDAPSVDIANIR;LGQSDPAPLQHQVDIYQK;TSRPENAIIYSNNEDFQVGQAK	sp|P40142|TKT_MOUSE Transketolase OS=Mus musculus OX=10090 GN=Tkt PE=1 SV=1	7	7	4	17.7	67.63	684220000	23535000	8919400	13421000	10209000	12504000	14345000	23196000	14513000	12807000	16509000	19063000	14285000	72671000	40926000	50147000	36396000	43158000	67906000	85537000	48555000	64391000	67826000	54256000	52450000
Q9D0I9	Arginine--tRNA ligase, cytoplasmic	Rars	Mus musculus	10090	AAQTSVAYGCIK;AAYPDLENPPLIVTPSQQPK;AWNLICDVSR;AYQCVVLLQSK;DKVLTEEELK;IVFVPGCSVPLTIVK;KPTKNMININSR;LFEFAGYDVLR;LNDYIFSFDK;LQEVFGCAIR;SDGGYTYDTSDLAAIK;SDGGYTYDTSDLAAIKQR;VIVDFSSPNIAK	sp|Q9D0I9|SYRC_MOUSE Arginine--tRNA ligase, cytoplasmic OS=Mus musculus OX=10090 GN=Rars1 PE=1 SV=2	13	13	8	22.9	75.673	684020000	15292000	7868600	9267600	9762200	7545000	8247300	10526000	10201000	9034200	12135000	7766100	8633200	100540000	39582000	58099000	67946000	28073000	66385000	58449000	68019000	43526000	64178000	37812000	51403000
P02469	Laminin subunit beta-1	Lamb1	Mus musculus	10090	AAQNSGEAEYIEK;AELLLEEAKR;CGGPGCGGLVTVAHSAWQK;DIRDPNLCEPCTCDPAGSENGGICDGYTDFSVGLIAGQCR;EGFYDLSAEDPYGCK;ELAEQLEFIK;ESPFKEQQEEQAR;KAAQNSGEAEYIEK;KAELLQNEAK;KVDDIICDSR;LQLLEDLER;NSDIQGALDSITK;SCACNPLGTIPGGNPCDSETGYCYCKR;SLDIFTVGGSGDGEVTNSAWETFQR;TLLAQANSKLQLLEDLER;YSDIEPSTEGEVIFR	sp|P02469|LAMB1_MOUSE Laminin subunit beta-1 OS=Mus musculus OX=10090 GN=Lamb1 PE=1 SV=3	16	16	11	13.4	197.09	681510000	7359300	16653000	16935000	18874000	16549000	13920000	5795100	11501000	16455000	7514100	8385200	10918000	49934000	67820000	77791000	84610000	82726000	74367000	22970000	50747000	65713000	28740000	32837000	43250000
Q62261	Spectrin beta chain, non-erythrocytic 1	Sptbn1	Mus musculus	10090	ALVADSHPESER;DLDDFQSWLSR;DQNTVETLQR;EAEKLESEHPDQAQAILSR;EASLGEASKLQQFLR;EVDDLEQWIAER;HQILEQAVEDYAETVHQLSK;LLTQHENIKNEIDNYEEDYQK;LPEELGRDQNTVETLQR;LQAAYAGDKADDIQKR;LSDLQKEAEKLESEHPDQAQAILSR;LTTLELLEVR;LVSQDNFGFDLPAVEAATK;QALQDTLALYK;RLVSDGNINSDRIQEK;SALPAQSAATLPAR;SNAHYNLQNAFNLAEQHLGLTK;SQNIITDSSSLNAEAIR;SQNIITDSSSLNAEAIRQR;VLDNAIETEK	sp|Q62261|SPTB2_MOUSE Spectrin beta chain, non-erythrocytic 1 OS=Mus musculus OX=10090 GN=Sptbn1 PE=1 SV=2	20	20	3	11.4	274.22	680860000	5996300	5589900	4912400	5134000	5027300	5327500	6264800	7980900	9497700	12895000	9552200	10110000	45571000	38244000	40018000	31355000	36597000	51764000	31914000	62844000	83548000	111660000	62599000	84745000
P68510	14-3-3 protein eta	Ywhah	Mus musculus	10090	AVTELNEPLSNEDR;AVTELNEPLSNEDRNLLSVAYKNVVGAR;GDREQLLQR;NCNDFQYESK;NLLSVAYKNVVGAR;NLLSVAYKNVVGARR;NSVVEASEAAYK;NSVVEASEAAYKEAFEISK	sp|P68510|1433F_MOUSE 14-3-3 protein eta OS=Mus musculus OX=10090 GN=Ywhah PE=1 SV=2	8	6	0	27.2	28.211	676950000	17433000	16543000	17492000	24823000	17841000	20003000	25357000	29521000	17647000	31378000	18444000	18119000	50755000	42700000	53849000	68734000	51825000	74755000	68142000	56006000	40463000	80909000	38342000	50469000
P42125	Enoyl-CoA delta isomerase 1, mitochondrial	Eci1	Mus musculus	10090	ALQLGTLFSPAEALK;ALQLGTLFSPAEALKVGVVDEVVPEDQVHSK;EADIQNFTSFISK;EADIQNFTSFISKDSIQK;EAERALQLGTLFSPAEALK;VGVVDEVVPEDQVHSK	sp|P42125|ECI1_MOUSE Enoyl-CoA delta isomerase 1, mitochondrial OS=Mus musculus OX=10090 GN=Eci1 PE=1 SV=2	6	6	6	18.3	32.25	676850000	11507000	12935000	17516000	16200000	21907000	14029000	7253300	16126000	32155000	21432000	31797000	21539000	40939000	30525000	34971000	55212000	52849000	61486000	19474000	49106000	110550000	62722000	76151000	82858000
P32067	Lupus La protein homolog	Ssb	Mus musculus	10090	FKGSHVFTAAR;FSGDLDDQTCR;ICHQIEYYFGDFNLPR;ITDDQQESLNK;ITDDQQESLNKWK;LTTDFNVIVQALSK;NANNGNLLLR;SPSRPLPEVTDEYKNDVK;YKDTNLLILFK	sp|P32067|LA_MOUSE Lupus La protein homolog OS=Mus musculus OX=10090 GN=Ssb PE=1 SV=1	9	9	7	25.1	47.756	673870000	22154000	16398000	10770000	15397000	11374000	9922400	19683000	15204000	12728000	17880000	22898000	14427000	66572000	42988000	46177000	53869000	43844000	34756000	67032000	56590000	52124000	71487000	78463000	59972000
P30153	Serine/threonine-protein phosphatase 2A 65 kDa regulatory subunit A alpha isoform	PPP2R1A	Homo sapiens	9606	IGPILDNSTLQSEVKPILEK;LAGGDWFTSR;LNIISNLDCVNEVIGIR;LSTIALALGVER;LTQDQDVDVK;TSACGLFSVCYPR	sp|P30153|2AAA_HUMAN Serine/threonine-protein phosphatase 2A 65 kDa regulatory subunit A alpha isoform OS=Homo sapiens OX=9606 GN=PPP2R1A PE=1 SV=4	6	6	0	13.9	65.308	672890000	28683000	29102000	24461000	30248000	14789000	22400000	15929000	31460000	37288000	31884000	22938000	26449000	96536000	78978000	21472000	100930000	21307000	54165000	19135000	64035000	28919000	90047000	44403000	52965000
Q99PL5	Ribosome-binding protein 1	Rrbp1	Mus musculus	10090	AAGPLESSGKEEITQLKER;AAIKLQELLK;AAIKLQELLKTTQEQLTK;DALNQATSQVESK;EAEETQNSLQAECDQYR;EQEIAAVQAR;HLEDIVEK;LKELESQVSCLEK;LLATEQEDAAVAK;LQQENSILR;QDKKIEGAQNQGK;QLLLESQSQLDEAK;SIEALLEAGQAQDTQASHAEANQQQTR;SKCEELSSLHGQLK;TLQEQLENGPNTQLAR;VEPAVSSIVNSIQVLASK	sp|Q99PL5|RRBP1_MOUSE Ribosome-binding protein 1 OS=Mus musculus OX=10090 GN=Rrbp1 PE=1 SV=2	16	16	12	14.6	172.88	663420000	8526800	6705700	7433000	5063100	11310000	10983000	13575000	6457400	12327000	7262900	12785000	11672000	43870000	37153000	43272000	18908000	77567000	96956000	55429000	45011000	62330000	44676000	68629000	69614000
Q9D6R2	Isocitrate dehydrogenase [NAD] subunit alpha, mitochondrial	Idh3a	Mus musculus	10090	APIQWEER;APIQWEERNVTAIQGPGGK;CSDFTEEICR;IAEFAFEYAR;IEAACFATIK;IEAACFATIKDGK;IFDAAKAPIQWEER;LITEEASKR;TPIAAGHPSMNLLLR;TPYTDVNIVTIR	sp|Q9D6R2|IDH3A_MOUSE Isocitrate dehydrogenase [NAD] subunit alpha, mitochondrial OS=Mus musculus OX=10090 GN=Idh3a PE=1 SV=1	10	10	1	25.7	39.638	660580000	18355000	21290000	15355000	12976000	16134000	20874000	10700000	23970000	14323000	7387000	13714000	12457000	72439000	69841000	57928000	43545000	58227000	106250000	37849000	59725000	51161000	24805000	29800000	49003000
P83731	60S ribosomal protein L24	RPL24	Homo sapiens	9606	AITGASLADIMAK;CESAFLSK;QINWTVLYR;TDGKVFQFLNAK;VELCSFSGYK	sp|P83731|RL24_HUMAN 60S ribosomal protein L24 OS=Homo sapiens OX=9606 GN=RPL24 PE=1 SV=1	5	5	0	33.1	17.779	658780000	37869000	28010000	9482400	16126000	29568000	17572000	48370000	18325000	16427000	37013000	26956000	22049000	89258000	47412000	35926000	37507000	77816000	66485000	42819000	46180000	41633000	50436000	50771000	72543000
Q61699	Heat shock protein 105 kDa	Hsph1	Mus musculus	10090	AGGIETIANEFSDR;AGGIETIANEFSDRCTPSVISFGSK;DKLCGPYEK;FICEQEHEK;FQEAEERPK;FVVQNVSAQK;FVVQNVSAQKDGEK;GCALQCAILSPAFK;GCALQCAILSPAFKVR;LLTETEDWLYEEGEDQAK;NHAAPFSK;NQQITHANNTVSSFKR;SQFEELCAELLQK;SVLDAAQIVGLNCLR;VKELNNVCEPVVTQPKPK;VLGTAFDPFLGGK	sp|Q61699|HS105_MOUSE Heat shock protein 105 kDa OS=Mus musculus OX=10090 GN=Hsph1 PE=1 SV=2	16	13	3	21.3	96.406	654920000	15589000	16171000	17368000	25156000	13487000	13185000	15283000	15336000	10524000	12732000	11259000	14424000	56037000	46919000	69706000	102260000	50455000	59508000	52658000	69218000	32658000	53631000	22117000	39751000
P70296	Phosphatidylethanolamine-binding protein 1;Hippocampal cholinergic neurostimulating peptide	Pebp1	Mus musculus	10090	AADISQWAGPLCLQEVDEPPQHALR;GNDISSGTVLSDYVGSGPPSGTGLHR;KKYNLGAPVAGTCYQAEWDDYVPK;KYNLGAPVAGTCYQAEWDDYVPKLYEQLSGK;LYEQLSGK;VDYAGVTVDELGK;YNLGAPVAGTCYQAEWDDYVPK;YVWLVYEQEQPLSCDEPILSNK	sp|P70296|PEBP1_MOUSE Phosphatidylethanolamine-binding protein 1 OS=Mus musculus OX=10090 GN=Pebp1 PE=1 SV=3	8	8	7	63.1	20.83	652930000	42149000	6722600	10769000	10633000	11578000	11769000	5421000	20699000	14481000	15286000	5403200	12096000	175970000	29308000	55905000	32142000	50041000	75745000	23389000	60546000	46401000	52879000	14506000	36092000
P17095	High mobility group protein HMG-I/HMG-Y	Hmga1	Mus musculus	10090	EEEEGISQESSEEEQ;KLEKEEEEGISQESSEEEQ;KQPPVSPGTALVGSQKEPSEVPTPK;SESGSKSSQPLASK;SESGSKSSQPLASKQEK	sp|P17095|HMGA1_MOUSE High mobility group protein HMG-I/HMG-Y OS=Mus musculus OX=10090 GN=Hmga1 PE=1 SV=4	5	5	2	57	11.614	646240000	3479300	17584000	24221000	31827000	23782000	27875000	88511000	20219000	5344500	22025000	13474000	14338000	7321800	34029000	38642000	54303000	79986000	42279000	219980000	67434000	4996500	45090000	33359000	18823000
Q61029;Q61033	Lamina-associated polypeptide 2, isoforms beta/delta/epsilon/gamma;Lamina-associated polypeptide 2, isoforms alpha/zeta	Tmpo	Mus musculus	10090;10090	ASSNESLVANR;DVYVQLYLQHLTAR;EPTPVLGSGASVGR;GAAGRPLELSDFR;GPPDFSSDEEREPTPVLGSGASVGR;HASSILPITEFSDITRR;IDGAVISESTPIAETIK;LEDKDDLDVTELSNEELLDQLVR;NRPPLAAGANSK;PEFLEDPSVLTK;SELVANNVTLPAGEQR;SSTPLPTVSSSAENTR;TEHNQSYSQAGVTETEWTSGSSTGGPLQALTR;YGVNPGPIVGTTR	sp|Q61029|LAP2B_MOUSE Lamina-associated polypeptide 2, isoforms beta/delta/epsilon/gamma OS=Mus musculus OX=10090 GN=Tmpo PE=1 SV=4;sp|Q61033|LAP2A_MOUSE Lamina-associated polypeptide 2, isoforms alpha/zeta OS=Mus musculus OX=10090 GN=Tmpo PE=1 SV=4	14	14	9	48.9	50.372	642280000	26677000	10302000	10035000	8961300	22741000	11711000	25063000	12386000	7495700	6818300	10160000	7006800	124180000	41953000	29941000	35006000	70386000	69718000	122500000	69434000	16611000	18598000	22009000	21948000
P99028	Cytochrome b-c1 complex subunit 6, mitochondrial	Uqcrh	Mus musculus	10090	EEEEEELVDPLTTVR;ERLELCDNR;ERLELCDNRVSSR;SQTEEDCTEELFDFLHAR	sp|P99028|QCR6_MOUSE Cytochrome b-c1 complex subunit 6, mitochondrial OS=Mus musculus OX=10090 GN=Uqcrh PE=1 SV=2	4	4	4	51.7	10.435	631970000	7085700	16722000	16240000	22859000	23079000	33693000	24248000	23332000	55957000	33615000	24615000	35927000	17928000	42238000	35864000	57392000	46458000	91854000	33984000	47253000	86068000	61071000	42645000	69218000
P51859	Hepatoma-derived growth factor	Hdgf	Mus musculus	10090	CGDLVFAK;EIAALEGERPLPVEVEK;ESGDHEEEDKEIAALEGERPLPVEVEK;GFSEGLWEIENNPTVK;KGFSEGLWEIENNPTVK;NSTPSEPDSGQGPPAEEEEGEEEAAKEEAEAQGVR;NSTPSEPDSGQGPPAEEEEGEEEAAKEEAEAQGVRDHESL;RAGDVLEDSPK;STANKYQVFFFGTHETAFLGPK;YQVFFFGTHETAFLGPK	sp|P51859|HDGF_MOUSE Hepatoma-derived growth factor OS=Mus musculus OX=10090 GN=Hdgf PE=1 SV=2	10	10	5	52.7	26.268	631440000	9461400	11816000	11702000	10651000	15547000	16628000	17369000	11979000	10369000	17087000	7950300	11973000	34584000	27777000	50052000	44453000	86023000	76719000	54087000	49055000	44590000	77534000	30848000	55714000
O08807	Peroxiredoxin-4	Prdx4	Mus musculus	10090	ENECHFYAGGQVYPGEASR;HGEVCPAGWKPGSETIIPDPAGK;QITLNDLPVGR;TRENECHFYAGGQVYPGEASR	sp|O08807|PRDX4_MOUSE Peroxiredoxin-4 OS=Mus musculus OX=10090 GN=Prdx4 PE=1 SV=1	4	2	2	20.1	31.052	631370000	13675000	17964000	23678000	66497000	17913000	12196000	6512200	33078000	21920000	18569000	52360000	14812000	29464000	49252000	63970000	107320000	35269000	94029000	18529000	50892000	42106000	37353000	63723000	39469000
P26039	Talin-1	Tln1	Mus musculus	10090	AAAFEDQENETVVVK;ADAEGESDLENSR;ALDGDFTEENR;ALSTDPASPNLK;ASAGPQPLLVQSCK;EADESLNFEEQILEAAK;ILAQATSDLVNAIK;LAQAAQSSVATITR;LGAASLGAEDPETQVVLINAVK;LGAASLGAEDPETQVVLINAVKDVAK;LHTDDELNWLDHGR;LNEAAAGLNQAATELVQASR;NGNLPEFGDAIATASK;QAAASATQTIAAAQHAASAPK;TLAESALQLLYTAK;VGAIPANALDDGQWSQGLISAAR;VLVQNAAGSQEK	sp|P26039|TLN1_MOUSE Talin-1 OS=Mus musculus OX=10090 GN=Tln1 PE=1 SV=2	17	17	5	10.1	269.82	623640000	6194800	6021700	6529400	6067800	7661300	8553800	12699000	10181000	5941600	8593900	4006500	6966500	56883000	39699000	52159000	43353000	51606000	95740000	53784000	56391000	39603000	70987000	16851000	46588000
Q8BFR5	Elongation factor Tu, mitochondrial	Tufm	Mus musculus	10090	AEAGDNLGALVR;DLDKPFLLPVESVYSIPGR;DLDKPFLLPVESVYSIPGRGTVVTGTLER;FKKYEEIDNAPEER;GITINAAHVEYSTAAR;HYAHTDCPGHADYVK;LLDAVDTYIPVPTR;VEAQVYILSK;YEEIDNAPEER	sp|Q8BFR5|EFTU_MOUSE Elongation factor Tu, mitochondrial OS=Mus musculus OX=10090 GN=Tufm PE=1 SV=1	9	9	3	24.3	49.508	623400000	14288000	11690000	11663000	12449000	16046000	19284000	12052000	9478900	13303000	11531000	10793000	12821000	49388000	38645000	37068000	38047000	85324000	79396000	38008000	40077000	65689000	34654000	47499000	69607000
P60866	40S ribosomal protein S20	RPS20	Homo sapiens	9606	AFKDTGKTPVEPEVAIHR;DTGKTPVEPEVAIHR;IRITLTSR;LIDLHSPSEIVK;SLEKVCADLIR	sp|P60866|RS20_HUMAN 40S ribosomal protein S20 OS=Homo sapiens OX=9606 GN=RPS20 PE=1 SV=1	5	5	0	41.2	13.373	619970000	17326000	26841000	11867000	26373000	29289000	21300000	51260000	20332000	19930000	21795000	22662000	30304000	22302000	64884000	25945000	81406000	56631000	60579000	82775000	36721000	31070000	38741000	36532000	82381000
P50247	Adenosylhomocysteinase	Ahcy	Mus musculus	10090	GISEETTTGVHNLYK;SDKLPYK;SDKLPYKVADIGLAAWGR;SKFDNLYGCR;VADIGLAAWGR;VAVVAGYGDVGK;VPAINVNDSVTK;WSSCNIFSTQDHAAAAIAK	sp|P50247|SAHH_MOUSE Adenosylhomocysteinase OS=Mus musculus OX=10090 GN=Ahcy PE=1 SV=3	8	8	1	19.9	47.688	616830000	54104000	12085000	19904000	17365000	13215000	17799000	15774000	14368000	23633000	19084000	10183000	18978000	64893000	33214000	54840000	59927000	33737000	74245000	52448000	50999000	62263000	42970000	26599000	60699000
P15864	Histone H1.2	Hist1h1c	Mus musculus	10090;10090	ALAAAGYDVEK;ALAAAGYDVEKNNSR;ASGPPVSELITK;GTGASGSFKLNK;GTGASGSFKLNKK;KALAAAGYDVEK;KALAAAGYDVEKNNSR;KASGPPVSELITK;RKASGPPVSELITK;SEAAPAAPAAAPPAEKAPAK;SEAAPAAPAAAPPAEKAPAKK;SGVSLAALKK	sp|P15864|H12_MOUSE Histone H1.2 OS=Mus musculus OX=10090 GN=H1-2 PE=1 SV=2	12	2	2	34.4	21.266	614520000	16661000	34024000	54855000	24498000	39203000	24911000	53815000	13139000	12493000	20046000	86686000	22052000	14427000	28093000	69008000	39505000	74489000	57108000	112880000	17455000	66484000	59601000	46549000	28921000
Q9CY58	Plasminogen activator inhibitor 1 RNA-binding protein	Serbp1	Mus musculus	10090	FDQLFDDESDPFEVLK;FEKPLEEK;GGSGSHNWGTVK;GGSGSHNWGTVKDELTESPK;KPNEGADGQWK;KPNEGADGQWKK;PGHLQEGFGCVVTNR;RFEKPLEEK;RPDQQLQGDGK;SAAQAAAQTNSNAAGK;SAAQAAAQTNSNAAGKQLR;SSFSHYSGLK;SSFSHYSGLKHEDKR;TDKSSASAPDVDDPEAFPALA;VGRRPDQQLQGDGKLIDR	sp|Q9CY58|PAIRB_MOUSE Plasminogen activator inhibitor 1 RNA-binding protein OS=Mus musculus OX=10090 GN=Serbp1 PE=1 SV=2	15	15	2	35.6	44.714	614010000	38390000	14786000	10246000	17554000	8080200	12831000	13367000	10249000	11838000	18059000	16527000	13221000	118620000	55293000	37082000	42573000	35902000	69795000	40658000	33935000	22904000	76310000	44531000	36406000
Q8K0D5	Elongation factor G, mitochondrial	Gfm1	Mus musculus	10090	AAAADHRQELIECVANSDEQLGELFLEEK;AIYFDGDFGQIVR;LEFSDETFGSNVPK;SFTPVFLGSALK;VIGVLEPLPPEDYTK;VIGVLEPLPPEDYTKLEFSDETFGSNVPK;YLEATGQLPVK;YNVPFLTFINK;YQPCSPSTQEELINK	sp|Q8K0D5|EFGM_MOUSE Elongation factor G, mitochondrial OS=Mus musculus OX=10090 GN=Gfm1 PE=1 SV=1	9	9	5	16	83.549	611480000	28307000	20003000	31242000	38500000	26285000	27211000	12668000	60972000	29457000	6628200	9071900	27233000	53468000	25721000	66081000	131190000	64198000	50967000	20248000	103450000	33386000	15905000	15354000	31512000
Q9JKF1	Ras GTPase-activating-like protein IQGAP1	Iqgap1	Mus musculus	10090	FALGISAINEAVDSGDVGR;FPDAGEDELLK;FQPGETLTEILETPATNEQEAEHQR;ILAIGLINEALDEGDAQK;LAAVAAINAAIQK;LEGVLAEVAQHYQDTLIR;LFQTALQEEIK;LGLAPQIQDLYGK;LPYDVTPEQALSHEEVK;LQQTYSALNSK;QSGQTDPLQKEEVQAGVDAANSAAQQYQR;SAAEEVDGLGVVRPHYGSVLDNER;TLSALRSPDVGLYGVIPECGETYQSDLAEAK;YQELINDIAK	sp|Q9JKF1|IQGA1_MOUSE Ras GTPase-activating-like protein IQGAP1 OS=Mus musculus OX=10090 GN=Iqgap1 PE=1 SV=2	14	14	10	15.1	188.74	610750000	25505000	8099200	11589000	21749000	8976900	12240000	12729000	15280000	7910300	14702000	9223400	9655600	117200000	20709000	36687000	68968000	32550000	68714000	46835000	54966000	27478000	59440000	29899000	47304000
O09167	60S ribosomal protein L21	Rpl21	Mus musculus	10090	GTWVQLKR;TNGKEPELLEPIPYEFMA;VYNVTQHAVGIIVNK;VYNVTQHAVGIIVNKQVK	sp|O09167|RL21_MOUSE 60S ribosomal protein L21 OS=Mus musculus OX=10090 GN=Rpl21 PE=1 SV=3	4	4	2	27.5	18.562	602160000	36886000	42169000	18195000	13297000	21559000	15510000	30267000	19147000	19339000	44727000	27512000	18045000	62248000	129430000	31114000	34481000	44409000	29643000	51677000	16192000	40093000	91752000	39009000	32118000
Q06185	ATP synthase subunit e, mitochondrial	Atp5i	Mus musculus	10090	ELAEAQDDSILK;IERELAEAQDDSILK	sp|Q06185|ATP5I_MOUSE ATP synthase subunit e, mitochondrial OS=Mus musculus OX=10090 GN=Atp5me PE=1 SV=2	2	2	2	21.1	8.2355	597250000	8818200	15612000	38065000	20273000	23300000	25044000	28072000	28512000	14650000	15102000	45084000	29782000	22876000	30008000	72868000	34864000	64982000	72385000	52430000	40504000	49742000	39308000	56737000	60547000
P38159;Q96E39	RNA-binding motif protein, X chromosome;RNA-binding motif protein, X chromosome, N-terminally processed;RNA binding motif protein, X-linked-like-1	RBMX;RBMXL1	Homo sapiens	9606;9606;9606;9606	AIKVEQATKPSFESGR;ALEAVFGKYGR;DRDYSDHPSGGSYR;DVYLSPRDDGYSTKDSYSSR;GFAFVTFESPADAK;GFAFVTFESPADAKDAAR;LFIGGLNTETNEK;SAPPTRGPPPSYGGSSRYDDYSSSR;SDLYSSGRDR;VEADRPGKLFIGGLNTETNEK;VEQATKPSFESGR	sp|P38159|RBMX_HUMAN RNA-binding motif protein, X chromosome OS=Homo sapiens OX=9606 GN=RBMX PE=1 SV=3;sp|Q96E39|RMXL1_HUMAN RNA binding motif protein, X-linked-like-1 OS=Homo sapiens OX=9606 GN=RBMXL1 PE=1 SV=1	11	11	0	34.5	42.331	596540000	27532000	14644000	16593000	14236000	13817000	16050000	19442000	8977000	12783000	8447200	10760000	10813000	33370000	71349000	56297000	55594000	51427000	58911000	90541000	37448000	43143000	28163000	33323000	36969000
O55135	Eukaryotic translation initiation factor 6	Eif6	Mus musculus	10090	ASFENNCEVGCFAK;ETEEILADVLK;HGLLVPNNTTDQELQHIR;LSALGNVTTCNDYVALVHPDLDR	sp|O55135|IF6_MOUSE Eukaryotic translation initiation factor 6 OS=Mus musculus OX=10090 GN=Eif6 PE=1 SV=2	4	4	1	26.9	26.511	595040000	14517000	17535000	16745000	44171000	11996000	30698000	30140000	13243000	34152000	21104000	15682000	40529000	30688000	21446000	39451000	88368000	22856000	32371000	84609000	28232000	52188000	89371000	47409000	58055000
P68369;P05214	Tubulin alpha-1A chain;Tubulin alpha-3 chain	Tuba1a;Tuba3a	Mus musculus	10090;10090	AVCMLSNTTAIAEAWAR;AVFVDLEPTVIDEVR;AVFVDLEPTVIDEVRTGTYR;AYHEQLSVAEITNACFEPANQMVK;DVNAAIATIK;DVNAAIATIKTK;DYEEVGVDSVEGEGEEEGEEY;EDAANNYAR;FDGALNVDLTEFQTNLVPYPR;GHYTIGKEIIDLVLDR;GHYTIGKEIIDLVLDRIR;IHFPLATYAPVISAEK;LIGQIVSSITASLR;NLDIERPTYTNLNR;QLFHPEQLITGKEDAANNYAR;TGTYRQLFHPEQLITGKEDAANNYAR;TIGGGDDSFNTFFSETGAGK;TIGGGDDSFNTFFSETGAGKHVPR;TIQFVDWCPTGFK;TIQFVDWCPTGFKVGINYQPPTVVPGGDLAK;VGINYQPPTVVPGGDLA…	sp|P68369|TBA1A_MOUSE Tubulin alpha-1A chain OS=Mus musculus OX=10090 GN=Tuba1a PE=1 SV=1;sp|P05214|TBA3_MOUSE Tubulin alpha-3 chain OS=Mus musculus OX=10090 GN=Tuba3a PE=1 SV=1	22	3	0	58.1	50.135	594960000	155320000	33343000	6034000	23755000	16943000	9385500	36406000	11253000	9274200	28515000	15126000	12615000	146870000	56050000	27793000	60720000	35315000	29236000	74471000	13073000	27688000	63947000	25964000	33834000
D3Z7P3	Glutaminase kidney isoform, mitochondrial	Gls	Mus musculus	10090	CVQSNIVLLTQAFR;CVQSNIVLLTQAFRR;DSPGETDAFGNSEGK;ESGDRNFAIGYYLK;FSPDLWGVSVCTVDGQR;GIHFCHDLVSLCNFHNYDNLR;MAGNEYVGFSNATFQSER;VADYIPQLAK;YAIAVNDLGTEYVHR;YVGKEPSGLR	sp|D3Z7P3|GLSK_MOUSE Glutaminase kidney isoform, mitochondrial OS=Mus musculus OX=10090 GN=Gls PE=1 SV=1	10	10	1	20	73.963	594340000	5576200	9357100	11306000	11473000	12756000	14710000	8581600	13221000	12640000	7896100	14533000	12501000	33573000	40331000	39337000	45009000	83684000	104120000	28985000	60788000	47431000	32131000	29451000	49500000
O54734	Dolichyl-diphosphooligosaccharide--protein glycosyltransferase 48 kDa subunit	Ddost	Mus musculus	10090	DTHSLFFR;ELGSECGIEFDEEK;LPDVYGVFQFK;NTLLIAGLQAR;SSLNPILFR;TAVIDHHNYDVSDLGQHTLIVADTENLLK;TLVLLDNLNVR;WVPFDGDDIQLEFVR;YSQTGNYELAVALSR	sp|O54734|OST48_MOUSE Dolichyl-diphosphooligosaccharide--protein glycosyltransferase 48 kDa subunit OS=Mus musculus OX=10090 GN=Ddost PE=1 SV=2	9	9	2	27.9	49.027	591380000	21597000	21276000	18143000	15375000	22015000	12244000	15066000	9265000	20870000	13692000	25235000	18960000	168070000	41335000	34685000	34732000	49556000	32051000	16152000	19021000	51644000	25158000	67705000	51272000
P46783	40S ribosomal protein S10	RPS10	Homo sapiens	9606;9606	AEAGAGSATEFQFR;DYLHLPPEIVPATLR;IAIYELLFK;SAVPPGADKKAEAGAGSATEFQFR	sp|P46783|RS10_HUMAN 40S ribosomal protein S10 OS=Homo sapiens OX=9606 GN=RPS10 PE=1 SV=1	4	4	0	29.1	18.898	591190000	86446000	18777000	18337000	16814000	28103000	15885000	8983100	25732000	4598800	64871000	28435000	13336000	107150000	38115000	48180000	20657000	60547000	30122000	28243000	52362000	11348000	122440000	49697000	22327000
P24547	Inosine-5-monophosphate dehydrogenase 2	Impdh2	Mus musculus	10090	HGFCGIPITDTGR;LPIVNENDELVAIIAR;NLIDAGVDALR;REDLVVAPAGVTLK;RFGVPVIADGGIQNVGHIAK;VAQGVSGAVQDK	sp|P24547|IMDH2_MOUSE Inosine-5-monophosphate dehydrogenase 2 OS=Mus musculus OX=10090 GN=Impdh2 PE=1 SV=2	6	6	2	16.7	55.814	591020000	67884000	20979000	47505000	37836000	17484000	25513000	20926000	32276000	54957000	23891000	31584000	115370000	19656000	8215900	107330000	10985000	9557600	11719000	6677600	12775000	116290000	89952000	56060000	141800000
Q05769	Prostaglandin G/H synthase 2	Ptgs2	Mus musculus	10090	FSLKPYTSFEELTGEK;GCPFTSFNVQDPQPTK;GLGHGVDLNHIYGETLDR;IINTASIQSLICNNVK;LDDINPTVLIK;LKFDPELLFNQQFQYQNR;SYLIDSPPTYNVHYGYK;TATINASASHSRLDDINPTVLIK;YQVIGGEVYPPTVK	sp|Q05769|PGH2_MOUSE Prostaglandin G/H synthase 2 OS=Mus musculus OX=10090 GN=Ptgs2 PE=1 SV=1	9	9	9	22.8	69.012	579920000	9709500	9184800	9177000	7243100	17961000	16375000	12096000	19110000	11110000	7264700	9212500	9171100	27961000	27806000	36176000	35469000	96871000	86222000	40714000	73744000	58481000	26659000	30378000	39438000
Q9Z204	Heterogeneous nuclear ribonucleoproteins C1/C2	Hnrnpc	Mus musculus	10090	ASNVTNKTDPR;ELTQIKQKVDSLLESLEK;EPEEGEDDRDSANGEDDS;GDDQLELKDDEK;GFAFVQYVNER;MIAGQVLDINLAAEPK;SEEEQSSASVK;SEEEQSSASVKKDETNVK;VFIGNLNTLVVK	sp|Q9Z204|HNRPC_MOUSE Heterogeneous nuclear ribonucleoproteins C1/C2 OS=Mus musculus OX=10090 GN=Hnrnpc PE=1 SV=1	9	9	5	37.1	34.384	578840000	25202000	24139000	25177000	17863000	22068000	21672000	15568000	11174000	17852000	10650000	15726000	12621000	68412000	108530000	65157000	43827000	27934000	83713000	42464000	13830000	42499000	26991000	35127000	20354000
Q8K4Z3	NAD(P)H-hydrate epimerase	Apoa1bp	Mus musculus	10090	GNPSGIQPDLLISLTAPK;HLKLFGYQPTIYYPK;LFGYQPTIYYPK;RPNKPLFTGLVTQCQK;SPPTVLVICGPGNNGGDGLVCAR;YQLNLPSYPDTECVYR;YQLNLPSYPDTECVYRLQ	sp|Q8K4Z3|NNRE_MOUSE NAD(P)H-hydrate epimerase OS=Mus musculus OX=10090 GN=Naxe PE=1 SV=1	7	7	6	31.9	30.972	576640000	11049000	10408000	12063000	16978000	10634000	13006000	9979500	17470000	14460000	8038700	10002000	14863000	42328000	43621000	40592000	68780000	42718000	66337000	22985000	89901000	47861000	30909000	30735000	49874000
Q8BVY0	Ribosomal L1 domain-containing protein 1	Rsl1d1	Mus musculus	10090	ALLATETPEASAPGTSGK;ALLATETPEASAPGTSGKK;ATSLLTQSGLASSAPAK;CITGTVLNISK;DEFDSPEQTEGFYK;DVQEFRKPEASSFSTPR;HGVNTISQIIPFK;HGVNTISQIIPFKTLK;KALLATETPEASAPGTSGKK;KATSLLTQSGLASSAPAK;KATSLLTQSGLASSAPAKSPGAQK;LLGSFEVFITDAR;VTEECEEAIPQLVPIGETPDKENVK	sp|Q8BVY0|RL1D1_MOUSE Ribosomal L1 domain-containing protein 1 OS=Mus musculus OX=10090 GN=Rsl1d1 PE=1 SV=1	13	13	13	31	50.421	575020000	19681000	9144400	8918400	8167700	9849200	10867000	13938000	10237000	9497800	10295000	12367000	8069900	54846000	34939000	36616000	48080000	60322000	76144000	73249000	34763000	30223000	44725000	43914000	37199000
P13929	Beta-enolase	ENO3	Homo sapiens	9606	AAVPSGASTGIYEALELR;AMQKIFAREILDSR;FGANAILGVSLAVCK;HIADLAGNPDLILPVPAFNVINGGSHAGNK	sp|P13929|ENOB_HUMAN Beta-enolase OS=Homo sapiens OX=9606 GN=ENO3 PE=1 SV=5	4	2	1	17.7	46.986	569820000	0	0	0	51447000	68465000	42371000	25995000	97348000	48011000	81947000	96015000	39426000	0	0	0	4702200	140370000	5330900	8843200	61773000	3974600	145370000	140840000	58623000
O70503	Very-long-chain 3-oxoacyl-CoA reductase	Hsd17b12	Mus musculus	10090	AFVDFFSQCLHEEYK;IQKPTLDKPSAETFVK;LGEWAVVTGGTDGIGK;LGEWAVVTGGTDGIGKAYAEELAK;LGEWAVVTGGTDGIGKAYAEELAKR;LININVLSVCK;SQDKLNQVSNNIK;SQDKLNQVSNNIKEK;TIAVDFSLDDIYDKIK	sp|O70503|DHB12_MOUSE Very-long-chain 3-oxoacyl-CoA reductase OS=Mus musculus OX=10090 GN=Hsd17b12 PE=1 SV=1	9	9	9	31.4	34.741	569310000	39032000	39666000	22746000	31026000	17570000	9708700	15328000	13584000	14265000	26897000	31383000	12226000	79283000	58682000	41947000	60953000	52340000	20081000	24641000	38817000	38811000	39153000	64864000	49742000
P50580	Proliferation-associated protein 2G4	Pa2g4	Mus musculus	10090	AAHLCAEAALR;GIAFPTSISVNNCVCHFSPLKSDQDYILK;HELLQPFNVLYEK;ITSGPFEPDLYK;KGIAFPTSISVNNCVCHFSPLK;LVKPGNQNTQVTEAWNK;SGEDEQQEQTIAEDLVVTK;SGEDEQQEQTIAEDLVVTKYK;SLVEASSSGVSVLSLCEK;TIIQNPTDQQK;TIIQNPTDQQKK;TVENATSGETLEENGAGD	sp|P50580|PA2G4_MOUSE Proliferation-associated protein 2G4 OS=Mus musculus OX=10090 GN=Pa2g4 PE=1 SV=3	12	12	1	38.6	43.698	566580000	16294000	7242000	7469900	5561900	8987100	7660000	10221000	11227000	13218000	23247000	19240000	16179000	63401000	39372000	22998000	12667000	38002000	35798000	68927000	32479000	52352000	76688000	61033000	62866000
Q14444	Caprin-1	CAPRIN1	Homo sapiens	9606	LNEQYEHASIHLWDLLEGK;LNQDQLDAVSK;LNQDQLDAVSKYQEVTNNLEFAK;TVLELQYVLDK;YQEVTNNLEFAK	sp|Q14444|CAPR1_HUMAN Caprin-1 OS=Homo sapiens OX=9606 GN=CAPRIN1 PE=1 SV=2	5	5	0	7.5	78.365	559200000	44784000	26490000	35039000	19375000	32505000	11628000	34588000	51399000	15340000	19422000	33387000	14198000	48609000	39062000	101170000	31132000	49722000	34204000	24817000	105160000	24029000	45665000	35591000	20046000
Q9DB15	39S ribosomal protein L12, mitochondrial	Mrpl12	Mus musculus	10090	KLVESLPQEIK;KLVESLPQEIKANVAK;LIKEIKNYVQGINLVQAK;SEALAGAPLDNAPK	sp|Q9DB15|RM12_MOUSE 39S ribosomal protein L12, mitochondrial OS=Mus musculus OX=10090 GN=Mrpl12 PE=1 SV=2	4	4	2	23.9	21.708	556630000	12836000	19768000	20292000	25010000	14092000	31517000	12361000	14636000	28330000	7279800	12528000	12950000	22278000	64751000	43146000	58009000	42563000	92012000	33057000	30066000	65185000	24529000	34364000	46670000
Q13148	TAR DNA-binding protein 43	TARDBP	Homo sapiens	9606	FGGNPGGFGNQGGFGNSR;FTEYETQVK;GISVHISNAEPK;LVEGILHAPDAGWGNLVYVVNYPK;LVEGILHAPDAGWGNLVYVVNYPKDNKR;TSDLIVLGLPWK	sp|Q13148|TADBP_HUMAN TAR DNA-binding protein 43 OS=Homo sapiens OX=9606 GN=TARDBP PE=1 SV=1	6	6	0	19.1	44.739	553350000	21646000	29237000	18544000	21938000	30759000	15759000	21979000	8088200	10582000	31620000	25114000	20057000	49975000	57729000	35445000	34906000	69545000	42664000	51939000	17363000	26505000	70361000	45182000	51741000
Q920E5	Farnesyl pyrophosphate synthase	Fdps	Mus musculus	10090	ALYEALDLQSAFFK;CSWLVVQCLLR;ELGHPEIGDAIAR;GLTVVQAFQELVEPK;LKEVLEYNALGGK;LKEVLEYNALGGKYNR;QILEENYGQKDPEKVAR;VGTDIQDNKCSWLVVQCLLR;VLTEKELGHPEIGDAIAR;YEEDSYNR	sp|Q920E5|FPPS_MOUSE Farnesyl pyrophosphate synthase OS=Mus musculus OX=10090 GN=Fdps PE=1 SV=1	10	10	10	30.6	40.581	552180000	95215000	22938000	23109000	31208000	14415000	17588000	18569000	18971000	2186000	4798500	6760500	3373800	106690000	35170000	146950000	35712000	31056000	93095000	16907000	39409000	15931000	12077000	6590100	12602000
P51410	60S ribosomal protein L9	Rpl9	Mus musculus	10090	DFNHINVELSLLGK;DFNHINVELSLLGKK;FLDGIYVSEK;FLDGIYVSEKGTVQQADE;KFLDGIYVSEK;RDFNHINVELSLLGK;TGVACSVSQAQK;TILSNQTVDIPENVEITLK;TILSNQTVDIPENVEITLKGR	sp|P51410|RL9_MOUSE 60S ribosomal protein L9 OS=Mus musculus OX=10090 GN=Rpl9 PE=1 SV=2	9	9	3	35.4	21.881	547220000	37859000	10881000	9147700	12598000	10913000	10063000	19341000	9225600	14929000	16071000	17330000	9383800	95227000	29630000	21576000	40772000	62005000	41354000	40664000	19681000	46449000	55427000	57946000	36490000
P06753	Tropomyosin alpha-3 chain	TPM3	Homo sapiens	9606	AADAEAEVASLNR;AADAEAEVASLNRR;IQLVEEELDR;IQLVEEELDRAQER;KLVIIEGDLER;LATALQKLEEAEK;LATALQKLEEAEKAADESER;LEEAEKAADESER;LVIIEGDLER;MELQEIQLK;RIQLVEEELDR;RIQLVEEELDRAQER;YSQKEDKYEEEIK	sp|P06753|TPM3_HUMAN Tropomyosin alpha-3 chain OS=Homo sapiens OX=9606 GN=TPM3 PE=1 SV=2	13	5	0	28.4	32.95	547200000	11577000	18664000	11108000	29870000	10888000	34756000	9087800	17752000	14492000	7635000	14380000	25350000	54261000	48348000	31441000	79360000	36323000	78041000	19346000	31870000	54855000	29951000	26037000	57367000
Q61595	Kinectin	Ktn1	Mus musculus	10090	ACVAGTSDAEAVK;AHQLSVTSQVQELQNLLR;DAVSNTTNQLESK;DFKLSDASPAEDEQFVPAPLNVAETSSSVR;ENEVQSLHSK;LFPTVSVPSNLNYSEWLR;LLEEQLQHEVASK;QSDQVSFVSLIEDLKR;SNKGELSGLLHQLQEK;SVLAETEGILQK;WEEVQSYIR	sp|Q61595|KTN1_MOUSE Kinectin OS=Mus musculus OX=10090 GN=Ktn1 PE=1 SV=1	11	11	7	12.7	152.59	546990000	5221500	7275000	6716600	8417600	15174000	9299200	6843100	8692200	9221400	8610400	12975000	9323900	14157000	31110000	38448000	37687000	75214000	56593000	28144000	41218000	49303000	42564000	62192000	70358000
P31153	S-adenosylmethionine synthase isoform type-2	MAT2A	Homo sapiens	9606	AVVPAKYLDEDTIYHLQPSGR;DLDLKKPIYQR;FVIGGPQGDAGLTGR;TAAYGHFGR;TCNVLVALEQQSPDIAQGVHLDR;YLDEDTIYHLQPSGR	sp|P31153|METK2_HUMAN S-adenosylmethionine synthase isoform type-2 OS=Homo sapiens OX=9606 GN=MAT2A PE=1 SV=1	6	6	0	20	43.66	545530000	9331000	14306000	12719000	11842000	17069000	12985000	17904000	17501000	9179400	13670000	8013100	17471000	26222000	38885000	33511000	42127000	68223000	60193000	49649000	65748000	25094000	58528000	19384000	57966000
Q64133	Amine oxidase [flavin-containing] A	Maoa	Mus musculus	10090	DVPALEITHTFLER;ELGIETYKVNVNER;IFSVTNGGQER;KDIWVQEPESK;VAKKDIWVQEPESK;VLGSQEALSPVHYEEK;WVDVGGAYVGPTQNR;YVISAIPPVLTAK	sp|Q64133|AOFA_MOUSE Amine oxidase [flavin-containing] A OS=Mus musculus OX=10090 GN=Maoa PE=1 SV=3	8	8	7	18.4	59.601	541800000	11044000	7531100	6744000	8236900	11676000	10177000	9975300	9151700	16304000	16004000	22301000	21320000	34419000	24139000	19484000	22614000	53058000	52137000	34106000	28737000	64015000	66113000	66953000	76021000
Q9D379	Epoxide hydrolase 1	Ephx1	Mus musculus	10090	DLELLYPFKEK;EDESIRPFKVETSDEEIK;EDESIRPFKVETSDEEIKDLHQR;ESGYLHIQATKPDTVGCALNDSPVGLAAYILEK;FHYGFNSSYLK;GGHFAAFEEPK;IEGLDIHFIHVKPPQLPSGR;KGLNSVATAR;NIYSLTPLLGQR;QVEILNQYPHFK;THGLSDEHVFEVICPSIPGYGFSEASSK	sp|Q9D379|HYEP_MOUSE Epoxide hydrolase 1 OS=Mus musculus OX=10090 GN=Ephx1 PE=1 SV=2	11	11	11	37.6	52.576	537150000	10029000	15754000	10224000	13327000	1961700	3682500	952360	3494000	23037000	12549000	22306000	23968000	28558000	52516000	29452000	46492000	7857400	24330000	1313200	5519300	109910000	58112000	65159000	107930000
P97855	Ras GTPase-activating protein-binding protein 1	G3bp1	Mus musculus	10090	DFFQNFGNVVELR;EAGEPGDVEPR;LPNFGFVVFDDSEPVQK;NSSYAHGGLDSNGKPADAVYGQK;SELKDFFQNFGNVVELR;STSPAPADVAPAQEDLR	sp|P97855|G3BP1_MOUSE Ras GTPase-activating protein-binding protein 1 OS=Mus musculus OX=10090 GN=G3bp1 PE=1 SV=1	6	6	5	18.3	51.828	536020000	9609200	15129000	12384000	16478000	15729000	11796000	18751000	13242000	13161000	19907000	13903000	9037300	45225000	36958000	43707000	41364000	32579000	58457000	53392000	46600000	37533000	73134000	37474000	29594000
P14152	Malate dehydrogenase, cytoplasmic	Mdh1	Mus musculus	10090	ELTEEKETAFEFLSSA;EVGVYEALKDDSWLKGEFITTVQQR;FVEGLPINDFSR;GEFITTVQQR;LGVTADDVKNVIIWGNHSSTQYPDVNHAK;NVIIWGNHSSTQYPDVNHAK;VIVVGNPANTNCLTASK	sp|P14152|MDHC_MOUSE Malate dehydrogenase, cytoplasmic OS=Mus musculus OX=10090 GN=Mdh1 PE=1 SV=3	7	7	4	29.6	36.511	528720000	17590000	9148600	12944000	15929000	17916000	9676900	13915000	20159000	10186000	15347000	12883000	10002000	79037000	25775000	34319000	41415000	48520000	53037000	32574000	84594000	15028000	48818000	35773000	29824000
P11688	Integrin alpha-5;Integrin alpha-5 heavy chain;Integrin alpha-5 light chain	Itga5	Mus musculus	10090	AQILLDCGEDNICVPDLQLDVYGEKK;DLDGNGYPDLIVGSFGVDK;EYQPFSLQCEAVYEALK;ILESSLYSAKGEEPVEYK;ILEYAPCRSDFGSAAGQGYCQGGFSAEFTK;LQVATAVQWTK;QATLTQTLLIQNGAR;TIQFDFQILSK;TPDFFGSALR;TPDFFGSALRGGR;VYIYLQRPAGIDPTPTLTLTGQDEFSR	sp|P11688|ITA5_MOUSE Integrin alpha-5 OS=Mus musculus OX=10090 GN=Itga5 PE=1 SV=3	11	11	8	17.8	115.04	527260000	20331000	35408000	25366000	33677000	18981000	16785000	12866000	21226000	28769000	6098600	10920000	13458000	43115000	66931000	55707000	95467000	35523000	47990000	27198000	44676000	55471000	11481000	19696000	24000000
Q60597	2-oxoglutarate dehydrogenase, mitochondrial	Ogdh	Mus musculus	10090	FGLEGCEVLIPALK;FLDTAFDLDAFK;FLDTAFDLDAFKK;FLDTAFDLDAFKKFS;GHHVAQLDPLGILDADLDSSVPADIISSTDK;ICEEAFTR;NTNAGAPPGTAYQSPLSLSR;YAELLVSQGVVNQPEYEEEISKYDK;YAELLVSQGVVNQPEYEEEISKYDKICEEAFTR	sp|Q60597|ODO1_MOUSE 2-oxoglutarate dehydrogenase, mitochondrial OS=Mus musculus OX=10090 GN=Ogdh PE=1 SV=3	9	9	6	11	116.45	523310000	9071800	14589000	16600000	12642000	11151000	19742000	10134000	10726000	18622000	5744000	11517000	13832000	20789000	31698000	45162000	47478000	74643000	55866000	21537000	59030000	53127000	24303000	39945000	49726000
P18572	Basigin	Bsg	Mus musculus	10090	SEINVEGPPR;SGEYSCIFLPEPVGR;VLQEDTLPDLHTK	sp|P18572|BASI_MOUSE Basigin OS=Mus musculus OX=10090 GN=Bsg PE=1 SV=2	3	3	3	9.8	42.444	520930000	10361000	20140000	26037000	22167000	13642000	20494000	8082500	10773000	27145000	10233000	13758000	21188000	34095000	40994000	56668000	52721000	39383000	58126000	22142000	31579000	74121000	33594000	35386000	42119000
Q8C1B7	Septin-11	Septin11	Mus musculus	10090;10090	AAAQLLQSQAQQSGAQQTK;AAAQLLQSQAQQSGAQQTKK;AVAVGRPSNEELR;ELEEEVSNFQK;KLDSKVNIIPIIAK;STSQGFCFNILCVGETGIGK	sp|Q8C1B7|SEP11_MOUSE Septin-11 OS=Mus musculus OX=10090 GN=Septin11 PE=1 SV=4	6	6	1	18.1	49.694	519380000	16322000	13208000	7170600	10249000	15888000	16941000	25488000	16592000	26290000	29226000	21218000	10075000	39193000	23306000	11100000	24585000	55268000	58938000	62762000	34392000	49208000	82820000	45371000	32443000
P56135	ATP synthase subunit f, mitochondrial	Atp5j2	Mus musculus	10090	ASLVPLKEK;ASLVPLKEKK;DFTPSGIAGAFR;DFTPSGIAGAFRR;GYDRYYNKYINVR	sp|P56135|ATPK_MOUSE ATP synthase subunit f, mitochondrial OS=Mus musculus OX=10090 GN=Atp5mf PE=1 SV=3	5	5	5	40.9	10.344	515020000	13543000	20376000	15371000	20193000	19502000	20399000	26197000	12903000	17738000	16641000	43504000	24988000	18959000	36923000	20938000	54516000	63459000	56155000	45663000	20859000	41701000	37396000	67195000	51250000
P24452	Macrophage-capping protein	Capg	Mus musculus	10090	QAALQVADGFISR;YSPNTQVEILPQGR	sp|P24452|CAPG_MOUSE Macrophage-capping protein OS=Mus musculus OX=10090 GN=Capg PE=1 SV=2	2	2	2	7.7	39.24	511810000	17043000	13113000	19468000	13785000	10989000	24578000	20637000	19166000	17275000	13325000	12370000	27854000	48107000	32624000	49283000	32633000	35765000	60700000	47196000	47613000	39195000	25553000	28957000	64186000
Q01149	Collagen alpha-2(I) chain	Col1a2	Mus musculus	10090	AQANKHVWLGETINGGSQFEYNVEGVSSK;FTYSVLVDGCSK;GEAGAAGPSGPAGPR;GIPGAVGAPGPAGASGDRGEAGAAGPSGPAGPR;GPAGPSGPVGKDGR;GTPGESGAAGPSGPIGSR;GYSGLQGLPGLAGLHGDQGAPGPVGPAGPR;HGNRGEPGPAGSVGPVGAVGPR;NSIAYLDEETGSLNK;SGQPGPVGPAGVR;SLNNQIETLLTPEGSR;SLNNQIETLLTPEGSRKNPAR;TNKPSRLPFLDIAPLDIGGADQEFR;VYCDFSTGETCIQAQPVNTPAKNSYSR	sp|Q01149|CO1A2_MOUSE Collagen alpha-2(I) chain OS=Mus musculus OX=10090 GN=Col1a2 PE=1 SV=2	14	14	12	18.9	129.56	510330000	20794000	7945700	9662100	4709300	14698000	9465800	12796000	3149000	3625000	11278000	15219000	8172900	55821000	36999000	36835000	27806000	86759000	55195000	45282000	11886000	12216000	38065000	77279000	26188000
P47753	F-actin-capping protein subunit alpha-1	Capza1	Mus musculus	10090	ADFEDRVSDEEK;ADFEDRVSDEEKVR;FITHAPPGEFNEVFNDVR;LLLNNDNLLR;TKIDWNKILSYK	sp|P47753|CAZA1_MOUSE F-actin-capping protein subunit alpha-1 OS=Mus musculus OX=10090 GN=Capza1 PE=1 SV=4	5	5	2	18.9	32.939	508480000	21101000	9570000	13159000	14731000	17845000	12295000	19305000	27101000	12646000	21646000	14009000	17709000	15388000	14510000	27773000	30177000	48287000	59971000	67723000	63094000	37966000	65881000	32382000	45332000
O14979	Heterogeneous nuclear ribonucleoprotein D-like	HNRNPDL	Homo sapiens	9606	CEIKVAQPK;FGEVVDCTIKTDPVTGR;GFCFITYTDEEPVKK;RGFCFITYTDEEPVKK;SRGFGFVLFK	sp|O14979|HNRDL_HUMAN Heterogeneous nuclear ribonucleoprotein D-like OS=Homo sapiens OX=9606 GN=HNRNPDL PE=1 SV=3	5	3	0	12.4	46.437	506180000	3325600	46011000	32540000	19464000	12331000	32510000	18820000	11741000	14909000	9088400	15960000	10652000	7566900	93214000	79607000	43368000	35836000	84246000	38811000	25048000	32235000	21206000	25627000	19412000
Q9D855	Cytochrome b-c1 complex subunit 7	Uqcrb	Mus musculus	10090	DDTLHETEDVK;DDTLHETEDVKEAIR;DQWTKYEEDKFYLEPYLK;WYYNAAGFNK;YEEDKFYLEPYLK	sp|Q9D855|QCR7_MOUSE Cytochrome b-c1 complex subunit 7 OS=Mus musculus OX=10090 GN=Uqcrb PE=1 SV=3	5	5	4	38.7	13.527	505250000	9454200	16315000	12535000	9589900	27482000	23498000	16162000	8190400	10180000	9624100	14528000	18669000	20916000	40341000	30091000	32825000	70969000	95669000	71791000	17992000	20784000	22583000	32145000	49141000
P08752	Guanine nucleotide-binding protein G(i) subunit alpha-2	Gnai2	Mus musculus	10090	EYQLNDSAAYYLNDLER;IAQSDYIPTQQDVLR;ITQSSLTICFPEYTGANKYDEAASYIQSK;LLLLGAGESGK;LWADHGVQACFGR;RLWADHGVQACFGR;YDEAASYIQSK	sp|P08752|GNAI2_MOUSE Guanine nucleotide-binding protein G(i) subunit alpha-2 OS=Mus musculus OX=10090 GN=Gnai2 PE=1 SV=5	7	7	1	24.2	40.489	504810000	14038000	19809000	12956000	13419000	11595000	8376000	6664100	11952000	10150000	6459600	14660000	9826300	59982000	61355000	52681000	43541000	43570000	39329000	13752000	33431000	46656000	32675000	42926000	34910000
P08708	40S ribosomal protein S17	RPS17	Homo sapiens	9606	DNYVPEVSALDQEIIEVDPDTK;GISIKLQEEER;LGNDFHTNK;LGNDFHTNKR;LLDFGSLSNLQVTQPTVGMNFK;LLDFGSLSNLQVTQPTVGMNFKTPR;VCEEIAIIPSK;VCEEIAIIPSKK;VIIEKYYTR	sp|P08708|RS17_HUMAN 40S ribosomal protein S17 OS=Homo sapiens OX=9606 GN=RPS17 PE=1 SV=2	9	9	0	65.9	15.55	504220000	13335000	7897200	7386200	6471000	10229000	18896000	18140000	13926000	8683700	11096000	10544000	11125000	34994000	28216000	27248000	33159000	47167000	71237000	62289000	54713000	21444000	59007000	27269000	37474000
P70698	CTP synthase 1	Ctps1	Mus musculus	10090	FSDSYASVIK;FVGQDVEGER;GLGLSPDLVVCR;KLYGDTDYLEER;LLETCSIALVGK;LYGDTDYLEER;RLDLPIER;YIDSTDLEPSTLQEEPVR;YILVTGGVISGIGK	sp|P70698|PYRG1_MOUSE CTP synthase 1 OS=Mus musculus OX=10090 GN=Ctps1 PE=1 SV=2	9	9	3	16.2	66.682	499850000	11084000	9259000	14131000	9030800	9043700	13556000	15827000	16352000	16010000	15104000	8948700	9952900	64653000	22788000	40871000	31606000	36674000	64536000	59900000	40032000	38591000	54094000	20248000	25860000
P18621	60S ribosomal protein L17	RPL17	Homo sapiens	9606	EQIVPKPEEEVAQK;EQIVPKPEEEVAQKK;GLDVDSLVIEHIQVNK;GLDVDSLVIEHIQVNKAPK;NAESNAELKGLDVDSLVIEHIQVNK;NAESNAELKGLDVDSLVIEHIQVNKAPK;SAEFLLHMLK;VRYSLDPENPTK;YSLDPENPTK	sp|P18621|RL17_HUMAN 60S ribosomal protein L17 OS=Homo sapiens OX=9606 GN=RPL17 PE=1 SV=3	9	9	0	35.3	21.397	494110000	45067000	8798500	8634200	15490000	10206000	8540800	16390000	11160000	12385000	16645000	9614600	13330000	52850000	28042000	28814000	37268000	43246000	51736000	68840000	40863000	29441000	57368000	31983000	23654000
Q9DCD0	6-phosphogluconate dehydrogenase, decarboxylating	Pgd	Mus musculus	10090	AGQAVDDFIEK;CLSSLKEER;DYFGAHTYELLTKPGEFIHTNWTGHGGSVSSSSYNA;GILFVGSGVSGGEEGAR;LVPLLDTGDIIIDGGNSEYR;SAVDNCQDSWR;TVSKVDDFLANEAK;VGTGEPCCDWVGDEGAGHFVK	sp|Q9DCD0|6PGD_MOUSE 6-phosphogluconate dehydrogenase, decarboxylating OS=Mus musculus OX=10090 GN=Pgd PE=1 SV=3	8	8	3	28.8	53.247	493300000	12730000	8319500	9268600	10246000	9078400	13809000	7747100	15150000	15439000	18817000	16128000	15729000	22377000	17947000	47225000	48917000	35826000	55421000	24952000	46856000	45491000	65632000	35413000	47242000
Q13200	26S proteasome non-ATPase regulatory subunit 2	PSMD2	Homo sapiens	9606	DTSLYRPALEELRR;FGGSGSQVDSAR;LAQGLTHLGK;LVGSQEELASWGHEYVR;SETELKDTYAR;SFANTLVDVCAYAGSGNVLK;SGALLACGIVNSGVR;TITGFQTHTTPVLLAHGER;VGQAVDVVGQAGKPK	sp|Q13200|PSMD2_HUMAN 26S proteasome non-ATPase regulatory subunit 2 OS=Homo sapiens OX=9606 GN=PSMD2 PE=1 SV=3	9	9	0	14.6	100.2	491250000	7604800	7823000	10224000	15464000	11774000	10261000	20745000	8960600	14830000	14884000	14228000	12133000	40045000	15367000	32988000	41735000	46841000	38646000	44884000	39383000	37084000	59705000	43981000	50590000
P35637	RNA-binding protein FUS	FUS	Homo sapiens	9606	AAIDWFDGKEFSGNPIK;AAIDWFDGKEFSGNPIKVSFATR;GEATVSFDDPPSAK;LKGEATVSFDDPPSAK	sp|P35637|FUS_HUMAN RNA-binding protein FUS OS=Homo sapiens OX=9606 GN=FUS PE=1 SV=1	4	4	0	7.4	53.425	491200000	47063000	26188000	8973600	16392000	18251000	15428000	21053000	18021000	14889000	18336000	22680000	20070000	56822000	42817000	19444000	38608000	44375000	33485000	53226000	39448000	36163000	40729000	48070000	38016000
P40926	Malate dehydrogenase, mitochondrial	MDH2	Homo sapiens	9606	ANTFVAELKGLDPAR;ANTFVAELKGLDPARVNVPVIGGHAGK;ASIKKGEDFVK;FVFSLVDAMNGK;GCDVVVIPAGVPR;GLDPARVNVPVIGGHAGK;GYLGPEQLPDCLK;GYLGPEQLPDCLKGCDVVVIPAGVPR;HGVYNPNKIFGVTTLDIVR;IFGVTTLDIVR;IQEAGTEVVK;IQEAGTEVVKAK;TIIPLISQCTPK;TIIPLISQCTPKVDFPQDQLTALTGR;VAVLGASGGIGQPLSLLLK;VDFPQDQLTALTGR;VNVPVIGGHAGK	sp|P40926|MDHM_HUMAN Malate dehydrogenase, mitochondrial OS=Homo sapiens OX=9606 GN=MDH2 PE=1 SV=3	17	2	2	45	35.503	489340000	18017000	20687000	57230000	37430000	56232000	18901000	57475000	63274000	12853000	2345800	25029000	41206000	14512000	14422000	108420000	34646000	154780000	13338000	13181000	12729000	69964000	2594300	17935000	32826000
Q6NZJ6	Eukaryotic translation initiation factor 4 gamma 1	Eif4g1	Mus musculus	10090	EAVGDLLDAFK;EFLAEGQDVGSFVAEK;FSALQQTLPAENTDNRR;GLPLVDDGGWNTVPISK;GSSGGSGAKPSDTASEATRPATLNR;ITKPGSIDSNNQLFAPGGR;LGIESTLER;QVTQLAIDTEER;TASTPTPPQTGGSLEPQPNGESPQVAVIIRPDDR	sp|Q6NZJ6|IF4G1_MOUSE Eukaryotic translation initiation factor 4 gamma 1 OS=Mus musculus OX=10090 GN=Eif4g1 PE=1 SV=1	9	9	5	10	176.07	489220000	8697300	7697600	9411700	6916800	17470000	15881000	15354000	16865000	6998600	21441000	11765000	6508700	29886000	24087000	16036000	32626000	44882000	80251000	50593000	42438000	21666000	76460000	39151000	31144000
Q9CZ44	NSFL1 cofactor p47	Nsfl1c	Mus musculus	10090	AEERQDALR;AFTGEGQKLGSTAPQVLNTSSPAQQAENEAK;ASSSILINEAEPTTNIQIR;DLIHDQDEEEEEEEGQR;EANLLNAVIVQR;LGAAPEEESAYVAGER;SPNELVDDLFK;SYQDPSNAQFLESIR;TGFSLDNGDLR	sp|Q9CZ44|NSF1C_MOUSE NSFL1 cofactor p47 OS=Mus musculus OX=10090 GN=Nsfl1c PE=1 SV=1	9	9	6	38.1	40.709	487880000	10168000	7843000	11890000	9061400	8179000	7481300	9795100	12279000	10472000	10922000	7115000	8365400	40742000	38278000	51735000	35983000	39883000	37678000	40415000	56735000	34722000	53874000	28130000	29706000
Q8VCN5	Cystathionine gamma-lyase	Cth	Mus musculus	10090	ATLGINDTLIR;AVVLPISLATTFK;AVVLPISLATTFKQDFPGQSSGFEYSR;LSVGLEDEQDLLEDLDR;LVWIETPTNPTLK	sp|Q8VCN5|CGL_MOUSE Cystathionine gamma-lyase OS=Mus musculus OX=10090 GN=Cth PE=1 SV=1	5	5	5	17.1	43.567	485210000	14575000	13385000	14997000	17138000	12905000	13239000	8508700	19522000	9329200	11892000	11217000	9793700	32174000	17358000	50811000	56107000	84595000	41013000	19337000	51247000	28075000	50109000	23026000	31354000
P16949	Stathmin	STMN1	Homo sapiens	9606	ASGQAFELILSPR;ASSDIQVKELEK;ASSDIQVKELEKR;DLSLEEIQKK;DLSLEEIQKKLEAAEER;SHEAEVLKQLAEKR	sp|P16949|STMN1_HUMAN Stathmin OS=Homo sapiens OX=9606 GN=STMN1 PE=1 SV=3	6	6	0	38.3	17.302	481000000	9425800	12516000	17529000	15978000	20178000	14871000	16375000	17072000	15271000	16601000	10043000	23751000	21879000	45642000	39177000	46132000	39359000	32320000	52764000	48112000	26495000	67726000	17456000	43943000
P42766	60S ribosomal protein L35	RPL35	Homo sapiens	9606	EELLKQLDDLKVELSQLR;QLDDLKVELSQLR;VLTVINQTQK;VLTVINQTQKENLR;VLTVINQTQKENLRK;YKPLDLRPK	sp|P42766|RL35_HUMAN 60S ribosomal protein L35 OS=Homo sapiens OX=9606 GN=RPL35 PE=1 SV=2	6	6	0	34.1	14.551	479410000	12802000	20230000	15435000	10181000	10893000	13149000	24019000	16894000	9305100	12416000	14048000	6711500	73858000	54008000	50890000	26322000	34670000	37244000	65303000	30835000	31387000	27373000	23753000	23766000
P50543	Protein S100-A11	S100a11	Mus musculus	10090	CIESLIAVFQK;CIESLIAVFQKYSGK;CIESLIAVFQKYSGKDGNNTQLSK;NQKDPGVLDR;PTETERCIESLIAVFQK;PTETERCIESLIAVFQKYSGK	sp|P50543|S10AB_MOUSE Protein S100-A11 OS=Mus musculus OX=10090 GN=S100a11 PE=1 SV=1	6	6	4	40.8	11.083	479320000	21006000	17847000	23087000	11743000	12874000	6520800	8078800	12389000	12188000	15956000	17570000	11137000	79713000	38416000	66240000	35101000	32030000	19150000	23439000	29563000	29614000	52631000	32553000	40873000
Q9QZM0	Ubiquilin-2	Ubqln2	Mus musculus	10090	AENGESSGPPRPSR;AENGESSGPPRPSRGPAAAPGAASPPAEPK;GPAAAPGAASPPAEPK;NQDLALSNLESIPGGYNALR;NQDLALSNLESIPGGYNALRR	sp|Q9QZM0|UBQL2_MOUSE Ubiquilin-2 OS=Mus musculus OX=10090 GN=Ubqln2 PE=1 SV=2	5	5	2	8	67.35	479240000	18824000	12877000	22190000	34600000	16627000	15989000	16708000	18859000	14473000	30621000	13369000	49719000	18460000	7866100	90564000	40214000	36073000	26704000	32378000	36376000	28746000	42421000	22681000	96755000
E9PAV3;Q13765	Nascent polypeptide-associated complex subunit alpha, muscle-specific form;Nascent polypeptide-associated complex subunit alpha	NACA	Homo sapiens	9606;9606;9606	IEDLSQQAQLAAAEK;LGLRQVTGVTR;NILFVITKPDVYK;SPASDTYIVFGEAK	sp|E9PAV3|NACAM_HUMAN Nascent polypeptide-associated complex subunit alpha, muscle-specific form OS=Homo sapiens OX=9606 GN=NACA PE=1 SV=1;sp|Q13765|NACA_HUMAN Nascent polypeptide-associated complex subunit alpha OS=Homo sapiens OX=9606 GN=NACA PE=1 SV=1	4	4	0	2.6	205.42	478480000	31126000	19803000	14057000	23063000	12443000	24359000	17940000	18002000	16191000	19664000	10978000	14315000	73544000	28824000	31904000	42167000	27858000	70713000	36157000	37603000	32566000	44445000	20755000	31939000
P52293	Importin subunit alpha-1	Kpna2	Mus musculus	10090	AIGNIVTGTDEQTQK;EKQPPIDNIIR;GINSNNLESQLQATQAAR;LLGATELPIVTPALR;LLHHNDPEVLADSCWAISYLTDGPNER;NKNPAPPLDAVEQILPTLVR;NLTWTLSNLCR;NNQGTVNWSVEDIVK;NVSSFPDDATSPLQENR;NVSSFPDDATSPLQENRNNQGTVNWSVEDIVK;VIDAGALAVFPSLLTNPK	sp|P52293|IMA1_MOUSE Importin subunit alpha-1 OS=Mus musculus OX=10090 GN=Kpna2 PE=1 SV=2	11	11	8	31.6	57.927	478250000	14474000	15655000	8252800	10024000	4752700	5275600	6993500	4224100	6318500	8864800	9759700	6447000	50577000	66226000	50064000	47376000	27307000	26520000	22594000	24043000	31201000	49002000	43800000	39540000
P61088;Q5JXB2	Ubiquitin-conjugating enzyme E2 N;Putative ubiquitin-conjugating enzyme E2 N-like	UBE2N;UBE2NL	Homo sapiens	9606;9606	ICLDILKDKWSPALQIR;LLAEPVPGIK;LLAEPVPGIKAEPDESNAR;TNEAQAIETAR	sp|P61088|UBE2N_HUMAN Ubiquitin-conjugating enzyme E2 N OS=Homo sapiens OX=9606 GN=UBE2N PE=1 SV=1;sp|Q5JXB2|UE2NL_HUMAN Putative ubiquitin-conjugating enzyme E2 N-like OS=Homo sapiens OX=9606 GN=UBE2NL PE=1 SV=1	4	4	0	30.9	17.138	475030000	9812200	7856100	22590000	10800000	20167000	7627600	17736000	19822000	11761000	13514000	15604000	14331000	18183000	24349000	46660000	33249000	65910000	30761000	36203000	68730000	32233000	43403000	35805000	39541000
Q9DBG6	Dolichyl-diphosphooligosaccharide--protein glycosyltransferase subunit 2	Rpn2	Mus musculus	10090	LGKEETVLATVQALQTASHLSQQADLR;LQVSNVLSQPLAQAAVK;TGQEVVFVAEPDNKNVYK;TPFSLVGNVFELNFKNVK;YHVPVVVVPEGSTSDTQEQAILR	sp|Q9DBG6|RPN2_MOUSE Dolichyl-diphosphooligosaccharide--protein glycosyltransferase subunit 2 OS=Mus musculus OX=10090 GN=Rpn2 PE=1 SV=1	5	5	4	16.3	69.062	473500000	36126000	27574000	26807000	20672000	21506000	15583000	17059000	18620000	20336000	23225000	50274000	34617000	53754000	85491000	76726000	48464000	21530000	19479000	14294000	22498000	42044000	35605000	32778000	20838000
Q9CQX2	Cytochrome b5 type B	Cyb5b	Mus musculus	10090	ATPEASGSGEKVEGSEPSVTYYR;FLSEHPGGEEVLLEQAGADATESFEDVGHSPDAR;VEGSEPSVTYYR	sp|Q9CQX2|CYB5B_MOUSE Cytochrome b5 type B OS=Mus musculus OX=10090 GN=Cyb5b PE=1 SV=1	3	3	3	39	16.318	472100000	7637800	10455000	17888000	9868600	25405000	31510000	14130000	17965000	19667000	5002500	14974000	12606000	25332000	19503000	37982000	26276000	71631000	87619000	28292000	48586000	40380000	21927000	31604000	32964000
Q9CZR8	Elongation factor Ts, mitochondrial	Tsfm	Mus musculus	10090	EGSLKDQLALAIGK;GFLNSSELSELAAGPDR;GFLNSSELSELAAGPDREGSLKDQLALAIGK;VPSGFYVGSYVHGVTQSPSLQNLVLGK;YGALVICETPEQIANLEEVGR;YGALVICETPEQIANLEEVGRR	sp|Q9CZR8|EFTS_MOUSE Elongation factor Ts, mitochondrial OS=Mus musculus OX=10090 GN=Tsfm PE=1 SV=1	6	6	5	24.7	35.334	470830000	10386000	19589000	15907000	11519000	19478000	12804000	10323000	11202000	13394000	10611000	42360000	16912000	36860000	51928000	41203000	26438000	64778000	38229000	18690000	18138000	42319000	37726000	61887000	32634000
Q62351	Transferrin receptor protein 1	Tfrc	Mus musculus	10090	DALGAGVAAK;LELSQNQNVK;LNSIEFADTIK;QLSQNTYTPR;SAFSNLFGGEPLSYTR;TAAEVAGQLIIK;TLLSEKLNSIEFADTIK;TLLSEKLNSIEFADTIKQLSQNTYTPR	sp|Q62351|TFR1_MOUSE Transferrin receptor protein 1 OS=Mus musculus OX=10090 GN=Tfrc PE=1 SV=1	8	8	7	9.8	85.73	469220000	29075000	20755000	15220000	18303000	12632000	12470000	15259000	11064000	7091500	6494400	12692000	9033800	55599000	43830000	51171000	55128000	30036000	58101000	36753000	29759000	21043000	23090000	30342000	34369000
P22087	rRNA 2-O-methyltransferase fibrillarin	FBL	Homo sapiens	9606	DHAVVVGVYRPPPK;LAAAILGGVDQIHIKPGAK;NLVPGESVYGEKR;RVSISEGDDKIEYR;VLYLGAASGTTVSHVSDIVGPDGLVYAVEFSHR;VSISEGDDKIEYR	sp|P22087|FBRL_HUMAN rRNA 2-O-methyltransferase fibrillarin OS=Homo sapiens OX=9606 GN=FBL PE=1 SV=2	6	6	0	28.7	33.784	469040000	13022000	12908000	13770000	10639000	10632000	20456000	32559000	25770000	14023000	17375000	12742000	16344000	41188000	36458000	31186000	40018000	40912000	46006000	66488000	36483000	29510000	38197000	25770000	36823000
Q8JZN5	Acyl-CoA dehydrogenase family member 9, mitochondrial	Acad9	Mus musculus	10090	AYICAHPLDR;DFGGITNGKPEDK;FFTEEVDSR;GSNTCEVHFENTR;KIDQEGKIPVDTLEK;LSSGEHIAAFCLTEPASGSDAASIQTR;NLSEFGLIQEK	sp|Q8JZN5|ACAD9_MOUSE Complex I assembly factor ACAD9, mitochondrial OS=Mus musculus OX=10090 GN=Acad9 PE=1 SV=2	7	7	5	15.7	68.721	467420000	5531700	12151000	28341000	23383000	15218000	20155000	6129800	10956000	11201000	6199400	9663700	11636000	22755000	42992000	70520000	59327000	45962000	71842000	12180000	30060000	22933000	15110000	34631000	39109000
Q15056	Eukaryotic translation initiation factor 4H	EIF4H	Homo sapiens	9606	ADFDTYDDRAYSSFGGGR;ADFDTYDDRAYSSFGGGRGSR;EALTYDGALLGDR;GFCYVEFDEVDSLK;SLRVDIAEGR;TVATPLNQVANPNSAIFGGARPR	sp|Q15056|IF4H_HUMAN Eukaryotic translation initiation factor 4H OS=Homo sapiens OX=9606 GN=EIF4H PE=1 SV=5	6	6	0	32.7	27.385	466600000	25042000	13259000	25027000	24197000	15457000	17356000	42517000	21608000	10639000	15683000	11105000	13767000	20178000	25585000	73984000	66773000	39294000	80195000	67484000	25757000	7022600	17669000	22064000	20594000
O09131	Glutathione S-transferase omega-1	Gsto1	Mus musculus	10090;10090	GSAPPGPVPEGQIR;HEVININLK;MTLESFSKVPPLIASFVR;NPLGLVPVLENSQGHLVTESVITCEYLDEAYPEKK;TYREYLNLYLQDSPEACDYGL;VPPLIASFVR	sp|O09131|GSTO1_MOUSE Glutathione S-transferase omega-1 OS=Mus musculus OX=10090 GN=Gsto1 PE=1 SV=2	6	6	5	40.4	27.497	466360000	18376000	17474000	12635000	16261000	14559000	14764000	12777000	14801000	12094000	23720000	17387000	19312000	50007000	14139000	35317000	31930000	40373000	48904000	23046000	57807000	20576000	48495000	39567000	56199000
Q64314	Hematopoietic progenitor cell antigen CD34	Cd34	Mus musculus	10090	EKGEDLIQILCEK;GEDLIQILCEK;KLGIQSFNK;LAQGICLELSEASSCEEFKK;LGEDPYYTENGGGQGYSSGPGASPETQGK	sp|Q64314|CD34_MOUSE Hematopoietic progenitor cell antigen CD34 OS=Mus musculus OX=10090 GN=Cd34 PE=1 SV=1	5	5	5	18.6	40.982	464870000	5723100	53612000	48797000	41474000	2457900	1579200	0	2853700	31176000	14057000	19390000	24495000	23755000	86100000	106580000	71130000	3713400	4480600	0	4447300	52787000	24478000	35503000	51901000
Q9JII6	Alcohol dehydrogenase [NADP(+)]	Akr1a1	Mus musculus	10090	GLEVTAYSPLGSSDR;HIDCASVYGNETEIGEALKESVGSGK;HPDEPVLLEEPVVLALAEK;MPLIGLGTWK;TASSVLLHTGQK	sp|Q9JII6|AK1A1_MOUSE Aldo-keto reductase family 1 member A1 OS=Mus musculus OX=10090 GN=Akr1a1 PE=1 SV=3	5	5	3	25.2	36.586	464420000	17169000	14778000	18472000	18331000	21940000	19224000	29271000	20458000	17889000	22241000	12358000	22925000	28987000	26822000	35710000	28343000	45936000	40078000	52113000	48502000	34803000	57017000	22647000	43464000
Q9WUM5	Succinyl-CoA ligase [ADP/GDP-forming] subunit alpha, mitochondrial	Suclg1	Mus musculus	10090	HLGLPVFNTVK;IICQGFTGK;LIGPNCPGVINPGECK	sp|Q9WUM5|SUCA_MOUSE Succinate--CoA ligase [ADP/GDP-forming] subunit alpha, mitochondrial OS=Mus musculus OX=10090 GN=Suclg1 PE=1 SV=4	3	3	1	10.4	36.154	462270000	4059700	14982000	15167000	7937000	14628000	19311000	14077000	7664400	23458000	12384000	19103000	13936000	15677000	43776000	44776000	28907000	46419000	56911000	39734000	22890000	40787000	39809000	45138000	37445000
Q9QYR9;O55137	Acyl-coenzyme A thioesterase 2, mitochondrial;Acyl-coenzyme A thioesterase 1	Acot2;Acot1	Mus musculus	10090;10090;10090;10090	GPGIGLLGISK;HFLAPGVR;SCWDEPLSIAVR;YRADAGGELNLAR	sp|Q9QYR9|ACOT2_MOUSE Acyl-coenzyme A thioesterase 2, mitochondrial OS=Mus musculus OX=10090 GN=Acot2 PE=1 SV=2;sp|O55137|ACOT1_MOUSE Acyl-coenzyme A thioesterase 1 OS=Mus musculus OX=10090 GN=Acot1 PE=1 SV=1	4	4	4	9.7	49.656	462030000	4383400	8086500	8953000	12520000	11908000	19591000	15154000	16373000	36930000	11347000	17497000	17383000	6304500	32489000	24700000	29095000	40403000	51698000	39602000	37127000	82497000	28759000	44539000	44816000
P61956;Q6EEV6;P55854	Small ubiquitin-related modifier 2;Small ubiquitin-related modifier 4;Small ubiquitin-related modifier 3	SUMO2;SUMO4;SUMO3	Homo sapiens	9606;9606;9606	TENNDHINLK;VAGQDGSVVQFK	sp|P61956|SUMO2_HUMAN Small ubiquitin-related modifier 2 OS=Homo sapiens OX=9606 GN=SUMO2 PE=1 SV=3;sp|Q6EEV6|SUMO4_HUMAN Small ubiquitin-related modifier 4 OS=Homo sapiens OX=9606 GN=SUMO4 PE=1 SV=2;sp|P55854|SUMO3_HUMAN Small ubiquitin-related modifier 3	2	2	0	23.2	10.871	461730000	44584000	30074000	16806000	41028000	19304000	28592000	27235000	19650000	24336000	20507000	10060000	13447000	48819000	42211000	38558000	38114000	31534000	50668000	44624000	34806000	39805000	51196000	14690000	26702000
Q63918	Serum deprivation-response protein	Sdpr	Mus musculus	10090	DEEALEDSAEEK;QVQPAVLHVDQTA;RGNNSAVGSNADLTIEEDEEEEPVALQQAQQVR;RLENNHAQLLR;VLIFQEESEIPASVFVK;VLIFQEESEIPASVFVKEPVPSAAEGK	sp|Q63918|CAVN2_MOUSE Caveolae-associated protein 2 OS=Mus musculus OX=10090 GN=Cavin2 PE=1 SV=3	6	6	5	23	46.763	460660000	10082000	4686000	6986400	8157000	13532000	15668000	10127000	13429000	13789000	11544000	11462000	7851800	28279000	18391000	21097000	34922000	45521000	62739000	35120000	62308000	38580000	42142000	41569000	29995000
P61077;P62837	Ubiquitin-conjugating enzyme E2 D3;Ubiquitin-conjugating enzyme E2 D2	UBE2D3;UBE2D2	Homo sapiens	9606;9606;9606;9606	INKELSDLAR;IYHPNINSNGSICLDILR;SQWSPALTISK	sp|P61077|UB2D3_HUMAN Ubiquitin-conjugating enzyme E2 D3 OS=Homo sapiens OX=9606 GN=UBE2D3 PE=1 SV=1;sp|P62837|UB2D2_HUMAN Ubiquitin-conjugating enzyme E2 D2 OS=Homo sapiens OX=9606 GN=UBE2D2 PE=1 SV=1	3	3	0	26.5	16.687	458110000	17566000	19028000	30938000	13900000	16004000	12757000	22194000	14506000	19248000	16679000	19715000	22497000	36224000	31624000	84745000	26556000	32919000	34484000	37665000	25966000	32281000	30311000	29270000	56069000
P47964	60S ribosomal protein L36	Rpl36	Mus musculus	10090	EVCGFAPYER;EVCGFAPYERR	sp|P47964|RL36_MOUSE 60S ribosomal protein L36 OS=Mus musculus OX=10090 GN=Rpl36 PE=1 SV=2	2	2	0	10.5	12.215	457340000	28352000	29965000	11633000	21083000	17305000	33507000	32828000	14161000	19002000	17490000	19561000	23125000	48075000	25447000	11825000	53753000	33873000	78446000	32621000	27846000	32533000	24217000	31368000	57335000
Q61207	Prosaposin	Psap	Mus musculus	10090	GCSFLPDPYQK;LGPGVSDICK;TCEWIHDSSLSASCK;TCSGGSAVLCR;TVVTEAGNLLK	sp|Q61207|SAP_MOUSE Prosaposin OS=Mus musculus OX=10090 GN=Psap PE=1 SV=2	5	5	4	10.4	61.422	455770000	8524200	11600000	8898400	14621000	33449000	19038000	11894000	9688200	14330000	11042000	9856900	8891900	43823000	20499000	13043000	37803000	79845000	85211000	5714100	22094000	61169000	28318000	24838000	33415000
Q62188	Dihydropyrimidinase-related protein 3	Dpysl3	Mus musculus	10090	AITVASQTNCPLYVTK;IAVGSDSDLVIWDPDALK;IAVGSDSDLVIWDPDALKIVSAK;QIGDNLIVPGGVK;SAADLISQAR	sp|Q62188|DPYL3_MOUSE Dihydropyrimidinase-related protein 3 OS=Mus musculus OX=10090 GN=Dpysl3 PE=1 SV=1	5	5	3	10.9	61.936	455630000	26975000	10623000	12562000	7336600	12241000	12626000	10976000	12102000	13106000	12049000	11103000	10012000	42555000	23663000	28688000	42833000	61607000	39343000	42293000	35994000	32260000	57672000	28621000	20104000
P62136;P62140	Serine/threonine-protein phosphatase PP1-alpha catalytic subunit;Serine/threonine-protein phosphatase PP1-beta catalytic subunit	PPP1CA;PPP1CB	Homo sapiens	9606;9606	AHQVVEDGYEFFAK;HDLDLICR;IYGFYDECK;LLEVQGSRPGK;LLEVQGSRPGKNVQLTENEIR;NVQLTENEIR;QSLETICLLLAYK;SDSEKLNLDSIIGR;TFTDCFNCLPIAAIVDEK;YGQFSGLNPGGRPITPPR;YPENFFLLR	sp|P62136|PP1A_HUMAN Serine/threonine-protein phosphatase PP1-alpha catalytic subunit OS=Homo sapiens OX=9606 GN=PPP1CA PE=1 SV=1;sp|P62140|PP1B_HUMAN Serine/threonine-protein phosphatase PP1-beta catalytic subunit OS=Homo sapiens OX=9606 GN=PPP1CB PE=1 SV	11	11	0	37.6	37.512	451190000	8247400	13335000	9099300	6217900	16332000	11427000	10441000	13725000	7270700	14530000	11166000	12346000	49833000	39558000	29976000	23428000	43510000	58430000	30992000	27384000	28431000	45659000	34003000	39984000
Q9WUR9	Adenylate kinase 4, mitochondrial	Ak4	Mus musculus	10090	GLLVPDHVITR;IAQNFGLQHLSSGHLLR;VYNLDFNPPQVQGIDDITGEPLVQQEDDKPEAVAAR;YKDAAKPVIELYK	sp|Q9WUR9|KAD4_MOUSE Adenylate kinase 4, mitochondrial OS=Mus musculus OX=10090 GN=Ak4 PE=1 SV=1	4	4	4	34.5	25.061	448610000	7212700	22162000	26832000	12867000	25125000	18441000	22289000	18862000	13167000	7213200	6170800	9127500	20835000	41359000	42740000	30202000	83009000	45750000	62011000	42925000	28185000	20518000	11275000	19801000
P15379	CD44 antigen	Cd44	Mus musculus	10090	LVINGGNGTVEDR;LVINGGNGTVEDRKPSELNGEASK;YAGVFHVEK;YGFIEGNVVIPR	sp|P15379|CD44_MOUSE CD44 antigen OS=Mus musculus OX=10090 GN=Cd44 PE=1 SV=3	4	4	4	5.8	85.616	445240000	17067000	21807000	40203000	24428000	14670000	9232600	8061100	11425000	14965000	6865200	22577000	12041000	45222000	54198000	64892000	68928000	28970000	23775000	14514000	23708000	30410000	14097000	36401000	40129000
P14115	60S ribosomal protein L27a	Rpl27a	Mus musculus	10090	INFDKYHPGYFGK;LWTLVSEQTR;NKTGVAPIIDVVR;NQSFCPTVNLDK;NQSFCPTVNLDKLWTLVSEQTRVNAAK;SGYYKVLGK	sp|P14115|RL27A_MOUSE 60S ribosomal protein L27a OS=Mus musculus OX=10090 GN=Rpl27a PE=1 SV=5	6	6	1	41.9	16.605	443470000	69694000	7467400	3084300	5340900	5718100	6128500	11584000	10243000	6879200	7811900	7232800	7613300	81866000	22996000	12045000	23830000	35293000	44672000	41986000	35156000	34550000	42372000	27702000	41002000
Q8CCS6	Polyadenylate-binding protein 2	Pabpn1	Mus musculus	10090	AAAAAAAAAAGAAGGR;AAAAAAAAAAGAAGGRGSGPGR;APPGAPGPGPGSGAPGSQEEEEEPGLVEADPGDGAIEDPELEAIKAR;TSLALDESLFR	sp|Q8CCS6|PABP2_MOUSE Polyadenylate-binding protein 2 OS=Mus musculus OX=10090 GN=Pabpn1 PE=1 SV=3	4	4	1	26.5	32.296	439850000	7872500	16595000	15677000	14278000	14288000	10367000	11777000	9282700	17277000	10762000	12363000	15044000	12998000	38277000	47991000	24171000	59834000	44995000	35349000	23430000	44280000	44801000	23365000	40360000
Q15417	Calponin-3	CNN3	Homo sapiens	9606	DGIILCELINKLQPGSVK;GPSYGLSAEVK;THFNKGPSYGLSAEVK	sp|Q15417|CNN3_HUMAN Calponin-3 OS=Homo sapiens OX=9606 GN=CNN3 PE=1 SV=1	3	2	0	10.3	36.413	439690000	0	11905000	38747000	28788000	50331000	10376000	18373000	35302000	8275100	37144000	18220000	12725000	0	18685000	54101000	37563000	82077000	27051000	35174000	67555000	16879000	54565000	23260000	22778000
O08579	Emerin	Emd	Mus musculus	10090	DDIFSSLEEEGK;DDIFSSLEEEGKDR;DYNDDYYEESYLTTK;KEDALLYQSK;LIYGQDSAYQSIAHYRPISNVSR;SFRQPGTSLVDADTFHHQVR;SSLGLSYYPTSSTSSVSSSSSSPSSWLTRR	sp|O08579|EMD_MOUSE Emerin OS=Mus musculus OX=10090 GN=Emd PE=1 SV=1	7	7	6	43.2	29.435	437740000	9151600	13626000	9911200	17571000	14575000	19475000	13512000	9521100	22066000	9220700	15049000	13511000	8159200	46684000	24785000	54893000	47286000	72336000	26286000	19058000	46031000	24709000	33258000	34252000
Q9DB77	Cytochrome b-c1 complex subunit 2, mitochondrial	Uqcrc2	Mus musculus	10090	AGSRYEDSNNLGTSHLLR;AVAFQNSQTR;AVAQGNLSSADVQAAK;GNNTTSLLSQSVAK;IIENLHDVAYKNALANPLYCPDYR;NALANPLYCPDYR;YEDSNNLGTSHLLR	sp|Q9DB77|QCR2_MOUSE Cytochrome b-c1 complex subunit 2, mitochondrial OS=Mus musculus OX=10090 GN=Uqcrc2 PE=1 SV=1	7	7	6	18.1	48.234	434740000	11657000	5314400	11170000	9944400	8522500	16728000	16069000	7550700	9653400	7634000	11132000	11010000	36560000	8420200	34086000	29436000	48757000	71917000	45686000	38417000	30007000	25824000	32428000	33197000
P16332	Methylmalonyl-CoA mutase, mitochondrial	Mut	Mus musculus	10090	AAVQVLDDIEK;ADTLDLPEELPGVKPFTR;GKNPEDLIWHTPEGISIKPLYSR;IDSGSEVIVGVNKYQLEK;LTGTIQNDILK;NTQIIIQEESGIPK	sp|P16332|MUTA_MOUSE Methylmalonyl-CoA mutase, mitochondrial OS=Mus musculus OX=10090 GN=Mmut PE=1 SV=2	6	6	2	12.7	82.843	433030000	3286200	9810400	19785000	15699000	18699000	13759000	11395000	11188000	16498000	8453300	8274100	10806000	17794000	28172000	45060000	60593000	70318000	43480000	22096000	27897000	46326000	23996000	18918000	28382000
Q8BMF4	Dihydrolipoyllysine-residue acetyltransferase component of pyruvate dehydrogenase complex, mitochondrial	Dlat	Mus musculus	10090	GIDLTQVKGTGPEGR;GKISVNDFIIK;IIKKDIDSFVPSK;ISVNDFIIK;NFSAIINPPQACILAIGASEDKLIPADNEK;VAPAPAGVFTDIPISNIR;VAPAPAGVFTDIPISNIRR	sp|Q8BMF4|ODP2_MOUSE Dihydrolipoyllysine-residue acetyltransferase component of pyruvate dehydrogenase complex, mitochondrial OS=Mus musculus OX=10090 GN=Dlat PE=1 SV=2	7	7	6	13.7	67.941	429090000	15223000	9368600	11466000	7333700	7180400	7101100	7077400	7720500	8296700	6525000	7667200	8882700	55629000	43297000	42972000	37021000	31552000	45876000	21735000	27947000	31265000	23429000	25208000	43158000
Q9CX86	Heterogeneous nuclear ribonucleoprotein A0	Hnrnpa0	Mus musculus	10090	GDVAEGDLIEHFSQFGAVEK;GFGFVYFQSHDAADK;KLFVGGLK;KLFVGGLKGDVAEGDLIEHFSQFGAVEK;LFIGGLNVQTSESGLR;LFVGGLKGDVAEGDLIEHFSQFGAVEK;SGGGGGGGGSWGGR	sp|Q9CX86|ROA0_MOUSE Heterogeneous nuclear ribonucleoprotein A0 OS=Mus musculus OX=10090 GN=Hnrnpa0 PE=1 SV=1	7	7	5	23.9	30.53	427510000	15332000	14564000	21773000	16783000	9644000	8307900	14576000	8777700	4024500	6346000	10290000	13045000	32213000	34875000	51997000	54036000	44892000	39772000	39463000	35522000	11575000	32528000	20860000	29781000
O55098	Serine/threonine-protein kinase 10	Stk10	Mus musculus	10090	RDSFIGTPYWMAPEVVLCETMK	sp|O55098|STK10_MOUSE Serine/threonine-protein kinase 10 OS=Mus musculus OX=10090 GN=Stk10 PE=1 SV=2	1	1	1	2.3	111.9	427070000	22835000	26635000	28232000	45045000	46539000	42455000	13120000	6376800	26579000	21202000	24759000	44861000	17822000	15834000	20034000	89007000	58561000	97360000	4381200	6207000	15729000	11705000	22583000	67850000
P40124	Adenylyl cyclase-associated protein 1	Cap1	Mus musculus	10090	ALLATASQCQQPAGNK;CVNTTLQIK;KEPALLELEGK;NSLDCEIVSAK;SALFAQINQGESITHALK;SGPKPFSAPKPQTSPSPKPATK;VENQENVSNLVIDDTELK	sp|P40124|CAP1_MOUSE Adenylyl cyclase-associated protein 1 OS=Mus musculus OX=10090 GN=Cap1 PE=1 SV=4	7	7	5	22.2	51.564	426140000	20042000	10052000	7916400	6671300	7616400	9451300	13278000	9311500	8302100	8074100	5166800	6282000	63335000	40231000	30526000	30534000	35512000	32443000	53247000	31289000	31654000	34509000	20241000	22619000
Q8K297	Procollagen galactosyltransferase 1	Colgalt1	Mus musculus	10090	AFSVEPLLIYPTHYTGDDGYVSDTETSVVWNNEQVK;ALHEQEIDCQLVEAVDGK;NAAPALPATLGALEQLR;NSDVLQSPLDSTAR;NSDVLQSPLDSTARDEL;TPAYIPIR;WSPESPLQAPR	sp|Q8K297|GT251_MOUSE Procollagen galactosyltransferase 1 OS=Mus musculus OX=10090 GN=Colgalt1 PE=1 SV=2	7	7	5	17.3	71.06	425390000	7200000	6545500	7822300	13538000	10157000	10844000	13198000	7962500	11598000	11268000	10293000	9987900	28081000	22620000	21196000	40118000	46946000	62979000	19653000	23496000	39748000	40161000	42132000	38264000
P84089	Enhancer of rudimentary homolog	Erh	Mus musculus	10090	ADTQTYQPYNK;IYVLLRR;SHTILLVQPTK;SHTILLVQPTKRPEGR	sp|P84089|ERH_MOUSE Enhancer of rudimentary homolog OS=Mus musculus OX=10090 GN=Erh PE=1 SV=1	4	4	0	32.7	12.259	424310000	162720000	12978000	8063600	8496100	6079500	14498000	8462200	11118000	9336400	8846400	18694000	11350000	35662000	33144000	21575000	29276000	27309000	57642000	21799000	41816000	25882000	23880000	56001000	50323000
P03930	ATP synthase protein 8	Mtatp8	Mus musculus	10090	IYLPHSLPQQ	sp|P03930|ATP8_MOUSE ATP synthase protein 8 OS=Mus musculus OX=10090 GN=Mtatp8 PE=1 SV=1	1	1	1	14.9	7.7662	419180000	7198300	21185000	21189000	21017000	46082000	15524000	22950000	14646000	22708000	18735000	22367000	44981000	13874000	35738000	32049000	34095000	65904000	33240000	30745000	22612000	33648000	31913000	32308000	53052000
Q9WV55	Vesicle-associated membrane protein-associated protein A	Vapa	Mus musculus	10090	AVPLNASKQDGPLPKPHSVSLNDTETR;DNVTSPLPSLLVVIAAIFIGFFLGKFIL;GPFTDVVTTNLK;KVAHSDKPGSTSAVSFR;LSEENRHLRDEGLR;QDGPLPKPHSVSLNDTETR;VAHSDKPGSTSAVSFR	sp|Q9WV55|VAPA_MOUSE Vesicle-associated membrane protein-associated protein A OS=Mus musculus OX=10090 GN=Vapa PE=1 SV=2	7	7	4	39.4	27.855	418050000	20299000	10864000	11726000	12418000	8956500	15282000	11483000	7188000	8976700	6102700	5013200	12056000	36363000	32275000	39457000	34955000	37735000	71803000	54295000	20119000	27176000	18350000	20223000	25297000
Q9D0R2	Threonine--tRNA ligase, cytoplasmic	Tars	Mus musculus	10090	CGPLIDLCR;FLGDIEIWNQAEK;IGRDQELYFFHELSPGSCFFLPK;IYGISFPDPK;LADFGVLHRNELSGALTGLTR;NELSGALTGLTR;QLENSLNEFGEKWELNPGDGAFYGPK;TTPYQIACGISQGLADNTVVAK;WPFWLSPR	sp|Q9D0R2|SYTC_MOUSE Threonine--tRNA ligase 1, cytoplasmic OS=Mus musculus OX=10090 GN=Tars1 PE=1 SV=2	9	9	3	18.3	83.355	416660000	13976000	9721600	8099200	8931500	5615400	5640900	8226000	10794000	6375000	10611000	8897700	8935400	56328000	26640000	35213000	37612000	14667000	24953000	36335000	33487000	28223000	52033000	26666000	44503000
Q8BP47	Asparagine--tRNA ligase, cytoplasmic	Nars	Mus musculus	10090	EDGTFYEFGDDIPEAPER;EGIDPAPYYWYTDQR;EGNDATGDGTKEKPFKTGLK;LEDLVCDVVDR;SWDSEEILEGYKR	sp|Q8BP47|SYNC_MOUSE Asparagine--tRNA ligase, cytoplasmic OS=Mus musculus OX=10090 GN=NARS1 PE=1 SV=2	5	5	4	13.8	64.279	415600000	20100000	12531000	13185000	14842000	12792000	19845000	17919000	19675000	17328000	20830000	11010000	15334000	34714000	11425000	26684000	21161000	28397000	46335000	60184000	55194000	48390000	26303000	25634000	31176000
Q62433	Protein NDRG1	Ndrg1	Mus musculus	10090	ELHDVDLAEVKPLVEK;LNITPNSGATGNNAGPK;SRTASGSSVTSLEGTR;TASGSSVTSLEGTR	sp|Q62433|NDRG1_MOUSE Protein NDRG1 OS=Mus musculus OX=10090 GN=Ndrg1 PE=1 SV=1	4	4	4	12.4	43.008	415570000	5258400	6702100	6505900	7598200	13703000	10655000	12931000	22253000	11485000	18940000	12309000	18120000	13499000	11954000	16962000	23093000	45623000	29469000	21832000	66550000	39780000	56547000	34991000	55274000
P56395	Cytochrome b5	Cyb5a	Mus musculus	10090	AGQSDKDVKYYTLEEIQK;ELSKTYIIGELHPDDR;EQAGGDATENFEDVGHSTDAR;FLEEHPGGEEVLR;TYIIGELHPDDR	sp|P56395|CYB5_MOUSE Cytochrome b5 OS=Mus musculus OX=10090 GN=Cyb5a PE=1 SV=2	5	5	3	50.7	15.241	413940000	8370600	22836000	16641000	8467800	8637000	48645000	7482800	21432000	28690000	6779600	14259000	23873000	8749900	34220000	13993000	22301000	17517000	99473000	17431000	41579000	66330000	20387000	28322000	43633000
P19105;O14950	Myosin regulatory light chain 12A;Myosin regulatory light chain 12B	MYL12A;MYL12B	Homo sapiens	9606;9606;9606	ATSNVFAMFDQSQIQEFK;FTDEEVDELYR;GNFNYIEFTR;KGNFNYIEFTR;LNGTDPEDVIR	sp|P19105|ML12A_HUMAN Myosin regulatory light chain 12A OS=Homo sapiens OX=9606 GN=MYL12A PE=1 SV=2;sp|O14950|ML12B_HUMAN Myosin regulatory light chain 12B OS=Homo sapiens OX=9606 GN=MYL12B PE=1 SV=2	5	5	0	29.8	19.794	410920000	28450000	8594700	6784600	3476100	25116000	13840000	21100000	4959200	3562800	20650000	18077000	8616200	74748000	18232000	13382000	11452000	70677000	49423000	65791000	13396000	6846400	36143000	35274000	15550000
Q9JIK5	Nucleolar RNA helicase 2	Ddx21	Mus musculus	10090	APQVLVLAPTR;DAQELSQNTCIK;DSEDNPQTLLFSATCPHWVFNVAK;EGAFSNFPISEETVK;GAVEALAAALAHISGATSVDQR;LKDGLSQPSEPK;LKNGLSQPSEEEADIPKPK;LSVACFYGGTPYGGQIER;SGIDILVGTPGR;TEAVTEIQEK;TFSFAIPLIEK;WQLTVATEQPELEGPPDGYRGR	sp|Q9JIK5|DDX21_MOUSE Nucleolar RNA helicase 2 OS=Mus musculus OX=10090 GN=Ddx21 PE=1 SV=3	12	12	8	22.1	93.55	410880000	10498000	8165700	4849900	6144400	4437500	5857900	8421400	7870200	5093800	8858500	7415100	5442500	57240000	41207000	24459000	22220000	20169000	39138000	43202000	31098000	16728000	58058000	26293000	31063000
Q61166	Microtubule-associated protein RP/EB family member 1	Mapre1	Mus musculus	10090	FFDANYDGKEYDPVAAR;KPLGSSTAAPQRPIATQR;NIELICQENEGENDPVLQR;QGQETAVAPSLVAPALSKPK;VLKLTVEDLEK	sp|Q61166|MARE1_MOUSE Microtubule-associated protein RP/EB family member 1 OS=Mus musculus OX=10090 GN=Mapre1 PE=1 SV=3	5	5	4	31.7	30.016	410750000	8779700	13172000	12957000	14107000	13359000	11389000	20504000	21987000	12277000	15532000	19358000	11965000	23200000	23779000	31100000	45862000	53747000	35862000	45986000	42623000	19353000	35667000	32104000	21470000
P35279;P61294;Q8BHD0	Ras-related protein Rab-6A;Ras-related protein Rab-6B;Ras-related protein Rab-39A	Rab6a;Rab6b;Rab39a	Mus musculus	10090;10090;10090	LQLWDTAGQER;SAGGDFGNPLRK	sp|P35279|RAB6A_MOUSE Ras-related protein Rab-6A OS=Mus musculus OX=10090 GN=Rab6a PE=1 SV=4;sp|P61294|RAB6B_MOUSE Ras-related protein Rab-6B OS=Mus musculus OX=10090 GN=Rab6b PE=1 SV=1;sp|Q8BHD0|RB39A_MOUSE Ras-related protein Rab-39A OS=Mus musculus OX=1	2	2	0	11.1	23.59	408380000	36452000	17495000	12148000	11396000	13616000	20438000	7320500	17111000	13459000	4061900	7958000	11689000	90868000	42623000	36488000	25582000	34271000	44293000	11564000	38773000	26246000	7761500	19553000	30360000
P60468	Protein transport protein Sec61 subunit beta	SEC61B	Homo sapiens	9606	PGPTPSGTNVGSSGR;PGPTPSGTNVGSSGRSPSK	sp|P60468|SC61B_HUMAN Protein transport protein Sec61 subunit beta OS=Homo sapiens OX=9606 GN=SEC61B PE=1 SV=2	3	3	0	20.8	9.9743	407420000	22776000	10278000	15441000	30457000	12286000	17782000	21210000	5207400	27596000	16889000	49521000	79738000	30237000	16116000	20883000	38074000	24058000	30810000	27429000	5159900	37150000	23230000	71947000	82321000
Q9QUR6	Prolyl endopeptidase	Prep	Mus musculus	10090	FIATLQYIVGR;FTIGHAWTTDYGCSDTK;GGILANKQNCFDDFQCAAEYLIK;GIDAADYQTIQIFYPSK;ICDPYSWLEDPDSEQTK;KKDSEIFYQFTSFLSPGVIYHCDLTK;LCYHVLGTDQSEDILCAEFPDEPK;LINIDFTDPDESKWK;LWYCDLQQEPNGITGILK;NILQLHDLTTGALLK;QNCFDDFQCAAEYLIK;VFLDPNTLSDDGTVALR;VLYVQDSLEGEAR	sp|Q9QUR6|PPCE_MOUSE Prolyl endopeptidase OS=Mus musculus OX=10090 GN=Prep PE=1 SV=1	13	13	8	30	80.751	406660000	22589000	6356400	12448000	6362700	7245400	6299300	4859400	8773700	10989000	13410000	4814400	8233200	69220000	16296000	50481000	21126000	22173000	22772000	15114000	35236000	38822000	52497000	15039000	47888000
P05201	Aspartate aminotransferase, cytoplasmic	Got1	Mus musculus	10090	APPSVFAQVPQAPPVLVFK;IANDNSLNHEYLPILGLAEFR;ITWSNPPAQGAR;IVAATLSDPELFK;VGGVQSLGGTGALR	sp|P05201|AATC_MOUSE Aspartate aminotransferase, cytoplasmic OS=Mus musculus OX=10090 GN=Got1 PE=1 SV=3	5	5	2	19.1	46.247	406320000	8557000	6776800	5821800	7742800	7158600	17571000	12587000	9460500	16193000	12390000	7565100	15916000	21622000	13598000	15653000	25172000	23183000	67291000	35093000	32135000	41633000	54209000	20756000	55978000
Q922Q4;Q922W5	Pyrroline-5-carboxylate reductase 2;Pyrroline-5-carboxylate reductase 1, mitochondrial	Pycr2;Pycr1	Mus musculus	10090;10090	LGAQALLGAAK;SLLINAVEASCIR;VKLESPTVSTLAPPSSGK	sp|Q922Q4|P5CR2_MOUSE Pyrroline-5-carboxylate reductase 2 OS=Mus musculus OX=10090 GN=Pycr2 PE=1 SV=1;sp|Q922W5|P5CR1_MOUSE Pyrroline-5-carboxylate reductase 1, mitochondrial OS=Mus musculus OX=10090 GN=Pycr1 PE=1 SV=1	3	3	1	13.1	33.659	403130000	8611900	16155000	12321000	17143000	14342000	11435000	7913300	12630000	18201000	16617000	45942000	23778000	26798000	26628000	24710000	36672000	27893000	28185000	14648000	16663000	52676000	38623000	62869000	46769000
P51174	Long-chain specific acyl-CoA dehydrogenase, mitochondrial	Acadl	Mus musculus	10090	AQDTAELFFEDVR;FFQEEVIPHHTEWEK;IFSSEHDIFR;LPANALLGEENK;QGLLGINIAEK;RIFSSEHDIFR	sp|P51174|ACADL_MOUSE Long-chain specific acyl-CoA dehydrogenase, mitochondrial OS=Mus musculus OX=10090 GN=Acadl PE=1 SV=2	6	6	6	14.4	47.907	402500000	4864900	8552500	9327700	6327400	10121000	14294000	7627300	12784000	8751000	6423000	7706100	9932400	25494000	34999000	35744000	28144000	34999000	45850000	22676000	41661000	42381000	27302000	20680000	42575000
Q61425	Hydroxyacyl-coenzyme A dehydrogenase, mitochondrial	Hadh	Mus musculus	10090	FAAEHTIFASNTSSLQITNIANATTR;LLVPYLIEAVR;TFESLVDFCK	sp|Q61425|HCDH_MOUSE Hydroxyacyl-coenzyme A dehydrogenase, mitochondrial OS=Mus musculus OX=10090 GN=Hadh PE=1 SV=2	3	3	3	15	34.463	402190000	21967000	7701900	21504000	15946000	15806000	17185000	8172700	9897300	14542000	10600000	15079000	18720000	74765000	14016000	46013000	35645000	29027000	32680000	21157000	14446000	34941000	32419000	27656000	39422000
P30416	Peptidyl-prolyl cis-trans isomerase FKBP4;Peptidyl-prolyl cis-trans isomerase FKBP4, N-terminally processed	Fkbp4	Mus musculus	10090	AAENGAQSAPLPLEGVDISPK;AAENGAQSAPLPLEGVDISPKQDEGVLK;GEHSIVYLKPSYAFGSVGK;RGEAHLAVNDFDLAR;TQLAVCQQR;VLQLYPSNK	sp|P30416|FKBP4_MOUSE Peptidyl-prolyl cis-trans isomerase FKBP4 OS=Mus musculus OX=10090 GN=Fkbp4 PE=1 SV=5	6	6	4	17.5	51.572	401090000	10347000	12464000	12487000	14690000	8406100	7499500	11028000	11152000	7684500	9709700	24960000	10631000	54681000	30146000	40471000	32074000	28590000	40788000	28074000	39375000	19143000	32606000	30558000	24580000
P63000;P15153;P60763	Ras-related C3 botulinum toxin substrate 1;Ras-related C3 botulinum toxin substrate 2;Ras-related C3 botulinum toxin substrate 3	RAC1;RAC2;RAC3	Homo sapiens	9606;9606;9606	CVVVGDGAVGK;EIGAVKYLECSALTQR;GLKTVFDEAIR;LDLRDDKDTIEK;YLECSALTQR	sp|P63000|RAC1_HUMAN Ras-related C3 botulinum toxin substrate 1 OS=Homo sapiens OX=9606 GN=RAC1 PE=1 SV=1;sp|P15153|RAC2_HUMAN Ras-related C3 botulinum toxin substrate 2 OS=Homo sapiens OX=9606 GN=RAC2 PE=1 SV=1;sp|P60763|RAC3_HUMAN Ras-related C3 botulinu	5	4	0	26	21.45	399770000	12029000	13888000	13908000	11966000	13279000	9735200	12102000	10968000	16560000	18405000	8722400	11080000	33004000	32102000	27683000	33933000	40310000	37886000	22966000	27586000	47030000	46871000	23973000	26430000
Q99KP6	Pre-mRNA-processing factor 19	Prpf19	Mus musculus	10090	GKTVPEELVKPEELSK;SLICSISNEVPEHPCVSPVSNHVYER;YIAENGTDPINNQPLSEEQLIDIK	sp|Q99KP6|PRP19_MOUSE Pre-mRNA-processing factor 19 OS=Mus musculus OX=10090 GN=Prpf19 PE=1 SV=1	3	3	0	13.1	55.238	398850000	6854400	11515000	9790400	45102000	14379000	18586000	40891000	9667600	25073000	35607000	29836000	29103000	11746000	16284000	20510000	41153000	18698000	37031000	75258000	12882000	25735000	54331000	53403000	31820000
P13595	Neural cell adhesion molecule 1	Ncam1	Mus musculus	10090	AAFSKDESKEPIVEVR;AGEQDASIHLK;CVVTAEDGTQSEATVNVK;DGEPIENEEEDDEK;FFLCQVAGDAK;FIVLSNNYLQIR;GLGEISAATEFK;IGQESLEFILVQADTPSSPSIDR;NVDKNDEAEYVCIAENK	sp|P13595|NCAM1_MOUSE Neural cell adhesion molecule 1 OS=Mus musculus OX=10090 GN=Ncam1 PE=1 SV=3	9	9	6	12	119.43	396280000	6581900	3991300	6666400	4509000	11044000	13200000	5059000	12602000	16320000	6053300	11108000	15826000	16339000	10798000	17217000	7509000	59949000	73398000	11362000	44990000	54205000	14074000	25527000	60915000
Q64337	Sequestosome-1	Sqstm1	Mus musculus	10090	AGDGRPCPTAESASAPPEDPNVNFLK;ASFTVK;AYLLGKEEATR;CSVCPDYDLCSVCEGK;NYDIGAALDTIQYSK;YKCSVCPDYDLCSVCEGK	sp|Q64337|SQSTM_MOUSE Sequestosome-1 OS=Mus musculus OX=10090 GN=Sqstm1 PE=1 SV=1	6	6	3	17.2	48.162	392300000	21585000	11802000	8258300	11691000	11188000	13186000	10721000	10589000	27486000	8999700	27715000	16178000	21132000	37854000	15902000	49165000	27125000	55987000	22087000	12911000	49001000	34809000	25626000	40706000
Q9D0F3	Protein ERGIC-53	Lman1	Mus musculus	10090	GAGTPGQPGQVSQQELDTVVK;GPHLVQSDGTVPFWAHAGNAIPSADQIR;NNPAIVVIGNNGQINYDHQNDGATQALASCQR;YSFKGPHLVQSDGTVPFWAHAGNAIPSADQIR;YVSSLTEEISR	sp|Q9D0F3|LMAN1_MOUSE Protein ERGIC-53 OS=Mus musculus OX=10090 GN=Lman1 PE=1 SV=1	5	5	5	18.6	57.788	388080000	10068000	11636000	8723600	9195100	11560000	7496100	11948000	13001000	8002900	7333200	16558000	19023000	26667000	34599000	26349000	26423000	60435000	38722000	21457000	27082000	21869000	18059000	33241000	53174000
Q80UU9	Membrane-associated progesterone receptor component 2	Pgrmc2	Mus musculus	10090	FYGPAGPYGIFAGR;GLATFCLDKDALR;ILLAVNGKVFDVTK;LSTLGSGGESGGDGSPGGAGATAAR	sp|Q80UU9|PGRC2_MOUSE Membrane-associated progesterone receptor component 2 OS=Mus musculus OX=10090 GN=Pgrmc2 PE=1 SV=2	4	4	1	30.4	23.334	385240000	14321000	13473000	14392000	17305000	11417000	9178900	7234500	10326000	10249000	4358500	10372000	7103400	28869000	38479000	48072000	41313000	41669000	29644000	28413000	39107000	31956000	16008000	19810000	21899000
P23198	Chromobox protein homolog 3	Cbx3	Mus musculus	10090;10090	ASNKTTLQKMGK;CPQIVIAFYEER;KVEEAEPEEFVVEK;LTWHSCPEDEAQ;VEEAEPEEFVVEK;WKDSDEADLVLAK	sp|P23198|CBX3_MOUSE Chromobox protein homolog 3 OS=Mus musculus OX=10090 GN=Cbx3 PE=1 SV=2	6	6	0	34.4	20.855	384670000	12456000	11767000	10367000	10384000	9429800	7884200	11249000	7095000	17051000	7743800	9468000	15192000	52956000	27430000	31395000	24896000	32667000	42766000	22160000	18086000	40469000	25329000	22915000	43599000
Q9QZ23	NFU1 iron-sulfur cluster scaffold homolog, mitochondrial	Nfu1	Mus musculus	10090	IRPTVQEDGGDVIYRGFEDGIVR;LKLQGSCTSCPSSIITLK;LQGSCTSCPSSIITLK	sp|Q9QZ23|NFU1_MOUSE NFU1 iron-sulfur cluster scaffold homolog, mitochondrial OS=Mus musculus OX=10090 GN=Nfu1 PE=1 SV=2	3	3	2	16.1	28.567	379740000	16326000	19213000	14506000	20273000	28312000	9167700	4734000	20934000	15367000	10054000	12044000	12790000	6744400	39319000	25248000	50752000	60087000	27453000	7986800	60512000	40876000	9681900	23312000	27769000
Q9WV32	Actin-related protein 2/3 complex subunit 1B	Arpc1b	Mus musculus	10090	ASSEGGAATGAGLDSLHKNSVSQISVLSGGK;AYHSFLVEPISCHAWNK;AYHSFLVEPISCHAWNKDR;NSVSQISVLSGGK;SLESALKDLK;TQIAICPNNHEVHIYEK	sp|Q9WV32|ARC1B_MOUSE Actin-related protein 2/3 complex subunit 1B OS=Mus musculus OX=10090 GN=Arpc1b PE=1 SV=4	6	6	1	20.7	41.063	376790000	18834000	7910300	7128000	5298400	10066000	8337600	9093000	7763500	7453500	7201700	7464000	6469100	32417000	19347000	36893000	18573000	60017000	45349000	27709000	26365000	29372000	31408000	22089000	27248000
Q8BGT5	Alanine aminotransferase 2	Gpt2	Mus musculus	10090	AVEYAVRGPIVLK;DGVPADPDNIYLTTGASDGISTILK;EKEFVLGNLAK;GIKKPFTEVIR;LLEETGICVVPGSGFGQR;VLCIINPGNPTGQVQSR	sp|Q8BGT5|ALAT2_MOUSE Alanine aminotransferase 2 OS=Mus musculus OX=10090 GN=Gpt2 PE=1 SV=1	6	6	2	18.2	57.943	376240000	5377800	9786500	7908000	8429600	5834700	7968000	5914500	6917500	8097200	4933200	7499800	10166000	19907000	34243000	35212000	44899000	36290000	44443000	16002000	27144000	29100000	22002000	24254000	42745000
Q9R1J0	Sterol-4-alpha-carboxylate 3-dehydrogenase, decarboxylating	Nsdhl	Mus musculus	10090	DPQLVPILIDAAR;GQVTGTHLTNDISK;GYTVNVFDIHQGFDNPR;NFLTAAIRPHGIFGPR;RGQVTGTHLTNDISK;VQFFIGDLCNQQDLYPALK	sp|Q9R1J0|NSDHL_MOUSE Sterol-4-alpha-carboxylate 3-dehydrogenase, decarboxylating OS=Mus musculus OX=10090 GN=Nsdhl PE=1 SV=1	6	6	6	22.1	40.685	374840000	4876700	19482000	32559000	21470000	5685900	6929900	10834000	2981500	13977000	11064000	6341800	6775200	32546000	47365000	109340000	54090000	12421000	15338000	8668900	8000500	34918000	12169000	14866000	25126000
Q99878;Q96KK5;Q9BTM1;P20671;P0C0S8	Histone H2A type 1-J;Histone H2A type 1-H;Histone H2A.J;Histone H2A type 1-D;Histone H2A type 1	HIST1H2AJ;HIST1H2AH;H2AFJ;HIST1H2AD;HIST1H2AG	Homo sapiens	9606;9606;9606;9606;9606	AGLQFPVGR;AGLQFPVGRVHR;AGLQFPVGRVHRLLR;HLQLAIR;HLQLAIRNDEELNK;HLQLAIRNDEELNKLLGK;NDEELNKLLGK;SSRAGLQFPVGR;VGAGAPVYLAAVLEYLTAEILELAGNAAR;VTIAQGGVLPNIQAVLLPK;VTIAQGGVLPNIQAVLLPKK	sp|Q99878|H2A1J_HUMAN Histone H2A type 1-J OS=Homo sapiens OX=9606 GN=H2AC14 PE=1 SV=3;sp|Q96KK5|H2A1H_HUMAN Histone H2A type 1-H OS=Homo sapiens OX=9606 GN=H2AC12 PE=1 SV=3;sp|Q9BTM1|H2AJ_HUMAN Histone H2A.J OS=Homo sapiens OX=9606 GN=H2AJ PE=1 SV=1;sp|P2	11	2	0	66.4	13.936	373630000	157820000	4173400	9429100	3115300	3967600	3037600	42682000	25548000	7445700	436200	7494000	4766100	87084000	11382000	27612000	12188000	16404000	13255000	97306000	66903000	11484000	1404600	16394000	12217000
Q9D6Z1	Nucleolar protein 56	Nop56	Mus musculus	10090	AQLGLGHSYSR;FSEEPEVAANFTK;IDCFSEVPTSVFGEK;IVNDNATYCR;LAQFIGNRR;LIAHAGSLTNLAK;LLLETYLPSK;LSFYETGEIPR;LVAFCPFSSSQVALENANAVSEGVVHEDLR;YPASTVQILGAEK	sp|Q9D6Z1|NOP56_MOUSE Nucleolar protein 56 OS=Mus musculus OX=10090 GN=Nop56 PE=1 SV=2	10	10	4	23.3	64.464	370740000	8538500	5147200	5591500	6156600	6115700	5167700	9474600	6316000	6099100	7029800	9370100	5133500	45649000	19461000	23193000	23480000	41207000	26027000	37567000	29601000	27662000	38052000	33102000	25737000
Q13404	Ubiquitin-conjugating enzyme E2 variant 1	UBE2V1	Homo sapiens	9606	AATTGSGVKVPR;LLEELEEGQK	sp|Q13404|UB2V1_HUMAN Ubiquitin-conjugating enzyme E2 variant 1 OS=Homo sapiens OX=9606 GN=UBE2V1 PE=1 SV=2	2	2	0	15	16.495	370260000	21244000	18571000	17595000	30912000	17642000	16975000	15538000	20111000	29640000	31913000	10975000	7721800	6823600	31665000	35149000	42709000	24459000	42452000	27970000	34381000	33821000	60457000	16644000	13725000
Q99KF1	Transmembrane emp24 domain-containing protein 9	Tmed9	Mus musculus	10090	DKLSELQLR;QLVEQVEQIQK;QLVEQVEQIQKEQNYQR;VRQLVEQVEQIQKEQNYQR	sp|Q99KF1|TMED9_MOUSE Transmembrane emp24 domain-containing protein 9 OS=Mus musculus OX=10090 GN=Tmed9 PE=1 SV=2	4	4	0	11.9	27.127	370070000	16568000	16916000	9678300	9953600	19572000	25765000	8586400	12941000	10868000	5275400	15465000	17061000	23841000	20539000	13549000	17255000	91403000	36134000	26170000	45601000	23266000	8594500	39630000	24092000
Q9WTM5	RuvB-like 2	Ruvbl2	Mus musculus	10090	ATVAATTKVPEIR;ATVAATTKVPEIRDVTR;FVQCPDGELQK;GLGLDDALEPR;LLIVSTSPYSEK	sp|Q9WTM5|RUVB2_MOUSE RuvB-like 2 OS=Mus musculus OX=10090 GN=Ruvbl2 PE=1 SV=3	5	5	3	11	51.112	366440000	12645000	11168000	10028000	11975000	6457300	6754300	7250200	9272400	7739000	11979000	7860000	9310400	18927000	44287000	37152000	34542000	25717000	31392000	20598000	26781000	25188000	49658000	21839000	30353000
Q99KV1	DnaJ homolog subfamily B member 11	Dnajb11	Mus musculus	10090	EQLTEEAKEGIK;FQDLGAAYEVLSDSEK;FQDLGAAYEVLSDSEKR;KQYDTYGEEGLK;LALQLHPDRNPDDPQAQEK;TLEVEIEPGVR	sp|Q99KV1|DJB11_MOUSE DnaJ homolog subfamily B member 11 OS=Mus musculus OX=10090 GN=Dnajb11 PE=1 SV=1	6	6	1	19.8	40.555	364540000	4234500	5585200	5597100	5591300	8412500	14488000	5700900	7637200	10394000	7121400	10259000	11265000	13218000	16384000	21561000	16352000	29896000	62241000	17994000	31557000	52098000	27024000	34054000	42161000
Q9Z127	Large neutral amino acids transporter small subunit 1	Slc7a5	Mus musculus	10090	AVATPAAAAAEEER;GDGADPEGEGVTLQR;RAVATPAAAAAEEER;RGDGADPEGEGVTLQR;RRAVATPAAAAAEEER	sp|Q9Z127|LAT1_MOUSE Large neutral amino acids transporter small subunit 1 OS=Mus musculus OX=10090 GN=Slc7a5 PE=1 SV=2	5	5	5	6.2	55.872	361470000	10491000	15655000	18468000	20857000	8463400	22362000	26314000	5770100	23078000	9991300	10685000	14840000	27789000	26175000	35918000	35803000	17511000	46568000	45337000	9209400	34568000	20276000	17272000	45041000
P37040	NADPH--cytochrome P450 reductase	Por	Mus musculus	10090	DGALTQLNVAFSR;FHKDGALTQLNVAFSR;IQTTAPPVKESSFVEK;LIHEGGAHIYVCGDAR;LKSYENQKPPFDAKNPFLAAVTTNR;NIIVFYGSQTGTAEEFANR;NPFLAAVTTNR;TNVLYELAQYASEPSEQEHLHK	sp|P37040|NCPR_MOUSE NADPH--cytochrome P450 reductase OS=Mus musculus OX=10090 GN=Por PE=1 SV=2	8	8	4	16.8	77.043	361120000	16250000	12606000	8918000	13147000	7881800	4644000	6739400	9924200	7014800	3610500	5895300	4087900	46271000	39880000	21833000	49235000	51149000	32724000	18696000	33559000	24433000	12704000	15083000	15553000
Q9D1L0	Coiled-coil-helix-coiled-coil-helix domain-containing protein 2	Chchd2	Mus musculus	10090	LCEGFNEVLR;QFLECAQNQSDVK;QFLECAQNQSDVKLCEGFNEVLR;RAPAAQPPAAAAPSAVGSPAAAPR	sp|Q9D1L0|CHCH2_MOUSE Coiled-coil-helix-coiled-coil-helix domain-containing protein 2 OS=Mus musculus OX=10090 GN=Chchd2 PE=2 SV=1	4	4	4	30.7	15.661	358720000	49498000	12794000	16554000	15394000	18430000	24904000	6810000	7099300	16886000	19401000	17263000	6608500	34399000	19784000	21837000	25600000	36671000	48665000	3684000	30153000	71503000	31562000	25054000	9810300
Q4VAA2	Protein CDV3	Cdv3	Mus musculus	10090	AANAASGAGGSSAAAGSRPGDGGSLGSGAR;AITKDENEWKEFEQR;EDPGDNWEEGGGGSGAEK;SLDNFFAKR	sp|Q4VAA2|CDV3_MOUSE Protein CDV3 OS=Mus musculus OX=10090 GN=Cdv3 PE=1 SV=2	4	4	3	25.6	29.729	357840000	3696400	8007700	13156000	9903400	5568300	19898000	15774000	24564000	16442000	12962000	11122000	12686000	10943000	12138000	24175000	41136000	22694000	62737000	28112000	33204000	31068000	37622000	22877000	31136000
P46638;P62492	Ras-related protein Rab-11B;Ras-related protein Rab-11A	Rab11b;Rab11a	Mus musculus	10090;10090	AQIWDTAGQER;FTRNEFNLESK;GAVGALLVYDIAK;GTRDDEYDYLFK;HLTYENVER;NNLSFIETSALDSTNVEEAFK;VVLIGDSGVGK;VVLIGDSGVGKSNLLSR	sp|P46638|RB11B_MOUSE Ras-related protein Rab-11B OS=Mus musculus OX=10090 GN=Rab11b PE=1 SV=3;sp|P62492|RB11A_MOUSE Ras-related protein Rab-11A OS=Mus musculus OX=10090 GN=Rab11a PE=1 SV=3	8	8	0	43.1	24.489	356280000	13548000	10792000	7626000	10263000	7005700	6693000	2738300	6703700	11734000	6091800	4752700	6598500	70173000	38382000	29537000	33193000	25521000	27382000	9847900	28226000	29509000	18848000	15105000	30555000
P08030	Adenine phosphoribosyltransferase	Aprt	Mus musculus	10090	GFLFGPSLAQELGVGCVLIRK;SEPELK;SEPELKLVAR;SFPDFPIPGVLFR	sp|P08030|APT_MOUSE Adenine phosphoribosyltransferase OS=Mus musculus OX=10090 GN=Aprt PE=1 SV=2	4	4	4	24.4	19.724	355780000	13002000	10453000	9645100	14180000	15825000	9485500	19115000	29683000	13270000	24423000	13580000	14586000	18786000	22486000	17903000	35500000	26781000	32006000	29268000	36076000	34295000	57032000	15306000	30337000
P57759	Endoplasmic reticulum resident protein 29	Erp29	Mus musculus	10090	DGDLENPVLYNGAVK;ESYPVFYLFR;FVLVKFDTQYPYGEK;GALPLDTVTFYK;GALPLDTVTFYKVIPK	sp|P57759|ERP29_MOUSE Endoplasmic reticulum resident protein 29 OS=Mus musculus OX=10090 GN=Erp29 PE=1 SV=2	5	5	1	21.4	28.823	354410000	9927000	19562000	13255000	10418000	9866600	10563000	8817200	8162700	10498000	9284000	7696100	9366300	11972000	38197000	33228000	41549000	16000000	37478000	23758000	26121000	41711000	22218000	22137000	40045000
Q61576	Peptidyl-prolyl cis-trans isomerase FKBP10	Fkbp10	Mus musculus	10090	ADTVQSTILLRPPYCPR;DTVQLETLELPQGCVR;GGTYDTYIGSGWLIK;IIIPPFLAYGEK;LFSSHDYEAPQEITLGANKVIEGLDR;LKSDEDQERVHEEL	sp|Q61576|FKB10_MOUSE Peptidyl-prolyl cis-trans isomerase FKBP10 OS=Mus musculus OX=10090 GN=Fkbp10 PE=1 SV=2	6	6	5	17.2	64.697	353390000	10199000	16857000	25381000	16187000	6276700	7878700	7479800	10259000	10092000	7192700	6865400	16243000	23318000	58024000	51359000	48871000	15795000	17170000	29267000	17909000	32256000	22568000	12008000	24840000
P15532	Nucleoside diphosphate kinase A	Nme1	Mus musculus	10090	DRPFFTGLVK;EHYTDLKDRPFFTGLVK;FLQASEDLLK;GDFCIQVGR;GLVGEIIKR;NIIHGSDSVK;SAEKEISLWFQPEELVEYK;TFIAIKPDGVQR	sp|P15532|NDKA_MOUSE Nucleoside diphosphate kinase A OS=Mus musculus OX=10090 GN=Nme1 PE=1 SV=1	8	5	4	56.6	17.208	347160000	18626000	8650000	7806000	6393400	7562000	5023400	6256100	8390700	8916500	8226600	5556800	7959000	60553000	26537000	29189000	23689000	26447000	30158000	25448000	27357000	22616000	33659000	13508000	27997000
Q91WQ3	Tyrosine--tRNA ligase, cytoplasmic;Tyrosine--tRNA ligase, cytoplasmic, N-terminally processed	Yars	Mus musculus	10090	AFCEPGNVENNGVLSFIK;APWELLELR;ILSVEKHPDADSLYVEK;ILSVEKHPDADSLYVEKIDVGEAEPR;LASAAYPDPSK;LVVVLCNLKPQK;NLQEVLGEEK;QVEPLDPPAGSAPGER;TVVSGLVQFVPK;VDAQFGGVDQR;VFVQGYEKGQPDEELKPK	sp|Q91WQ3|SYYC_MOUSE Tyrosine--tRNA ligase, cytoplasmic OS=Mus musculus OX=10090 GN=Yars1 PE=1 SV=3	11	11	5	27.1	59.105	346880000	13041000	4839100	3479200	3707300	5558600	7999600	9272900	14363000	5293800	8250200	6485200	9081700	43125000	17283000	17222000	21228000	26251000	38873000	27304000	50310000	18047000	37164000	20373000	29698000
Q922J9	Fatty acyl-CoA reductase 1	Far1	Mus musculus	10090	ALAEYVVQQEGAK;APAFLYDIYLR;IIAINSELTQPK;LIGDRPNTYIYTK;NILLTGATGFLGK	sp|Q922J9|FACR1_MOUSE Fatty acyl-CoA reductase 1 OS=Mus musculus OX=10090 GN=Far1 PE=1 SV=1	5	5	1	12	59.434	346430000	21462000	15944000	12558000	14131000	12136000	11664000	8349300	14378000	5900000	6181000	12652000	9654500	47102000	37355000	30810000	41863000	37455000	25637000	19713000	21237000	16180000	15389000	24331000	29364000
Q3TW96	UDP-N-acetylhexosamine pyrophosphorylase-like protein 1	Uap1l1	Mus musculus	10090;10090	AAAAGALAPGPLPDLAAR;AALLAELASLEADALREHCQR;FYADLAPEAR;QLQSPFILDEDQAR;TLYQLQAER;VAVLLLAGGQGTR	sp|Q3TW96|UAP1L_MOUSE UDP-N-acetylhexosamine pyrophosphorylase-like protein 1 OS=Mus musculus OX=10090 GN=Uap1l1 PE=1 SV=1	6	6	4	16.8	56.613	343150000	6328200	6521000	2931300	5119500	5710500	7352300	8705000	11933000	8860800	7889700	3825700	7855100	22126000	25807000	21486000	21098000	23537000	25608000	43586000	41846000	36512000	35626000	16280000	29634000
O08756	3-hydroxyacyl-CoA dehydrogenase type-2	Hsd17b10	Mus musculus	10090	KLGESCIFAPANVTSEK;KLGESCIFAPANVTSEKEIQAALTLAK;LGESCIFAPANVTSEK;LGESCIFAPANVTSEKEIQAALTLAK;NFLASQVPFPSR	sp|O08756|HCD2_MOUSE 3-hydroxyacyl-CoA dehydrogenase type-2 OS=Mus musculus OX=10090 GN=Hsd17b10 PE=1 SV=4	5	5	5	14.9	27.418	342790000	13807000	7818100	9543200	9512800	6486700	5115500	4958000	6662800	11959000	6329600	9177700	11636000	44895000	22615000	40329000	30869000	15238000	17611000	11176000	19620000	40065000	29321000	30415000	40640000
P97807	Fumarate hydratase, mitochondrial	Fh	Mus musculus	10090	AAAEVNQEYGLDPK;IYELAAGGTAVGTGLNTR;MPIPVIQAFGILK;MPIPVIQAFGILKR;SKEFAQVIK	sp|P97807|FUMH_MOUSE Fumarate hydratase, mitochondrial OS=Mus musculus OX=10090 GN=Fh PE=1 SV=3	5	5	4	10.8	54.356	339270000	7727300	12169000	10162000	19693000	6267400	12282000	6607600	11168000	19685000	8783700	21271000	10424000	16056000	18042000	27326000	39352000	19327000	36546000	21737000	35410000	32458000	27642000	36754000	28622000
Q01105;P0DME0	Protein SET;Protein SETSIP	SET;SETSIP	Homo sapiens	9606;9606	EFHLNESGDPSSK;EFHLNESGDPSSKSTEIK;EQQEAIEHIDEVQNEIDRLNEQASEEILK;IDFYFDENPYFENK;SGYRIDFYFDENPYFENKVLSK;VEVTEFEDIK	sp|Q01105|SET_HUMAN Protein SET OS=Homo sapiens OX=9606 GN=SET PE=1 SV=3;sp|P0DME0|SETLP_HUMAN Protein SETSIP OS=Homo sapiens OX=9606 GN=SETSIP PE=1 SV=1	6	6	0	27.2	33.488	335740000	13003000	11928000	11780000	12496000	13178000	11358000	5196500	13789000	12342000	7492500	4380300	8801200	62815000	28149000	40147000	15775000	31852000	30734000	4035900	31777000	31723000	23854000	8494900	26380000
P61224;P62834;A6NIZ1	Ras-related protein Rap-1b;Ras-related protein Rap-1A;Ras-related protein Rap-1b-like protein	RAP1B;RAP1A	Homo sapiens	9606;9606;9606	INVNEIFYDLVR;LVVLGSGGVGK;QWNNCAFLESSAK;SKINVNEIFYDLVR;VVGKEQGQNLAR	sp|P61224|RAP1B_HUMAN Ras-related protein Rap-1b OS=Homo sapiens OX=9606 GN=RAP1B PE=1 SV=1;sp|P62834|RAP1A_HUMAN Ras-related protein Rap-1A OS=Homo sapiens OX=9606 GN=RAP1A PE=1 SV=1;sp|A6NIZ1|RP1BL_HUMAN Ras-related protein Rap-1b-like protein OS=Homo sa	5	5	0	27.2	20.825	334640000	3259700	18029000	17045000	13409000	14995000	29295000	11202000	11809000	13378000	6023400	6909100	7216100	14453000	23459000	28336000	27466000	37237000	79708000	25114000	21792000	29111000	13872000	13482000	20611000
O00571;O15523	ATP-dependent RNA helicase DDX3X;ATP-dependent RNA helicase DDX3Y	DDX3X;DDX3Y	Homo sapiens	9606;9606	DREEALHQFR;ELAVQIYEEAR;GLDISNVKHVINFDLPSDIEEYVHR;HVINFDLPSDIEEYVHR;LEQELFSGGNTGINFEK;QSSGASSSSFSSSR;SHVAVENALGLDQQFAGLDLNSSDNQSGGSTASK;SHVAVENALGLDQQFAGLDLNSSDNQSGGSTASKGR;SPILVATAVAAR;VGNLGLATSFFNER	sp|O00571|DDX3X_HUMAN ATP-dependent RNA helicase DDX3X OS=Homo sapiens OX=9606 GN=DDX3X PE=1 SV=3;sp|O15523|DDX3Y_HUMAN ATP-dependent RNA helicase DDX3Y OS=Homo sapiens OX=9606 GN=DDX3Y PE=1 SV=2	10	10	0	21	73.243	333680000	10351000	6718500	4121800	6851200	7998600	7506400	14694000	7712400	6502600	7945100	12594000	6398600	51289000	16261000	8956600	27328000	27597000	20944000	46548000	29651000	9621000	27917000	43060000	24507000
Q71UI9;P0C0S5	Histone H2A.V;Histone H2A.Z	H2AFV;H2AFZ	Homo sapiens	9606;9606	AGLQFPVGR;ATIAGGGVIPHIHK;GDEELDSLIK;HLQLAIR;HLQLAIRGDEELDSLIK;HLQLAIRGDEELDSLIKATIAGGGVIPHIHK;VGATAAVYSAAILEYLTAEVLELAGNASK	sp|Q71UI9|H2AV_HUMAN Histone H2A.V OS=Homo sapiens OX=9606 GN=H2AZ2 PE=1 SV=3;sp|P0C0S5|H2AZ_HUMAN Histone H2A.Z OS=Homo sapiens OX=9606 GN=H2AZ1 PE=1 SV=2	7	5	0	53.9	13.509	332470000	19465000	28142000	14310000	12201000	23063000	8202500	21455000	16202000	5370700	10606000	17425000	6329200	74757000	38088000	20552000	17917000	40503000	17570000	44620000	27044000	6932800	14866000	16790000	12826000
Q9WTI7	Unconventional myosin-Ic	Myo1c	Mus musculus	10090	CPENAFFLDHVR;GEELLSPLNLEQAAYAR;LGLERNPQSYLYLVK;LLGVEGTTLR;LLQFYAETCPAPER;LLQSNPVLEAFGNAK;NGHLAVVAPR;NPQSYLYLVK;SAICIQSWWR;VLQSLGSEPIQYAVPVVK	sp|Q9WTI7|MYO1C_MOUSE Unconventional myosin-Ic OS=Mus musculus OX=10090 GN=Myo1c PE=1 SV=2	10	10	2	11.4	121.94	329490000	5112900	5191400	2113100	3391000	6555100	4871300	15091000	3194100	4361100	7397600	12643000	6242400	36952000	18941000	3944700	11680000	36913000	22922000	56999000	8859700	16482000	37992000	45380000	32428000
O70439	Syntaxin-7	Stx7	Mus musculus	10090	ITQCSVEIQR;LVAEFTTSLTNFQK;QLLQQKQQYTNQLAK	sp|O70439|STX7_MOUSE Syntaxin-7 OS=Mus musculus OX=10090 GN=Stx7 PE=1 SV=3	3	3	1	14.9	29.82	328660000	14343000	24147000	9471100	21278000	44182000	20325000	26174000	24126000	11397000	14836000	19618000	18601000	6200300	12282000	19808000	20146000	63280000	25204000	31177000	84031000	21840000	8703900	18589000	17401000
P10711	Transcription elongation factor A protein 1	Tcea1	Mus musculus	10090;10090	KQSTDEEVTSLAK;NAAGALDLLKELK;NCTYTQVQTR;QSTDEEVTSLAK;TGGTQTDLFTCGK	sp|P10711|TCEA1_MOUSE Transcription elongation factor A protein 1 OS=Mus musculus OX=10090 GN=Tcea1 PE=1 SV=2	5	5	0	16.3	33.88	325840000	3411300	8809000	6965400	5957900	7957800	9351000	22437000	10282000	7311100	9934700	7031400	6444400	10840000	20556000	16988000	23520000	28451000	41335000	56871000	31217000	25855000	29950000	20305000	19955000
P28667	MARCKS-related protein	Marcksl1	Mus musculus	10090	AAATPESQEPQAK;EGDTEEEAGPQAAEPSTPSGPESGPTPASAEQNE;GDVTAEEAAGASPAK;GEGESPPVNGTDEAAGATGDAIEPAPPSQEAEAK;GEGESPPVNGTDEAAGATGDAIEPAPPSQEAEAKGEVAPK	sp|P28667|MRP_MOUSE MARCKS-related protein OS=Mus musculus OX=10090 GN=Marcksl1 PE=1 SV=2	5	5	3	51	20.165	325150000	2027200	3417100	6306100	4529900	7154100	9489400	1702700	3166800	29676000	8006500	16813000	19107000	6338900	9807400	13158000	10442000	24472000	41318000	1385200	8171100	93432000	26402000	29031000	61189000
O00264	Membrane-associated progesterone receptor component 1	PGRMC1	Homo sapiens	9606	FYGPEGPYGVFAGR;ILMAINGKVFDVTK;KFYGPEGPYGVFAGR;RDFTPAELR	sp|O00264|PGRC1_HUMAN Membrane-associated progesterone receptor component 1 OS=Homo sapiens OX=9606 GN=PGRMC1 PE=1 SV=3	4	4	0	19.5	21.671	324570000	16323000	21555000	15308000	15151000	8808300	8741800	5994000	12895000	14294000	7909400	14949000	9414300	34577000	38013000	39893000	41400000	26328000	18940000	15279000	22798000	21052000	20741000	22337000	23215000
Q9DC16	Endoplasmic reticulum-Golgi intermediate compartment protein 1	Ergic1	Mus musculus	10090	FEGQFSINK;IPLNNGAGCR;LSFGDTLQVQNVHGAFNALGGADR;LTSNPLASHDYILK;YSYQYTVANK	sp|Q9DC16|ERGI1_MOUSE Endoplasmic reticulum-Golgi intermediate compartment protein 1 OS=Mus musculus OX=10090 GN=Ergic1 PE=1 SV=1	5	5	1	23.1	32.562	324440000	15479000	14455000	12277000	7218800	8110500	12460000	5291500	27362000	12910000	9738700	16764000	11412000	47929000	48917000	75684000	25097000	11090000	24526000	5147400	25582000	20479000	13405000	7979500	18606000
Q5SS00	DBF4-type zinc finger-containing protein 2 homolog	Zdbf2	Mus musculus	10090	AESSELEAGTAGNPRETDTLPEQAR;FLQDVLR	sp|Q5SS00|ZDBF2_MOUSE DBF4-type zinc finger-containing protein 2 homolog OS=Mus musculus OX=10090 GN=Zdbf2 PE=2 SV=1	2	2	2	1.3	273.74	322840000	5846000	15498000	10509000	22788000	7856500	49867000	14301000	32114000	24051000	11767000	14062000	17814000	19556000	20204000	13207000	26603000	8239600	79698000	23785000	39137000	31002000	20734000	16645000	24034000
Q93092	Transaldolase	Taldo1	Mus musculus	10090	ALAGCDFLTISPK;FAADAIKLER;LFVLFGAEILK;LLGELLKDNSK;LLGELLKDNSKLAPALSVK;SYEPQEDPGVK	sp|Q93092|TALDO_MOUSE Transaldolase OS=Mus musculus OX=10090 GN=Taldo1 PE=1 SV=2	6	6	4	19	37.387	322650000	6725600	6442200	12132000	7432000	7052400	6695800	13752000	12599000	9217100	11120000	5371200	7363100	23133000	16221000	28179000	22388000	29030000	23373000	41152000	45140000	25796000	33343000	14559000	20337000
P24270	Catalase	Cat	Mus musculus	10090	FNSANEDNVTQVR;LGPNYLQIPVNCPYR;LVNADGEAVYCK;SALEHSVQCAVDVKR	sp|P24270|CATA_MOUSE Catalase OS=Mus musculus OX=10090 GN=Cat PE=1 SV=4	4	4	4	10.4	59.795	321220000	4790600	8010200	13421000	12909000	5131600	12445000	5047200	11395000	8317000	6458700	6861400	11665000	13206000	22272000	41414000	24858000	19003000	45334000	10480000	42866000	29280000	21469000	16699000	34341000
Q9DCF9	Translocon-associated protein subunit gamma	Ssr3	Mus musculus	10090	GGSKQQSEEDLLLQDFSR;QQSEEDLLLQDFSR	sp|Q9DCF9|SSRG_MOUSE Translocon-associated protein subunit gamma OS=Mus musculus OX=10090 GN=Ssr3 PE=1 SV=1	2	2	1	9.7	21.064	318270000	9655700	16225000	14105000	8906600	20540000	11205000	9479100	8898300	6752700	4972700	10322000	8337200	15296000	31695000	33627000	26576000	41485000	39230000	18254000	30325000	17544000	15392000	22142000	26702000
Q99L45	Eukaryotic translation initiation factor 2 subunit 2	Eif2s2	Mus musculus	10090	DASDDLDDLNFFNQK;DYTYEELLNR;EVEPEPTEEK;IFDIDEAEEAIK;IFDIDEAEEAIKDVK;KIFDIDEAEEAIKDVK;KKDASDDLDDLNFFNQK	sp|Q99L45|IF2B_MOUSE Eukaryotic translation initiation factor 2 subunit 2 OS=Mus musculus OX=10090 GN=Eif2s2 PE=1 SV=1	7	7	4	16	38.092	316410000	10525000	5147000	6786200	8785000	6550500	7221900	3823300	7816700	10793000	7588600	9712800	11759000	28493000	14103000	29696000	32110000	15700000	27604000	4030800	34483000	34475000	17825000	27609000	50277000
Q99LP6	GrpE protein homolog 1, mitochondrial	Grpel1	Mus musculus	10090	ALADTENLRQR;ATQSVPKEEISNNNPHLK;DLLEVADILEK;LYGIQGFCK;NNGQNLDEDLGHCEPK;TLRPALVGVVK	sp|Q99LP6|GRPE1_MOUSE GrpE protein homolog 1, mitochondrial OS=Mus musculus OX=10090 GN=Grpel1 PE=1 SV=1	6	6	4	35	24.307	308280000	7059900	5745000	7699800	5292400	6418800	8180400	1340900	7954700	15144000	4319600	5879800	11330000	23801000	14631000	15362000	21256000	32769000	46824000	6274500	27608000	43423000	19195000	23124000	34015000
Q8CI51	PDZ and LIM domain protein 5	Pdlim5	Mus musculus	10090	NTEFYHIPTHSDASK;SAAAFKPVGSTSVK;SPSWQRPNQAAPSTGR;SSGTGASVGPPQPSDQDTLVQR	sp|Q8CI51|PDLI5_MOUSE PDZ and LIM domain protein 5 OS=Mus musculus OX=10090 GN=Pdlim5 PE=1 SV=4	4	4	4	11.3	63.299	307580000	9482800	9971300	11198000	8249700	6340700	15209000	16239000	20544000	12336000	20462000	16699000	11960000	7361200	17028000	11755000	9456500	32810000	39421000	25245000	40765000	29857000	51033000	22506000	20342000
P50544	Very long-chain specific acyl-CoA dehydrogenase, mitochondrial	Acadvl	Mus musculus	10090	ASNTSEVYFDGVKVPSENVLGEVGDGFK;GIVNEQFLLQR;TGIGSGLSLSGIVHPELSR;TQFGDKIHNFGVIQEK	sp|P50544|ACADV_MOUSE Very long-chain specific acyl-CoA dehydrogenase, mitochondrial OS=Mus musculus OX=10090 GN=Acadvl PE=1 SV=3	4	4	3	11.3	70.875	307460000	13790000	10356000	16214000	15285000	7889900	8343600	5936400	11093000	15557000	6994900	14178000	11635000	19180000	24678000	45088000	32169000	18825000	26413000	13238000	25570000	36278000	15680000	26653000	23692000
Q80WJ7	Protein LYRIC	Mtdh	Mus musculus	10090	ELLSVGLGFLR;HDGKEVDEGAWETK;LNENLTVNGGGWSEK;NKGDSHLNVQVSNFK;QGEDNSHTQDTEDLEK;SGKGDSTLQVSSR;SIFSGIGSTAEPVSQSTTSDYQWDVSR;SWQDELAQQAEEGSAR;TELGLDLGLEPK;TVEVPEDEVVR;TVEVPEDEVVRNPR	sp|Q80WJ7|LYRIC_MOUSE Protein LYRIC OS=Mus musculus OX=10090 GN=Mtdh PE=1 SV=1	11	11	6	26.4	63.845	306990000	9814800	11001000	6126700	6727600	6697400	5984700	6893200	4962900	8822900	3204600	7499600	8586100	22233000	38323000	24632000	33820000	27970000	34030000	19984000	13653000	35680000	9709900	19030000	27921000
P35293	Ras-related protein Rab-18	Rab18	Mus musculus	10090	EVDRNEGLKFAR;GAQGVILVYDVTR;IIQTPGLWESENQNK;ILIIGESGVGK;LAIWDTAGQER;LDNWLNELETYCTR;TCDGVQCAFEELVEK	sp|P35293|RAB18_MOUSE Ras-related protein Rab-18 OS=Mus musculus OX=10090 GN=Rab18 PE=1 SV=2	7	7	0	44.2	23.035	306080000	11955000	6793700	16442000	8802600	10193000	7377400	3943100	7250300	12341000	8076300	8698000	10118000	42550000	9287000	23211000	28561000	43675000	27454000	11427000	21117000	28107000	22719000	19656000	28311000
Q6ZQ38	Cullin-associated NEDD8-dissociated protein 1	Cand1	Mus musculus	10090	ASASYHISNLLEK;AVAALLTIPEAEK;EENVKADVFHAYLSLLK;EGPAVVGQFIQDVK;LGTLSALDILIK;LLEDKNGEVQNLAVK;LTLIDPETLLPR;VIRPLDQPSSFDATPYIK	sp|Q6ZQ38|CAND1_MOUSE Cullin-associated NEDD8-dissociated protein 1 OS=Mus musculus OX=10090 GN=Cand1 PE=1 SV=2	8	8	0	9.3	136.33	305920000	12416000	9361000	10418000	8116000	9135400	10772000	8573600	16026000	13328000	11453000	6752100	8251200	46480000	17289000	25709000	19935000	23815000	33925000	22664000	38335000	28087000	23161000	9475200	17046000
O35685	Nuclear migration protein nudC	Nudc	Mus musculus	10090	ELTDEEAER;KINPENSKLSDLDSETR;LITQTFNHHNQLAQK;LSDLDSETR;LVTSDPEINTK	sp|O35685|NUDC_MOUSE Nuclear migration protein nudC OS=Mus musculus OX=10090 GN=Nudc PE=1 SV=1	5	5	2	15.7	38.358	305910000	21468000	5974300	9383100	12622000	23416000	8971500	11907000	37741000	9637700	17571000	11414000	10742000	12703000	19175000	7586200	26716000	36904000	25108000	10033000	47181000	47823000	32184000	24064000	16434000
Q9Z2I8	Succinyl-CoA ligase [GDP-forming] subunit beta, mitochondrial	Suclg2	Mus musculus	10090	ELELKVPLVVR;LEGTNVQEAQNILK;MAENLGFLGSLK;SHNGPVIVGSPQGGVDIEEVAASSPELIFK;SSGLPITSAVDLEDAAK	sp|Q9Z2I8|SUCB2_MOUSE Succinate--CoA ligase [GDP-forming] subunit beta, mitochondrial OS=Mus musculus OX=10090 GN=Suclg2 PE=1 SV=3	5	5	4	19.4	46.839	304120000	12177000	11054000	10800000	10861000	12116000	9720200	6259100	6943800	12525000	11549000	8423300	14233000	20262000	22814000	27385000	18912000	33612000	31685000	9728500	18247000	37802000	29083000	18359000	36227000
Q80Y14	Glutaredoxin-related protein 5, mitochondrial	Glrx5	Mus musculus	10090	DYAAYNVLDDPELR;GTPEQPQCGFSNAVVQILR;SALVDEKDQDSK	sp|Q80Y14|GLRX5_MOUSE Glutaredoxin-related protein 5, mitochondrial OS=Mus musculus OX=10090 GN=Glrx5 PE=1 SV=2	3	3	1	29.6	16.292	303880000	5397600	12547000	10798000	16129000	8741400	16464000	4937900	11721000	11033000	8794600	6303100	9922500	23949000	31742000	33321000	44899000	26599000	17537000	9690100	26818000	25445000	14891000	17424000	31565000
P11438	Lysosome-associated membrane glycoprotein 1	Lamp1	Mus musculus	10090	ALQATVGNSYK;CNTEEHIFVSK	sp|P11438|LAMP1_MOUSE Lysosome-associated membrane glycoprotein 1 OS=Mus musculus OX=10090 GN=Lamp1 PE=1 SV=2	2	2	1	5.4	43.865	302430000	51335000	45000000	5530900	28446000	4490000	11750000	4919900	21075000	21524000	19243000	18319000	6476400	77501000	33735000	6511400	26230000	5873400	22641000	5662600	34138000	26536000	26153000	21631000	15814000
Q99MD9	Nuclear autoantigenic sperm protein	Nasp	Mus musculus	10090	EAEGSFTEYEK;EAQLYAAQAHLK;KPTDGASSSNCVTDISHLVR;QEPEVNGGSGDAVSSGK;YGETANECGEAFFFYGK	sp|Q99MD9|NASP_MOUSE Nuclear autoantigenic sperm protein OS=Mus musculus OX=10090 GN=Nasp PE=1 SV=2	5	5	2	10	83.953	300940000	8682000	9014100	16622000	7447000	6614800	6069400	4227200	10082000	9357600	11386000	6616500	9131500	29432000	27470000	43520000	16848000	22249000	26473000	8942900	32343000	22086000	33874000	13084000	24621000
Q9R0E2	Procollagen-lysine,2-oxoglutarate 5-dioxygenase 1	Plod1	Mus musculus	10090	FLGSGGFIGYAPSLSK;FWTFETGCTVCDEGLR;LQLNYLGNYIPR;LQVEQFLAEHGSEYQSVK;LVAEWEGQDSDSDQLFYTK;LWSNFWGGLSADGYYAR;SEDYVDIVQGR;VGEDYEGGGCR	sp|Q9R0E2|PLOD1_MOUSE Procollagen-lysine,2-oxoglutarate 5-dioxygenase 1 OS=Mus musculus OX=10090 GN=Plod1 PE=1 SV=1	8	8	4	16.5	83.594	300810000	6513500	7166200	10666000	9757000	10965000	7109900	5343700	10644000	7605300	5285500	5442600	7071300	29894000	23230000	46372000	26233000	38430000	27146000	20091000	24258000	18936000	13646000	10329000	22243000
Q8VDW0	ATP-dependent RNA helicase DDX39A	Ddx39a	Mus musculus	10090	AEQDVENELLDYDEDEEPQAPQESTPAPPKK;AEQDVENELLDYDEDEEPQAPQESTPAPPKKDVK;DFLLKPELLR;GLAVTFVSDENDAK;GSYVSIHSSGFRDFLLKPELLR;HFVLDECDK;ILVATNLFGR;LTLHGLQQYYVK;RILVATNLFGR;YQQFKDFQR	sp|Q8VDW0|DX39A_MOUSE ATP-dependent RNA helicase DDX39A OS=Mus musculus OX=10090 GN=Ddx39a PE=1 SV=1	10	4	3	26	49.067	298920000	13057000	11115000	17322000	13847000	6572200	11430000	8216000	17650000	10145000	9879200	6464500	11244000	29616000	24435000	47938000	24906000	14951000	26068000	18084000	29835000	18381000	19322000	15718000	29665000
P62244	40S ribosomal protein S15a	RPS15A	Homo sapiens	9606	FDVQLKDLEK;FDVQLKDLEKWQNNLLPSR;HGYIGEFEIIDDHR;IVVNLTGRLNK;WQNNLLPSR	sp|P62244|RS15A_HUMAN 40S ribosomal protein S15a OS=Homo sapiens OX=9606 GN=RPS15A PE=1 SV=2	5	5	0	33.8	14.839	298340000	36621000	7181700	3722200	6847700	10122000	3951300	7249800	3592900	3445300	11095000	5691600	5291500	74028000	15732000	6760400	17176000	33803000	17778000	19840000	15292000	12576000	54332000	15025000	15992000
P27635	60S ribosomal protein L10	RPL10	Homo sapiens	9606;9606	EHVIEALR;EHVIEALRR;GAFGKPQGTVAR;IRIFDLGR;RLIPDGCGVK;VDEFPLCGHMVSDEYEQLSSEALEAAR;VHIGQVIMSIR	sp|P27635|RL10_HUMAN 60S ribosomal protein L10 OS=Homo sapiens OX=9606 GN=RPL10 PE=1 SV=4	7	7	0	36	24.604	298000000	38303000	6282700	7319100	9691800	13346000	6451300	14392000	4180700	4900700	8573700	9027600	4990800	86553000	10210000	14994000	25269000	30851000	13903000	29249000	10346000	12624000	20256000	28943000	14800000
Q9JHU4	Cytoplasmic dynein 1 heavy chain 1	Dync1h1	Mus musculus	10090	EALELTDTGLLSGSEER;EYQTQLIQR;ILDDDTIITTLENLKR;INEWLTLVEK;IQGLTVEQAEAVVR;KLRQNLDGLLNQLK;KLVPLLLEDGGDAPAALEAALEEK;LAETVFNFQEK;RAPVIDADKPVSSQLR;SLLQALNEVK;TPNGVVLAPVQLGK;TSAPITCELLNK;TSFLDDAFRK;TTDLLTDWEK;VNFLPEIITLSK	sp|Q9JHU4|DYHC1_MOUSE Cytoplasmic dynein 1 heavy chain 1 OS=Mus musculus OX=10090 GN=Dync1h1 PE=1 SV=2	15	15	3	4.3	532.04	297790000	12734000	3920600	4371100	4701800	5732300	6251400	5970100	5189500	5130700	6553000	7227000	7292800	49539000	7024700	19817000	15380000	21507000	28814000	21835000	22745000	17897000	29461000	31882000	31888000
Q60692	Proteasome subunit beta type-6	Psmb6	Mus musculus	10090	LAAIQESGVER;QVLLGDQIPK;VTDKLTPIHDHIFCCR	sp|Q60692|PSB6_MOUSE Proteasome subunit beta type-6 OS=Mus musculus OX=10090 GN=Psmb6 PE=1 SV=3	3	3	2	15.5	25.378	296680000	10432000	6598400	9193500	11710000	5406400	12632000	7122600	6784400	10720000	7787300	4130200	6926300	33828000	14482000	28340000	36538000	21597000	48738000	13460000	15252000	30519000	22498000	10384000	21040000
Q9CQU0	Thioredoxin domain-containing protein 12	Txndc12	Mus musculus	10090	DEDFSPDGGYIPR;GFGDHIHWR;VRPEIINESGNPSYK	sp|Q9CQU0|TXD12_MOUSE Thioredoxin domain-containing protein 12 OS=Mus musculus OX=10090 GN=Txndc12 PE=1 SV=1	3	3	1	21.8	19.048	293050000	20605000	26180000	15033000	32542000	15580000	20656000	15669000	25444000	8704200	12711000	8148600	19988000	9248700	34910000	34818000	35789000	34293000	36348000	24072000	38207000	8537700	11229000	5732300	19865000
Q9ESK9	RB1-inducible coiled-coil protein 1	Rb1cc1	Mus musculus	10090	LVNEQKELAQGFLANQMR	sp|Q9ESK9|RBCC1_MOUSE RB1-inducible coiled-coil protein 1 OS=Mus musculus OX=10090 GN=Rb1cc1 PE=1 SV=3	1	1	1	1.1	182.35	293010000	0	0	0	0	0	0	0	0	0	0	0	0	91366000	16099000	25660000	21388000	12197000	25064000	12082000	26659000	11708000	7161700	18804000	24824000
Q8CIN4	Serine/threonine-protein kinase PAK 2;PAK-2p27;PAK-2p34	Pak2	Mus musculus	10090;10090;10090	ALYLIATNGTPELQNPEK;ELLQHPFLK;GSETSAVVTEEDDDDEDAAPPVIAPRPDHTK;KNPQAVLDVLK;LTDFGFCAQITPEQSK;LTDFGFCAQITPEQSKR;NKIISIFSGTEK;SDNGELEDKPPAPPVR;SVIDPIPAPVGDSNVDSGAK	sp|Q8CIN4|PAK2_MOUSE Serine/threonine-protein kinase PAK 2 OS=Mus musculus OX=10090 GN=Pak2 PE=1 SV=1	9	9	3	25.6	57.93	292990000	2711500	4445700	5194200	5592600	3793100	6707300	5861500	8668800	6952100	8918000	6614200	8572800	18728000	6153100	19552000	12160000	14692000	26009000	23650000	37071000	32452000	33912000	31347000	37261000
Q922D8	C-1-tetrahydrofolate synthase, cytoplasmic;Methylenetetrahydrofolate dehydrogenase;Methenyltetrahydrofolate cyclohydrolase;Formyltetrahydrofolate synthetase;C-1-tetrahydrofolate synthase, cytoplasmic, N-terminally processed	Mthfd1	Mus musculus	10090	APAGILNGKLVSAQIR;ASQAPSSFQLLYDLK;EIGLLTEEVELYGETK;KVVGDVAYDEAK;LDIDPETITWQR;TPVPSDIAISR;VLDTNDRFLR;VVGDVAYDEAK;YVVVTGITPTPLGEGK	sp|Q922D8|C1TC_MOUSE C-1-tetrahydrofolate synthase, cytoplasmic OS=Mus musculus OX=10090 GN=Mthfd1 PE=1 SV=4	9	8	4	11.6	101.2	292620000	7041300	5436100	7513300	5737900	5969800	6339700	5495300	6801700	5196900	5603600	5961600	5279900	38081000	24166000	31813000	22336000	26951000	27909000	16531000	24348000	24098000	25475000	10600000	20315000
Q8BFZ9	Erlin-2	Erlin2	Mus musculus	10090	ISEIEDAAFLAR;QFEGLSDDKLGFGLEDEPLEAPTKEN;SVQTTLQTDEVK;VAQVAEITYGQK	sp|Q8BFZ9|ERLN2_MOUSE Erlin-2 OS=Mus musculus OX=10090 GN=Erlin2 PE=1 SV=1	4	4	1	18.2	37.872	291630000	9626900	8832300	6977000	8401400	13086000	11937000	8914500	7247700	6718700	4556700	11652000	9018800	25092000	20748000	12818000	25440000	39706000	39513000	26498000	22051000	14964000	15291000	25699000	23807000
Q61081	Hsp90 co-chaperone Cdc37;Hsp90 co-chaperone Cdc37, N-terminally processed	Cdc37	Mus musculus	10090	CIDSGLWVPNSK;EGEEAGPGDPLLEAVPK;KLKELEVAESDGQVELER;LGPGGLDPVEVYESLPEELQK	sp|Q61081|CDC37_MOUSE Hsp90 co-chaperone Cdc37 OS=Mus musculus OX=10090 GN=Cdc37 PE=1 SV=1	4	4	1	17.9	44.593	291420000	4017800	5069000	8012900	7840600	5698500	5453100	4718800	9294500	3964400	4978500	4518300	8693600	12339000	19019000	38395000	29218000	22843000	29881000	17090000	39657000	13590000	21092000	16439000	31862000
Q9JHI5	Isovaleryl-CoA dehydrogenase, mitochondrial	Ivd	Mus musculus	10090	AQEIDQTNDFK;AQEIDQTNDFKNLR;FLQENLAPK;FWITNGPDADILVVYAK;GSNTCELVFEDCKVPAANVLSQESK;LYEIGAGTSEVR;LYEIGAGTSEVRR	sp|Q9JHI5|IVD_MOUSE Isovaleryl-CoA dehydrogenase, mitochondrial OS=Mus musculus OX=10090 GN=Ivd PE=1 SV=1	7	7	5	18.4	46.325	290730000	19372000	20282000	17001000	8197400	10858000	9948300	9071300	8617400	17402000	7808900	7386100	9595900	18945000	38570000	38211000	24759000	30157000	8605900	13056000	11799000	52398000	16085000	17617000	20532000
P43277	Histone H1.3	Hist1h1d	Mus musculus	10090	ALAAAGYDVEK;ALAAAGYDVEKNNSR;ASGPPVSELITK;GTGASGSFKLNK;GTGASGSFKLNKK;KALAAAGYDVEK;KALAAAGYDVEKNNSR;KASGPPVSELITK;RKASGPPVSELITK;SETAPAAPAAPAPVEKTPVK;SETAPAAPAAPAPVEKTPVKK;SGVSLAALKK;SLVSKGTLVQTK	sp|P43277|H13_MOUSE Histone H1.3 OS=Mus musculus OX=10090 GN=H1-3 PE=1 SV=2	13	2	2	38.5	22.099	290560000	0	26698000	5261100	12038000	10265000	37661000	33696000	10810000	21561000	40049000	5517600	2899500	0	22805000	15020000	55650000	32515000	67743000	37646000	7135000	12920000	33914000	3798100	1417000
P62273	40S ribosomal protein S29	RPS29	Homo sapiens	9606	DIGFIKLD;GHQQLYWSHPR	sp|P62273|RS29_HUMAN 40S ribosomal protein S29 OS=Homo sapiens OX=9606 GN=RPS29 PE=1 SV=2	2	2	0	33.9	6.6767	288960000	1559600	18096000	4526200	7731200	37024000	6916700	30808000	10323000	3949700	29082000	14742000	8603800	3242200	25713000	12515000	15234000	44036000	21536000	39332000	22115000	5102600	53288000	14464000	32383000
Q9WU78	Programmed cell death 6-interacting protein	Pdcd6ip	Mus musculus	10090	ASFIWVQLKK;ATLVKPTPVNVPVSQKFTDLFEK;EPSAPSIPPPAYQSSPAAGHAAAPPTPAPR;FYNELTEILVR;LLDEEEATDNDLR;NIQVSHQEFSK;NREILEESLR;STSVVEQGGIQTVDQLIK	sp|Q9WU78|PDC6I_MOUSE Programmed cell death 6-interacting protein OS=Mus musculus OX=10090 GN=Pdcd6ip PE=1 SV=3	8	8	5	14.5	96.023	288860000	2178700	4924300	5991800	8778300	6760800	11406000	7133200	12250000	6862900	8370500	6341200	8352700	15305000	20064000	12819000	30196000	24157000	40750000	13269000	47539000	17382000	24228000	16134000	27015000
P97429	Annexin A4	Anxa4	Mus musculus	10090	AASGFNATEDAQTLR;AASGFNATEDAQTLRK;GLGTDDNTLIR;GLGTDEDAIIGILAYR;INQTYQQQYGR;SETSGSFEDALLAIVK	sp|P97429|ANXA4_MOUSE Annexin A4 OS=Mus musculus OX=10090 GN=Anxa4 PE=1 SV=4	6	6	4	21.9	35.915	287790000	8166900	4720800	9499100	5119700	7126100	5284500	8401500	4922400	8124500	12887000	4189100	5033900	26256000	16373000	33104000	19226000	26669000	23644000	21880000	18073000	24546000	45818000	13392000	18805000
Q9CQA3	Succinate dehydrogenase [ubiquinone] iron-sulfur subunit, mitochondrial	Sdhb	Mus musculus	10090	DLVPDLSNFYAQYK;LQDPFSVYR;QQYLQSIEDR;RIDTDLSK	sp|Q9CQA3|SDHB_MOUSE Succinate dehydrogenase [ubiquinone] iron-sulfur subunit, mitochondrial OS=Mus musculus OX=10090 GN=Sdhb PE=1 SV=1	4	4	3	14.5	31.814	287690000	7250400	8626700	13521000	14354000	7453800	8125900	4224600	4569400	8937600	5025200	8374300	7381500	25686000	30594000	31629000	37758000	25705000	34655000	9251200	13271000	13440000	16072000	23804000	25827000
Q99L47	Hsc70-interacting protein	St13	Mus musculus	10090	AIDLFTDAIKLNPR;AIEINPDSAQPYKWR;GAAIEALNDGELQK;KGAAIEALNDGELQK;LLGHWEEAAHDLALACK	sp|Q99L47|F10A1_MOUSE Hsc70-interacting protein OS=Mus musculus OX=10090 GN=St13 PE=1 SV=1	5	5	2	16.4	41.655	283840000	9947800	8285600	6493000	12103000	6435100	6857700	4494000	7183000	7521600	14613000	3866800	8308600	42050000	18158000	17609000	26496000	28730000	29315000	9856200	18686000	24761000	27934000	13868000	26380000
Q9ERK4	Exportin-2	Cse1l	Mus musculus	10090	AADEEAFEDNSEEYIRR;DLEGSDIDTR;LLQTDDEEEAGLLELLK;NLFEDQNTLTSICEK;SNNVNEFPVLK	sp|Q9ERK4|XPO2_MOUSE Exportin-2 OS=Mus musculus OX=10090 GN=Cse1l PE=1 SV=1	5	5	1	7.2	110.45	282190000	5693400	9672700	7248400	8168200	10395000	6416500	9008200	9922400	8536500	16107000	6864800	11722000	22461000	18200000	23739000	24592000	25535000	26836000	20118000	29556000	22421000	33658000	14284000	20787000
Q99N89	39S ribosomal protein L43, mitochondrial	Mrpl43	Mus musculus	10090	FLTSVLHNGLGR;IVAEYLNGAVR;LADQSGLDVIR	sp|Q99N89|RM43_MOUSE 39S ribosomal protein L43, mitochondrial OS=Mus musculus OX=10090 GN=Mrpl43 PE=1 SV=1	3	3	2	18.6	20.203	281300000	4615700	19494000	15782000	16097000	14395000	13083000	9556300	7943900	19552000	5346300	8528300	10217000	2810900	29734000	24909000	29553000	32354000	20224000	18366000	12116000	21683000	32404000	12472000	44679000
P07305	Histone H1.0;Histone H1.0, N-terminally processed	H1F0	Homo sapiens	9606	LVTTGVLKQTK;RLVTTGVLK;SHYKVGENADSQIK;TENSTSAPAAKPK;VGENADSQIK	sp|P07305|H10_HUMAN Histone H1.0 OS=Homo sapiens OX=9606 GN=H1-0 PE=1 SV=3	5	5	0	20.1	20.863	281170000	23546000	5134900	2711800	3559700	8463400	5133100	18651000	12342000	11761000	13164000	15793000	6423800	6075300	8422400	7360000	10338000	20421000	13046000	64105000	27026000	23115000	34584000	38403000	28271000
Q9CQQ7	ATP synthase F(0) complex subunit B1, mitochondrial	Atp5f1	Mus musculus	10090	IAQLEEVK;LGLIPEEFFQFLYPK;SISVQQEKETIAK	sp|Q9CQQ7|AT5F1_MOUSE ATP synthase F(0) complex subunit B1, mitochondrial OS=Mus musculus OX=10090 GN=Atp5pb PE=1 SV=1	3	3	3	14.1	28.948	281100000	8815800	13232000	9262300	16094000	18104000	17064000	14735000	11425000	15156000	20020000	16949000	9836100	28690000	47387000	21857000	15547000	38918000	26664000	30336000	6688100	24083000	29141000	10628000	1165400
Q9EST5	Acidic leucine-rich nuclear phosphoprotein 32 family member B	Anp32b	Mus musculus	10090	DISTLEPLKR;KLELSENR;KLELSENRIFGGLDR;LAEELPSLTHLNLSGNNLK;SLDLFGCEVTNR;SLDLFGCEVTNRSDYRETVFR	sp|Q9EST5|AN32B_MOUSE Acidic leucine-rich nuclear phosphoprotein 32 family member B OS=Mus musculus OX=10090 GN=Anp32b PE=1 SV=1	6	6	5	23.9	31.078	280180000	15232000	7041200	8858000	11981000	5137700	7149400	7102200	11887000	7157500	6956500	2674100	8735900	59216000	23038000	33912000	31127000	5203300	14212000	17986000	23244000	18548000	24396000	6937700	22356000
Q02819	Nucleobindin-1	Nucb1	Mus musculus	10090	DLELLIQTATR;LSQELDFVSHNVR;LSQETEALGR;LVTLEEFLASTQRK;SGKLSQELDFVSHNVR;VNVPGSQAQLKEVWEELDGLDPNRFNPK;YLESLGEEQR;YLESLGEEQRK;YLQEVINVLETDGHFR	sp|Q02819|NUCB1_MOUSE Nucleobindin-1 OS=Mus musculus OX=10090 GN=Nucb1 PE=1 SV=2	9	9	3	23.1	53.408	279920000	4249200	7707700	7438700	5378500	26487000	10249000	2580900	9114500	4718800	4305000	1570500	6599500	17625000	27279000	19795000	18760000	47978000	31494000	10174000	25447000	39359000	11937000	8048600	22027000
Q9D7N9	Adipocyte plasma membrane-associated protein	Apmap	Mus musculus	10090	LENGEIETIAR;LLLSSETPIEGK;LLLSSETPIEGKK;RPLRPQVVTDDGQVPEVK;SEADGLRQR;TRDDEPTCGRPLGIR	sp|Q9D7N9|APMAP_MOUSE Adipocyte plasma membrane-associated protein OS=Mus musculus OX=10090 GN=Apmap PE=1 SV=1	6	6	3	15.9	46.434	277660000	5916200	6225500	10312000	6825500	11038000	6876400	3859100	6821200	11563000	5839600	7625700	12972000	9245400	15036000	39766000	27195000	30750000	22540000	5103300	29371000	37579000	16936000	19580000	24559000
P63024;P63044	Vesicle-associated membrane protein 3;Vesicle-associated membrane protein 2	Vamp3;Vamp2	Mus musculus	10090;10090;10090	ADALQAGASQFETSAAK;LSELDDRADALQAGASQFETSAAK;STGVPSGSSAATGSNRR;VNVDKVLER	sp|P63024|VAMP3_MOUSE Vesicle-associated membrane protein 3 OS=Mus musculus OX=10090 GN=Vamp3 PE=1 SV=1;sp|P63044|VAMP2_MOUSE Vesicle-associated membrane protein 2 OS=Mus musculus OX=10090 GN=Vamp2 PE=1 SV=2	4	4	1	48.5	11.48	276910000	5574000	9575800	19682000	11950000	12993000	14036000	5399900	13249000	14337000	5853100	9647600	14980000	4733500	30277000	52256000	19891000	26693000	27029000	18222000	29838000	16001000	11415000	16439000	24115000
P61160	Actin-related protein 2	ACTR2	Homo sapiens	9606	CGYAGSNFPEHIFPALVGRPIIR;KVVVCDNGTGFVK;LCYVGYNIEQEQK;VVVCDNGTGFVK	sp|P61160|ARP2_HUMAN Actin-related protein 2 OS=Homo sapiens OX=9606 GN=ACTR2 PE=1 SV=1	4	4	0	12.4	44.76	274920000	4462000	17036000	7100900	5894300	13384000	12822000	10813000	6535900	7095200	10279000	10292000	5715000	14142000	42125000	14007000	12842000	33147000	52524000	19034000	19265000	14745000	19037000	19032000	15017000
O08553	Dihydropyrimidinase-related protein 2	Dpysl2	Mus musculus	10090	DNFTLIPEGTNGTEER;GLYDGPVCEVSVTPK;ILDLGITGPEGHVLSRPEEVEAEAVNR;SITIANQTNCPLYVTK	sp|O08553|DPYL2_MOUSE Dihydropyrimidinase-related protein 2 OS=Mus musculus OX=10090 GN=Dpysl2 PE=1 SV=2	4	4	1	12.9	62.277	273910000	9661400	7489200	12671000	13196000	8288900	11048000	11756000	18517000	9242800	26332000	11169000	10701000	20881000	8142800	21300000	42862000	10337000	18555000	16408000	36577000	16619000	38587000	19191000	24449000
P99029	Peroxiredoxin-5, mitochondrial	Prdx5	Mus musculus	10090	ATDLLLDDSLVSLFGNRR;GVLFGVPGAFTPGCSK;LLADPTGAFGK;VGDAIPSVEVFEGEPGK;VGDAIPSVEVFEGEPGKK	sp|P99029|PRDX5_MOUSE Peroxiredoxin-5, mitochondrial OS=Mus musculus OX=10090 GN=Prdx5 PE=1 SV=2	5	5	3	30	21.897	273610000	7720900	11943000	15479000	18264000	13814000	9616300	5164400	5312900	10716000	10178000	9854900	7831400	28993000	18801000	40650000	34897000	23616000	20644000	3492100	21185000	24354000	33187000	14116000	9675500
P26516	26S proteasome non-ATPase regulatory subunit 7	Psmd7	Mus musculus	10090	DIKDTTVGTLSQR;SVVALHNLINNK;TFEHVTSEIGAEEAEEVGVEHLLR;VVGVLLGSWQK;VVGVLLGSWQKK;VVVHPLVLLSVVDHFNR	sp|P26516|PSMD7_MOUSE 26S proteasome non-ATPase regulatory subunit 7 OS=Mus musculus OX=10090 GN=Psmd7 PE=1 SV=2	6	6	0	24.3	36.539	273080000	8195000	4712900	6405300	3603000	4531200	11128000	12733000	10853000	8258300	12060000	4434500	8672100	29592000	9868300	19557000	7293800	15113000	31180000	25633000	24144000	20892000	45447000	9404700	34958000
P30681	High mobility group protein B2	Hmgb2	Mus musculus	10090	IKIEHPGLSIGDTAK;KHPDSSVNFAEFSK;RPPSAFFLFCSENRPK;YEKDIAAYR	sp|P30681|HMGB2_MOUSE High mobility group protein B2 OS=Mus musculus OX=10090 GN=Hmgb2 PE=1 SV=3	4	3	2	25.7	24.162	272470000	11196000	6567800	3443200	5459600	7470900	7893000	27204000	9377500	7988500	23643000	13586000	15068000	18391000	18927000	10645000	4504700	18229000	33311000	59615000	14384000	12841000	28369000	27662000	25595000
P62627	Dynein light chain roadblock-type 1	Dynlrb1	Mus musculus	10090	AEVEETLKR;EIDPQNDLTFLR	sp|P62627|DLRB1_MOUSE Dynein light chain roadblock-type 1 OS=Mus musculus OX=10090 GN=Dynlrb1 PE=1 SV=3	2	2	1	21.9	10.99	271320000	6050800	8777900	6447000	9876400	6992000	10915000	7325700	11063000	10868000	11734000	7231500	8700800	20298000	21877000	13343000	24175000	19891000	38325000	16001000	27810000	22130000	32571000	15360000	19540000
O35381	Acidic leucine-rich nuclear phosphoprotein 32 family member A	Anp32a	Mus musculus	10090;10090	ISGDLEVLAEK;KLELSENR;NRTPSDVKELVLDNCK;SLDLFNCEVTNLNAYR;SLDLFNCEVTNLNAYRENVFK	sp|O35381|AN32A_MOUSE Acidic leucine-rich nuclear phosphoprotein 32 family member A OS=Mus musculus OX=10090 GN=Anp32a PE=1 SV=1	5	4	4	22.7	28.537	271180000	23522000	7225200	9352500	8021000	9179400	10479000	10649000	10784000	7791600	11438000	6757600	11615000	24938000	13055000	20280000	15894000	28328000	37677000	22327000	25940000	16548000	26982000	12706000	26506000
P51660	Peroxisomal multifunctional enzyme type 2;(3R)-hydroxyacyl-CoA dehydrogenase;Enoyl-CoA hydratase 2	Hsd17b4	Mus musculus	10090	AVANYDSVEAGEK;DATSLNQAALYR;GALVIVNDLGGDFK;IDVVVNNAGILR;KNNIHCNTIAPNAGSR;LGILGLCNTLAIEGR;TALDTFGRIDVVVNNAGILR;VVLVTGAGGGLGR	sp|P51660|DHB4_MOUSE Peroxisomal multifunctional enzyme type 2 OS=Mus musculus OX=10090 GN=Hsd17b4 PE=1 SV=3	8	8	7	14	79.481	270800000	9869900	5435600	4677200	4476600	8256400	6464400	6815600	5544600	8684500	4191200	8030200	7074200	33289000	17701000	12418000	16660000	37573000	20989000	17416000	14949000	29885000	18788000	30274000	20861000
Q99K51	Plastin-3	Pls3	Mus musculus	10090;10090	ANDDIIVNWVNR;EGICALGGTSELSSEGTQHSYSEEEK;KLENCNYAVELGKNPAK;LNLAFVANLFNK;YAFVNWINK	sp|Q99K51|PLST_MOUSE Plastin-3 OS=Mus musculus OX=10090 GN=Pls3 PE=1 SV=3	5	5	1	12.1	70.741	269830000	1320800	6528000	10756000	11448000	8198400	13050000	13156000	13756000	5924500	2799600	4260100	7965900	12862000	12362000	22317000	23650000	21659000	50613000	21825000	36642000	21448000	14082000	10558000	21807000
P21796	Voltage-dependent anion-selective channel protein 1	VDAC1	Homo sapiens	9606	GLKLTFDSSFSPNTGKK;GYGFGLIKLDLK;LTFDSSFSPNTGK;SENGLEFTSSGSANTETTK;TDEFQLHTNVNDGTEFGGSIYQK;VTQSNFAVGYK;WNTDNTLGTEITVEDQLAR;WTEYGLTFTEK	sp|P21796|VDAC1_HUMAN Voltage-dependent anion-selective channel protein 1 OS=Homo sapiens OX=9606 GN=VDAC1 PE=1 SV=2	9	9	0	44.5	30.772	269350000	19238000	2360200	1450500	4370200	7027200	5103500	11884000	2747500	9447800	7960300	8778300	7970200	61218000	6001200	2808200	10517000	26371000	20742000	36451000	5605500	18742000	23650000	28407000	28836000
Q8BMS1	Trifunctional enzyme subunit alpha, mitochondrial;Long-chain enoyl-CoA hydratase;Long chain 3-hydroxyacyl-CoA dehydrogenase	Hadha	Mus musculus	10090	AGLEQGSDAGYLAESQK;AGLEQGSDAGYLAESQKFGELALTK;EVESVTPEHCIFASNTSALPINQIAAVSK;FGGGSVELLK;LPAKPEVSSDEDVQYR	sp|Q8BMS1|ECHA_MOUSE Trifunctional enzyme subunit alpha, mitochondrial OS=Mus musculus OX=10090 GN=Hadha PE=1 SV=1	5	5	5	10.5	82.669	267870000	9689700	5448800	6751100	5678600	8286300	8419600	5822700	1736900	8720800	12531000	13265000	6135800	13866000	14918000	23563000	19888000	24112000	32351000	8658000	3186500	30953000	45116000	29846000	21408000
P20290	Transcription factor BTF3	BTF3	Homo sapiens	9606	LGVNNISGIEEVNMFTNQGTVIHFNNPK;QSVDGKAPLATGEDDDDEVPDLVENFDEASK;QSVDGKAPLATGEDDDDEVPDLVENFDEASKNEAN;VQASLAANTFTITGHAETK	sp|P20290|BTF3_HUMAN Transcription factor BTF3 OS=Homo sapiens OX=9606 GN=BTF3 PE=1 SV=1	4	4	0	39.8	22.168	267390000	11964000	6461800	14308000	12093000	6225700	9466000	12967000	8465600	3564300	8286100	4318900	5948200	26736000	22804000	31846000	21346000	17621000	31345000	23669000	20453000	14027000	27830000	13447000	16264000
Q9JKB3	Y-box-binding protein 3	Ybx3	Mus musculus	10090	EDVFVHQTAIK;EDVFVHQTAIKK;GAEAANVTGPDGVPVEGSR;NDTKEDVFVHQTAIK;NDTKEDVFVHQTAIKK;NGYGFINRNDTK;NGYGFINRNDTKEDVFVHQTAIK;SRPLNAVSQDGKETK;SVGDGETVEFDVVEGEK;SVGDGETVEFDVVEGEKGAEAANVTGPDGVPVEGSR	sp|Q9JKB3|YBOX3_MOUSE Y-box-binding protein 3 OS=Mus musculus OX=10090 GN=Ybx3 PE=1 SV=2	10	3	1	20.8	38.813	267140000	14277000	16486000	27725000	8470200	12220000	12387000	4210000	5601200	5154300	19568000	13653000	7509000	28717000	25987000	38954000	12965000	28695000	14582000	14628000	14902000	12375000	31693000	22869000	20773000
O55142	60S ribosomal protein L35a	Rpl35a	Mus musculus	10090	AIFAGYKR;DETEFYLGK;DETEFYLGKR;SGRLWCK	sp|O55142|RL35A_MOUSE 60S ribosomal protein L35a OS=Mus musculus OX=10090 GN=Rpl35a PE=1 SV=2	4	4	1	22.7	12.554	267110000	56530000	5387600	2198500	1331400	1302900	3147800	13760000	5521800	3850300	4476400	8916100	3466900	33474000	20726000	8864600	7767300	10826000	28638000	47552000	24612000	16000000	22262000	28364000	18027000
Q99KE1	NAD-dependent malic enzyme, mitochondrial	Me2	Mus musculus	10090	ALTTQLTDAELAQGR;CLFASGSPFEPVKLQDGR;HISDTVFLEAAK;LCLYTACAGIQPEK;LYPSLANIQEVSANIAIK;NTLIQFEDFGNHNAFR;SIVDNWPENHVK;TASIDSNQEPYAHAAPESIPATFEDAVNK	sp|Q99KE1|MAOM_MOUSE NAD-dependent malic enzyme, mitochondrial OS=Mus musculus OX=10090 GN=Me2 PE=1 SV=1	8	8	6	22.8	65.798	266680000	20067000	12148000	8841600	12134000	5852000	5649000	4947900	8594900	6465900	5621200	4016400	6963700	14132000	28929000	41959000	35579000	28022000	27426000	10811000	16145000	21527000	14665000	10084000	17405000
P56391	Cytochrome c oxidase subunit 6B1	Cox6b1	Mus musculus	10090	GGDVSVCEWYR;IAEGTFPGKI;NCWQNYLDFHR;SLCPVSWVSAWDDR	sp|P56391|CX6B1_MOUSE Cytochrome c oxidase subunit 6B1 OS=Mus musculus OX=10090 GN=Cox6b1 PE=1 SV=2	4	4	3	53.5	10.071	266280000	12100000	5370500	6020700	5426900	10585000	16488000	7272200	4529700	5464400	2238700	6885000	11290000	32249000	11812000	13414000	23243000	36261000	51334000	21718000	9562600	20357000	4378600	14876000	27072000
Q8BMJ2	Leucine--tRNA ligase, cytoplasmic	Lars	Mus musculus	10090	ANGHLLLNSEK;EIELYGCPPDFPEEEEEEEESSAKPGDIVVR;GTGVVTSVPSDSPDDLAALR;HNGVVPVVK;KNFEASLDWLQEHACSR;QTGEGVGPQEYTLVK;SFITTDVNPYYDSFVR;SLGLSDDDIVK;YIGFETANGDIFICTQR	sp|Q8BMJ2|SYLC_MOUSE Leucine--tRNA ligase, cytoplasmic OS=Mus musculus OX=10090 GN=Lars1 PE=1 SV=2	9	9	7	12.5	134.19	265590000	9805000	4627800	6868400	6618000	6859000	10814000	9052400	11445000	6362100	12244000	7149200	5762600	33544000	11035000	16437000	20601000	18558000	29946000	17868000	22313000	17448000	44082000	10556000	23203000
P42677	40S ribosomal protein S27	RPS27	Homo sapiens	9606	DLLHPSPEEEK;DLLHPSPEEEKR;DLLHPSPEEEKRK;LTEGCSFR	sp|P42677|RS27_HUMAN 40S ribosomal protein S27 OS=Homo sapiens OX=9606 GN=RPS27 PE=1 SV=3	4	4	0	25	9.461	265420000	14195000	11406000	14451000	14555000	15052000	16160000	23488000	9682700	14270000	9284100	28920000	10671000	11968000	22450000	38339000	20948000	14866000	12401000	48681000	15387000	48081000	6055900	16795000	9445000
Q91VI7	Ribonuclease inhibitor	Rnh1	Mus musculus	10090	ALSQPDTVLR;ASLQELDLSSNK;DISSAVQANPALTELSLR;LDDCGLTEVR;LENCGITAANCK;TNELGDGGVGLVLQGLQNPTCK	sp|Q91VI7|RINI_MOUSE Ribonuclease inhibitor OS=Mus musculus OX=10090 GN=Rnh1 PE=1 SV=1	6	6	6	18.4	49.816	264890000	6091500	3941300	5710400	4955600	5574900	6381200	4427900	7098400	5957400	6356300	3695100	5540700	27890000	15390000	21004000	21379000	24472000	35672000	22738000	21030000	17505000	22109000	11820000	23882000
P62316	Small nuclear ribonucleoprotein Sm D2	SNRPD2	Homo sapiens	9606	EEEEFNTGPLSVLTQSVK;EEEEFNTGPLSVLTQSVKNNTQVLINCR;NNTQVLINCR;SLLNKPK	sp|P62316|SMD2_HUMAN Small nuclear ribonucleoprotein Sm D2 OS=Homo sapiens OX=9606 GN=SNRPD2 PE=1 SV=1	4	4	0	29.7	13.527	264470000	15512000	11913000	11174000	11027000	8866000	12429000	7980500	13002000	10179000	8361300	8125000	7451200	26200000	7755300	42029000	38588000	12601000	26226000	5422700	31974000	24775000	21615000	4876400	22412000
Q64737	Trifunctional purine biosynthetic protein adenosine-3;Phosphoribosylamine--glycine ligase;Phosphoribosylformylglycinamidine cyclo-ligase;Phosphoribosylglycinamide formyltransferase	Gart	Mus musculus	10090	AFTNPEDACSFITSANFPALVVK;ASGLAAGKGVIVAK;CFGPTAQAAQLESSKK;FGDPECQVILPLLK;FGVDLDASTWR;HEIPTAQWR;ITEGDAVIGVASSGLHSNGFSLVR;QVLVAPGNAGTACAGK;RGDTVATLSER	sp|Q64737|PUR2_MOUSE Trifunctional purine biosynthetic protein adenosine-3 OS=Mus musculus OX=10090 GN=Gart PE=1 SV=3	9	9	6	13.7	107.5	263970000	7974000	8446400	7665100	7881600	6407800	8794800	10296000	6438500	7418200	9828100	8702500	10769000	24418000	18080000	31511000	9434100	17969000	52370000	21215000	15198000	24217000	20091000	11634000	17828000
Q9D880	Mitochondrial import inner membrane translocase subunit TIM50	Timm50	Mus musculus	10090	IPDEFDSDPILVQQLR;QGLSFGSLASR;TIALNQVEDVR;TPEQVTEIANR;TVLEHYALEDDPLEAFK;TVLEHYALEDDPLEAFKQR	sp|Q9D880|TIM50_MOUSE Mitochondrial import inner membrane translocase subunit TIM50 OS=Mus musculus OX=10090 GN=Timm50 PE=1 SV=1	6	6	6	19.3	39.776	263890000	12438000	7004100	6136200	9329500	8292700	5957500	4663400	7803000	5950100	5703700	8665100	8534100	42335000	21023000	19036000	23228000	24913000	21437000	16882000	15531000	18559000	21886000	16767000	22295000
Q9CR16	Peptidyl-prolyl cis-trans isomerase D	Ppid	Mus musculus	10090	FEDENFHYKHDR;HVVFGQVIK;ILLISEDLKNIGNTFFK;LCVIAECGELK;LQPIALSCVLNIGACK;TLENVEVNGEKPAK;TLENVEVNGEKPAKLCVIAECGELK;VFFDVDIGGER	sp|Q9CR16|PPID_MOUSE Peptidyl-prolyl cis-trans isomerase D OS=Mus musculus OX=10090 GN=Ppid PE=1 SV=3	8	8	3	24.3	40.742	263600000	3537800	5881200	7543700	6025600	6318700	9495900	4807300	7589700	7148600	3585800	2806100	3569800	23063000	14888000	23453000	16113000	22026000	45741000	8999300	37249000	27940000	16639000	12193000	15291000
Q9JLR9	HIG1 domain family member 1A, mitochondrial	Higd1a	Mus musculus	10090	STNTDLSLSSYDEGQGSK;STNTDLSLSSYDEGQGSKFIR;STNTDLSLSSYDEGQGSKFIRK	sp|Q9JLR9|HIG1A_MOUSE HIG1 domain family member 1A, mitochondrial OS=Mus musculus OX=10090 GN=Higd1a PE=1 SV=1	3	3	3	23.2	10.425	263290000	7075900	7125300	8131500	8896400	15985000	24811000	15638000	18715000	4261400	5354200	8002000	7387500	6866400	5989300	11530000	24398000	33575000	51161000	18377000	51558000	2950600	16467000	27127000	13291000
P60900	Proteasome subunit alpha type-6	PSMA6	Homo sapiens	9606	AINQGGLTSVAVR;CDPAGYYCGFK;HITIFSPEGR;ILTEAEIDAHLVALAER;ILTEAEIDAHLVALAERD;LLDSSTVTHLFK;LYQVEYAFK;QTESTSFLEK	sp|P60900|PSA6_HUMAN Proteasome subunit alpha type-6 OS=Homo sapiens OX=9606 GN=PSMA6 PE=1 SV=1	8	8	0	33.7	27.399	263000000	10242000	5447800	4636300	3875000	5954600	3759800	3558000	5706100	3123900	6884800	5780100	3563300	60020000	15292000	17897000	12881000	24698000	17457000	14991000	19385000	14509000	25741000	22316000	17817000
Q9Z2I9	Succinyl-CoA ligase [ADP-forming] subunit beta, mitochondrial	Sucla2	Mus musculus	10090	ICNQVLVCER;IFDLQDWSQEDER;ILACDDLDEAAK;INFDSNSAYR	sp|Q9Z2I9|SUCB1_MOUSE Succinate--CoA ligase [ADP-forming] subunit beta, mitochondrial OS=Mus musculus OX=10090 GN=Sucla2 PE=1 SV=2	4	4	2	9.7	50.113	261230000	2935600	8281000	6038600	5571400	6233500	8357700	5564800	3924100	11015000	4601500	5677300	8738700	11083000	26900000	20228000	22053000	26796000	28031000	12669000	12732000	38185000	17586000	16832000	28134000
Q07955	Serine/arginine-rich splicing factor 1	SRSF1	Homo sapiens	9606	EAGDVCYADVYR;GGPPFAFVEFEDPR;SGGGVIR;SGGGVIRGPAGNNDCR;SHEGETAYIR;TKDIEDVFYKYGAIR	sp|Q07955|SRSF1_HUMAN Serine/arginine-rich splicing factor 1 OS=Homo sapiens OX=9606 GN=SRSF1 PE=1 SV=2	6	6	0	27	27.744	259730000	4047400	6608100	3970800	7610800	8799900	8134700	8733900	3040900	6774500	7641900	6646000	7766100	4458500	19530000	13174000	22564000	27990000	33792000	26298000	10553000	16277000	28745000	24158000	32191000
P47756	F-actin-capping protein subunit beta	CAPZB	Homo sapiens	9606	DKVVGKDYLLCDYNR;LEVEANNAFDQYR;RLPPQQIEK;STLNEIYFGK	sp|P47756|CAPZB_HUMAN F-actin-capping protein subunit beta OS=Homo sapiens OX=9606 GN=CAPZB PE=1 SV=4	4	4	0	17	31.35	259320000	11903000	3739100	4339600	5953400	7363200	9365700	6971400	18773000	9234100	16581000	9711700	9714400	20727000	3095900	19921000	19797000	21966000	25539000	14734000	35874000	22432000	34672000	17272000	23294000
O00231	26S proteasome non-ATPase regulatory subunit 11	PSMD11	Homo sapiens	9606	AELRDDPIISTHLAK;DIQENDEEAVQVK;EQSILELGSLLAK;LYDNLLEQNLIR;TGQAAELGGLLK;VQIEHISSLIK	sp|O00231|PSD11_HUMAN 26S proteasome non-ATPase regulatory subunit 11 OS=Homo sapiens OX=9606 GN=PSMD11 PE=1 SV=3	6	6	0	18	47.463	258410000	10674000	3973700	10493000	6849600	6507500	10790000	1992600	7483300	8888800	5985100	3784700	9743800	38740000	16709000	27076000	14455000	16713000	33045000	11738000	29101000	27804000	18622000	9016000	15393000
Q8CGC7	Bifunctional glutamate/proline--tRNA ligase;Glutamate--tRNA ligase;Proline--tRNA ligase	Eprs	Mus musculus	10090	ERPAPAVSSTCATAEDSSVLYSR;GFFICDQPYEPVSPYSCR;GSQFGQSCCLR;LGVENCYFPIFVSQAALEK;SQGSGLSSGGAGEGQGPK;SSSNTVESTSLYNK;TGNKYNVYPTYDFACPIVDSIEGVTHALR;VLEDIQLNLFTR;VTEAVECLLSLK;VYEELLAIPVVR;WFGFLEAQQAFR	sp|Q8CGC7|SYEP_MOUSE Bifunctional glutamate/proline--tRNA ligase OS=Mus musculus OX=10090 GN=Eprs1 PE=1 SV=4	11	11	9	11.9	170.08	255630000	8551300	4760600	5868800	3600900	4983600	5211600	7795100	7141800	3096800	7439500	4776100	6143100	53451000	5290300	26958000	6856900	13225000	17315000	25102000	21545000	8042500	43105000	13853000	20891000
Q8VDJ3	Vigilin	Hdlbp	Mus musculus	10090	AFHPFIAGPYNR;GNSLQEILER;IEGDPQGVQQAK;LQTQASATVPIPK;SSVAVLTQESFAEHR;SSVAVLTQESFAEHRSGLVPQQIK;VATLNSEEENDPPTYKDAFPPLPEK	sp|Q8VDJ3|VIGLN_MOUSE Vigilin OS=Mus musculus OX=10090 GN=Hdlbp PE=1 SV=1	7	7	2	7.6	141.74	253490000	4225200	3654500	4850200	5000700	8445700	6437500	10419000	7142400	4322400	11089000	7257900	11117000	10150000	7598200	9878900	14542000	20634000	19972000	49887000	29318000	13656000	29109000	20950000	27794000
P62774	Myotrophin	Mtpn	Mus musculus	10090	DYVAKGEDVNR;GADKTVKGPDGLTALEATDNQAIK;GPDGLTALEATDNQAIK;NGDLDEVKDYVAK;NGDLDEVKDYVAKGEDVNR	sp|P62774|MTPN_MOUSE Myotrophin OS=Mus musculus OX=10090 GN=Mtpn PE=1 SV=2	5	5	2	36.4	12.861	251450000	17910000	6659100	7485900	6127100	11543000	9514300	5437500	11078000	12278000	7697800	9944400	10950000	24744000	14368000	21116000	20552000	36197000	15903000	11902000	25199000	34291000	15701000	10288000	21190000
Q8QZS1	3-hydroxyisobutyryl-CoA hydrolase, mitochondrial	Hibch	Mus musculus	10090	AGIATHFVDSEK;AVLIDKDQTPK;GCGGVITLNRPK;LGYFLALTGYR;QNLTQDLFR;VLEEELLALKSPSAEDVAGVLESYHAK;WKPANLKDVTDEDLNSYFK	sp|Q8QZS1|HIBCH_MOUSE 3-hydroxyisobutyryl-CoA hydrolase, mitochondrial OS=Mus musculus OX=10090 GN=Hibch PE=1 SV=1	7	7	6	26.2	43.037	250640000	6445900	12922000	9749400	8244600	15915000	13781000	11275000	18947000	11725000	7649900	5391900	8668600	7613400	11928000	13326000	19742000	25178000	77369000	12408000	31386000	30448000	4284200	6085300	10871000
Q8K411	Presequence protease, mitochondrial	Pitrm1	Mus musculus	10090	FTQQDIDEAK;GLELQTQQSK;HQDASCLPALK;IFSQHLQNK;IHGFTVNQVTPVPELFLTAVK;LGCGILNYR;LGCGILNYREQAQQIELK;SGKFTQQDIDEAK	sp|Q8K411|PREP_MOUSE Presequence protease, mitochondrial OS=Mus musculus OX=10090 GN=Pitrm1 PE=1 SV=1	8	8	6	7.9	117.37	249690000	9023400	10354000	18209000	12997000	8319300	14013000	12228000	10249000	10449000	4388900	4821900	5884200	11752000	22641000	26398000	33442000	20946000	30989000	15228000	13940000	38491000	9603600	9274700	16979000
P47915	60S ribosomal protein L29	Rpl29	Mus musculus	10090	AGAKAPAKAQASAPAQAPK;ALVKPQAIKPK;LAFIAHPK	sp|P47915|RL29_MOUSE 60S ribosomal protein L29 OS=Mus musculus OX=10090 GN=Rpl29 PE=1 SV=2	3	3	3	23.8	17.587	248850000	9594500	25263000	24552000	14653000	4744100	7299000	24043000	6002200	6805200	17530000	23264000	6351200	24191000	7027500	5126900	18283000	33494000	15176000	38905000	34413000	9623800	20055000	24561000	17997000
Q15185	Prostaglandin E synthase 3	PTGES3	Homo sapiens	9606	AKLNWLSVDFNNWK;HLNEIDLFHCIDPNDSK;KGESGQSWPR;LNWLSVDFNNWK;LTFSCLGGSDNFK;SKLTFSCLGGSDNFK;SKLTFSCLGGSDNFKHLNEIDLFHCIDPNDSK	sp|Q15185|TEBP_HUMAN Prostaglandin E synthase 3 OS=Homo sapiens OX=9606 GN=PTGES3 PE=1 SV=1	7	7	0	35	18.697	248750000	19850000	6267600	7632200	4062400	3192100	4792600	5794000	4164000	6154400	3676700	5082500	5433400	71467000	17369000	17686000	12086000	22191000	16838000	17269000	18602000	12361000	17947000	9270800	15660000
P53986	Monocarboxylate transporter 1	Slc16a1	Mus musculus	10090	AAQSPQQHSSGDPTEEESPV;EGKEDEASTDVDEKPK;SDANTDLIGGSPK	sp|P53986|MOT1_MOUSE Monocarboxylate transporter 1 OS=Mus musculus OX=10090 GN=Slc16a1 PE=1 SV=1	3	3	3	9.9	53.267	248370000	15092000	13319000	8674000	17620000	15054000	7274200	9526500	8492700	14417000	11219000	18961000	12671000	28204000	21602000	18333000	35416000	36078000	12926000	11905000	13024000	20269000	18301000	15352000	16962000
Q15393	Splicing factor 3B subunit 3	SF3B3	Homo sapiens	9606	AGNGQWASVIR;FLAVGLVDNTVR;LGAVFNQVAFPLQYTPR;TVLDPVTGDLSDTR;WVTTASLLDYDTVAGADKFGNICVVR	sp|Q15393|SF3B3_HUMAN Splicing factor 3B subunit 3 OS=Homo sapiens OX=9606 GN=SF3B3 PE=1 SV=4	5	5	0	6.6	135.58	248290000	7609900	5748100	4668400	6656400	4882700	8891800	6231600	3874100	4137800	5151600	3976800	4401500	22327000	17719000	15493000	13868000	23606000	41042000	22405000	16303000	14672000	25258000	15979000	19622000
Q08093	Calponin-2	Cnn2	Mus musculus	10090	GPSYGLSAEVK;SSTQFNKGPSYGLSAEVK;SSTQFNKGPSYGLSAEVKNR;SWIEGLTGLSIGPDFQK	sp|Q08093|CNN2_MOUSE Calponin-2 OS=Mus musculus OX=10090 GN=Cnn2 PE=1 SV=1	4	4	1	12.1	33.155	247820000	11788000	3948100	3510500	6454400	9915300	5738100	9713300	6945500	5515400	10367000	5627800	8556500	14793000	15601000	9000300	20456000	25764000	24484000	25487000	26131000	15268000	27858000	15636000	27339000
P08559	Pyruvate dehydrogenase E1 component subunit alpha, somatic form, mitochondrial	PDHA1	Homo sapiens	9606;9606	AAASTDYYKR;GFCHLCDGQEACCVGLEAGINPTDHLITAYR;LEEGPPVTTVLTR;LPCIFICENNR;MVNSNLASVEELK;NFYGGNGIVGAQVPLGAGIALACK;TREEIQEVR	sp|P08559|ODPA_HUMAN Pyruvate dehydrogenase E1 component subunit alpha, somatic form, mitochondrial OS=Homo sapiens OX=9606 GN=PDHA1 PE=1 SV=3	7	7	0	28.5	43.295	247030000	7039300	7783300	11178000	7345400	2942500	7180700	2226600	3002000	6810900	4366000	8336100	6661400	26917000	23037000	42699000	27844000	19459000	19378000	5004500	7817000	26487000	12139000	16878000	19365000
Q60598	Src substrate cortactin	Cttn	Mus musculus	10090	ASAGHAVSITQDDGGADDWETDPDFVNDVSEK;FGVQSERQDSSAVGFDYKER;HASQKDYSSGFGGK;YGLFPANYVELRQ;YGVQADRVDK	sp|Q60598|SRC8_MOUSE Src substrate cortactin OS=Mus musculus OX=10090 GN=Cttn PE=1 SV=2	5	5	2	16.3	61.249	246810000	7352100	10401000	11809000	9871800	11843000	12269000	4903300	9860900	26088000	3443000	12433000	8947700	15957000	14565000	21530000	21785000	19071000	30692000	17226000	19096000	49268000	8391300	16489000	12744000
O60831	PRA1 family protein 2	PRAF2	Homo sapiens	9606	ALDDFVLGSAR;SEVRLPPLR;SEVRLPPLRALDDFVLGSAR	sp|O60831|PRAF2_HUMAN PRA1 family protein 2 OS=Homo sapiens OX=9606 GN=PRAF2 PE=1 SV=1	3	3	0	11.2	19.258	245810000	2987200	7267300	6608200	7054200	7988800	7235500	6936900	6799900	11363000	6857500	9442200	11048000	3583500	12520000	16053000	17556000	13778000	24612000	19705000	22219000	29591000	22618000	27493000	36082000
Q62425	Cytochrome c oxidase subunit NDUFA4	Ndufa4	Mus musculus	10090	FYSVNVDYSK;LALFNPDVSWDR	sp|Q62425|NDUA4_MOUSE Cytochrome c oxidase subunit NDUFA4 OS=Mus musculus OX=10090 GN=Ndufa4 PE=1 SV=2	2	2	1	26.8	9.3267	245690000	49315000	14632000	5711400	6099500	15767000	5563800	3416500	3293800	5217100	5301400	5656300	12415000	69513000	24723000	21010000	17260000	18357000	18803000	4445300	9212100	14618000	11284000	15493000	20976000
Q8CDN6	Thioredoxin-like protein 1	Txnl1	Mus musculus	10090	AGCECLNESDEHGFDNCLRK;IDQYQGADAVGLEEK;IKQHLENDPGSNEDADIPK;VGVKPVGSDPDFQPELSGAGSR	sp|Q8CDN6|TXNL1_MOUSE Thioredoxin-like protein 1 OS=Mus musculus OX=10090 GN=Txnl1 PE=1 SV=3	4	4	1	26.3	32.237	245240000	12544000	9986000	6845600	14159000	8472000	11395000	7812000	11813000	19476000	6615400	6219300	12965000	17303000	14215000	8505200	19910000	36626000	31501000	19514000	21013000	37204000	11615000	13354000	14478000
Q15366	Poly(rC)-binding protein 2	PCBP2	Homo sapiens	9606	AITIAGIPQSIIECVK;GVTIPYRPKPSSSPVIFAGGQDR;IANPVEGSTDRQVTITGSAASISLAQYLINVR;IITLAGPTNAIFK;INISEGNCPER	sp|Q15366|PCBP2_HUMAN Poly(rC)-binding protein 2 OS=Homo sapiens OX=9606 GN=PCBP2 PE=1 SV=1	5	4	0	26	38.58	243090000	11491000	5967400	9340900	13849000	4216900	3605900	3916700	5732100	10498000	12948000	4669200	16721000	70066000	11717000	32100000	14170000	8349300	8255100	4491200	10452000	20354000	29137000	9298300	24700000
Q61543	Golgi apparatus protein 1	Glg1	Mus musculus	10090	ALNEACESVIQTACK;FCENTQAGEGR;IIIQESALDYR;LGEKDAHSQGEVVSCLEK;LSSDCEDQIR;TETGQELECLQDHLDDLAVECR;VAELSSDDFHLDR	sp|Q61543|GSLG1_MOUSE Golgi apparatus protein 1 OS=Mus musculus OX=10090 GN=Glg1 PE=1 SV=1	7	7	1	8.5	133.73	237080000	3925700	6845500	7173900	7292800	7331600	11922000	7998900	9895600	7603400	12278000	11028000	6130300	11973000	16765000	13629000	13802000	17726000	26575000	13353000	13958000	27834000	29170000	23703000	28597000
P46459	Vesicle-fusing ATPase	NSF	Homo sapiens	9606	LFADAEEEQR;NFSGAELEGLVR;QSIINPDWNFEK;VLDDGELLVQQTK	sp|P46459|NSF_HUMAN Vesicle-fusing ATPase OS=Homo sapiens OX=9606 GN=NSF PE=1 SV=3	4	4	0	6.3	82.593	236680000	3363300	6491000	9893800	8648900	5457400	6420800	3533400	4695900	7222600	4883000	6162300	6638400	10415000	21836000	24519000	33757000	15432000	18164000	11717000	15769000	19674000	18983000	13564000	32852000
P17047	Lysosome-associated membrane glycoprotein 2	Lamp2	Mus musculus	10090	AFQINTFNLK;CNSVLTYNLTPVVQK;GVHTVKNPENFKVPLDVIFK;NPENFKVPLDVIFK	sp|P17047|LAMP2_MOUSE Lysosome-associated membrane glycoprotein 2 OS=Mus musculus OX=10090 GN=Lamp2 PE=1 SV=2	4	4	4	10.8	45.681	236080000	28119000	11405000	12085000	15794000	4798900	5877700	1963400	3908800	7625000	2593900	3719700	6827800	59467000	29994000	33034000	34233000	11514000	18198000	4260200	7539600	12807000	7768600	6000900	11261000
O08997	Copper transport protein ATOX1	Atox1	Mus musculus	10090	LGGVEFNIDLPNKK;VCIDSEHSSDTLLATLNK;VCIDSEHSSDTLLATLNKTGK;VLNKLGGVEFNIDLPNKK	sp|O08997|ATOX1_MOUSE Copper transport protein ATOX1 OS=Mus musculus OX=10090 GN=Atox1 PE=1 SV=1	4	4	4	57.4	7.3384	236050000	26966000	5159800	6356800	9041100	2718400	2897800	5011500	7525300	8620300	13686000	6481600	7199600	40586000	15949000	23424000	18091000	9715500	12522000	13775000	12694000	24100000	36175000	11961000	17062000
Q6PFD9	Nuclear pore complex protein Nup98-Nup96;Nuclear pore complex protein Nup98;Nuclear pore complex protein Nup96	Nup98	Mus musculus	10090	FSFLSKPVDENNQQDGEDDSLVSR;NLNNSNLFSPVNHDSEDLASPSEYPENGER	sp|Q6PFD9|NUP98_MOUSE Nuclear pore complex protein Nup98-Nup96 OS=Mus musculus OX=10090 GN=Nup98 PE=1 SV=2	2	2	2	3	197.24	234140000	72968000	12236000	10349000	7913800	12977000	10413000	4433800	8085800	9427300	13439000	4403600	4549300	111780000	12475000	12487000	14461000	15655000	18745000	4233500	6262300	6931100	15588000	4747000	10774000
Q9JMH6	Thioredoxin reductase 1, cytoplasmic	Txnrd1	Mus musculus	10090;10090	FLIATGERPR;IEQIEAGTPGR;LELTPVAIQAGR;TGKIPVTDEEQTNVPYIYAIGDILEGK;VLVLDFVTPTPLGTR;WGLGGTCVNVGCIPK	sp|Q9JMH6|TRXR1_MOUSE Thioredoxin reductase 1, cytoplasmic OS=Mus musculus OX=10090 GN=Txnrd1 PE=1 SV=3	6	6	4	14.7	67.083	233540000	9277600	4544700	5498700	3406500	4675100	7983100	6084200	8932900	13162000	6369700	5589100	10942000	16577000	9156300	15095000	13777000	15220000	19643000	19879000	24117000	24892000	27881000	14363000	32938000
P63330;P62715	Serine/threonine-protein phosphatase 2A catalytic subunit alpha isoform;Serine/threonine-protein phosphatase 2A catalytic subunit beta isoform	Ppp2ca;Ppp2cb	Mus musculus	10090;10090	GAGYTFGQDISETFNHANGLTLVSR;LFTKELDQWIEQLNECK;YSFLQFDPAPR	sp|P63330|PP2AA_MOUSE Serine/threonine-protein phosphatase 2A catalytic subunit alpha isoform OS=Mus musculus OX=10090 GN=Ppp2ca PE=1 SV=1;sp|P62715|PP2AB_MOUSE Serine/threonine-protein phosphatase 2A catalytic subunit beta isoform OS=Mus musculus OX=10090	3	3	1	17.2	35.608	231930000	15076000	32253000	8630200	43322000	13586000	7475700	3995800	11794000	9301400	8915100	10355000	8435500	29689000	34056000	7459800	44797000	17211000	9438700	445380	19668000	15318000	20192000	18904000	14755000
P62861	40S ribosomal protein S30	FAU	Homo sapiens	9606	FVNVVPTFGK;FVNVVPTFGKK;RFVNVVPTFGK	sp|P62861|RS30_HUMAN 40S ribosomal protein S30 OS=Homo sapiens OX=9606 GN=FAU PE=1 SV=1	3	3	0	20.3	6.6478	231190000	13333000	12519000	4697300	8465300	9868000	13930000	9051500	8502000	6925100	11013000	10526000	10392000	29583000	13225000	12263000	18593000	23317000	23172000	9780300	16368000	18275000	22829000	21720000	22066000
Q91WJ8	Far upstream element-binding protein 1	Fubp1	Mus musculus	10090	AGLVIGKGGETIK;AGLVIGKGGETIKQLQER;GGETIKQLQER;IAQITGPPDRCQHAAEIITDLLR;IGGDAGTSLNSNDYGYGGQK;IGGNEGIDVPIPR;IQIAPDSGGLPER;RLLDQIVEK;TGLIIGKGGETIK;TGLIIGKGGETIKSISQQSGAR	sp|Q91WJ8|FUBP1_MOUSE Far upstream element-binding protein 1 OS=Mus musculus OX=10090 GN=Fubp1 PE=1 SV=1	10	7	0	18.1	68.539	230930000	27968000	2739900	4431300	3323700	4143100	3526500	6887100	3516300	4594400	7624300	12366000	5549800	26485000	20139000	9000600	12804000	15749000	19692000	43026000	3652500	17594000	17258000	21162000	24365000
P52927	High mobility group protein HMGI-C	Hmga2	Mus musculus	10090	GEGAGQPSTSAQGQPAAPVPQKR;KPAQETEETSSQESAEED;KQQQEPTCEPSPK;KWPQQVVQKKPAQETEETSSQESAEED;SARGEGAGQPSTSAQGQPAAPVPQKR	sp|P52927|HMGA2_MOUSE High mobility group protein HMGI-C OS=Mus musculus OX=10090 GN=Hmga2 PE=1 SV=1	5	5	5	61.1	11.819	229680000	13546000	16179000	10856000	18427000	7732200	3698400	36938000	3325800	390600	2186200	2161800	936040	27059000	41145000	20017000	29041000	25663000	16952000	49646000	4750200	194420	5763000	6325600	3121100
Q8VCB1	Nucleoporin NDC1	Ndc1	Mus musculus	10090	KLSSAEETAFQTPKPSQTPSVPPLVK;LSTPNVSSPFGTPFGSSVVNR;LVLYQEAAATNGR;LWTHTSDQQVSAISNPSPCASVTAEGK	sp|Q8VCB1|NDC1_MOUSE Nucleoporin NDC1 OS=Mus musculus OX=10090 GN=Ndc1 PE=1 SV=1	4	4	4	12.9	75.409	229250000	6220900	9377800	7654800	8025100	15276000	6323900	6073900	3771200	7739500	10906000	4767700	5777800	10811000	28370000	13020000	28512000	32498000	21141000	17230000	7781700	18918000	27520000	9343000	14106000
P97300	Neuroplastin	Nptn	Mus musculus	10090	AEDSGEYHCVYHFVSAPK;IVTSEEVIIR	sp|P97300|NPTN_MOUSE Neuroplastin OS=Mus musculus OX=10090 GN=Nptn PE=1 SV=3	2	2	0	7.1	44.373	227570000	8718000	6479500	20638000	9117700	11165000	6430300	6735100	12460000	9535100	3831500	10997000	8529300	28596000	10025000	20983000	22410000	24787000	16854000	13364000	29745000	12865000	6526100	19066000	22343000
Q11011	Puromycin-sensitive aminopeptidase	Npepps	Mus musculus	10090	AFFESHPAPSAER;ATFDISLVVPK;DADSIHQYLLQR;LGLQNDLFSLAR;LGWDPKPGEGHLDALLR;LNLGTVGFYR	sp|Q11011|PSA_MOUSE Puromycin-sensitive aminopeptidase OS=Mus musculus OX=10090 GN=Npepps PE=1 SV=2	6	6	1	8.2	103.32	227400000	3946500	4931300	6097500	3914800	5777100	4691200	4021100	4973400	3992000	3815700	3064800	4200000	24273000	18919000	26670000	16638000	26893000	22023000	16312000	21684000	15475000	18378000	6556300	13578000
P54920	Alpha-soluble NSF attachment protein	NAPA	Homo sapiens	9606	IEEACEIYAR;NSQSFFSGLFGGSSK;TIQGDEEDLR;YEELFPAFSDSR	sp|P54920|SNAA_HUMAN Alpha-soluble NSF attachment protein OS=Homo sapiens OX=9606 GN=NAPA PE=1 SV=3	4	4	0	15.9	33.232	227370000	4510800	7755000	13251000	7874000	6047500	9209600	2047900	6630800	10016000	5378800	6457400	6892900	15630000	17838000	41822000	21220000	21320000	23493000	3151900	12566000	23149000	14968000	12509000	19705000
P42208	Septin-2	Septin2	Mus musculus	10090	AIHNKVNIVPVIAK;ASIPFSVVGSNQLIEAK;LTVVDTPGYGDAINCR;QQPTQFINPETPGYVGFANLPNQVHR;TIISYIDEQFER	sp|P42208|SEPT2_MOUSE Septin-2 OS=Mus musculus OX=10090 GN=Septin2 PE=1 SV=2	5	5	0	23.5	41.525	227170000	14879000	4357200	5328600	4608700	5417600	10977000	10614000	12176000	6535700	6968100	6995600	5435400	38532000	5552500	11943000	11173000	17061000	16990000	22108000	24368000	9512200	31115000	15030000	23779000
Q3ZCM7	Tubulin beta-8 chain	TUBB8	Homo sapiens	9606	EAESCDCLQGFQLTHSLGGGTGSGMGTLLLSK;FPGQLNADLR;IREEYPDR;LAVNMVPFPR;LHFFMPGFAPLTSR;MSATFIGNNTAIQELFK	sp|Q3ZCM7|TBB8_HUMAN Tubulin beta-8 chain OS=Homo sapiens OX=9606 GN=TUBB8 PE=1 SV=2	6	2	2	20.5	49.775	226900000	13148000	6955900	10786000	6310000	19579000	10032000	14968000	10867000	15652000	21055000	27162000	8979000	28741000	5411000	12839000	10531000	28817000	15903000	16266000	14181000	18304000	32737000	28355000	14815000
Q99JI4	26S proteasome non-ATPase regulatory subunit 6	Psmd6	Mus musculus	10090	AEYLCQIGDKEGALTAFR;KGDLLLNR;PLENLEEEGLPKNPDLR;RLDEELEDAEK	sp|Q99JI4|PSMD6_MOUSE 26S proteasome non-ATPase regulatory subunit 6 OS=Mus musculus OX=10090 GN=Psmd6 PE=1 SV=1	4	4	1	13.9	45.536	225990000	7114800	6170000	18927000	16339000	6215300	6782400	9089800	11187000	7987200	16197000	11534000	7752300	14675000	6935600	39217000	23839000	16747000	16800000	10958000	19978000	17007000	31767000	14920000	13150000
P08207	Protein S100-A10	S100a10	Mus musculus	10090	EFPGFLENQKDPLAVDK;FAGDKDHLTK;FAGDKDHLTKEDLR	sp|P08207|S10AA_MOUSE Protein S100-A10 OS=Mus musculus OX=10090 GN=S100a10 PE=1 SV=2	3	3	2	32	11.186	224750000	20766000	8814000	9416300	19451000	3801000	10784000	2797800	8584500	5064300	10733000	20469000	6585300	19530000	29257000	13803000	38881000	13785000	13429000	18985000	11929000	4533500	24875000	19175000	16567000
Q9DBS1	Transmembrane protein 43	Tmem43	Mus musculus	10090	LEDPHVDIIR;LVHIIGALR;VSFSYAGLSSDDPDLGPAHVVTVIAR;VTSEPQPGFLER	sp|Q9DBS1|TMM43_MOUSE Transmembrane protein 43 OS=Mus musculus OX=10090 GN=Tmem43 PE=1 SV=1	4	4	2	14.2	44.783	223960000	11650000	7383700	13582000	7876700	10832000	9881200	7665700	3631600	8353400	10898000	14619000	14016000	40870000	8931300	18971000	10276000	20827000	19223000	9027800	4213100	12191000	32992000	16687000	29752000
Q9Z2U0;Q9CWH6	Proteasome subunit alpha type-7;Proteasome subunit alpha type-7-like	Psma7;Psma8	Mus musculus	10090;10090	AITVFSPDGHLFQVEYAQEAVKK;ALLEVVQSGGK;GKDIVVLGVEK;GKDIVVLGVEKK;LTVEDPVTVEYITR;NYTDDAIETDDLTIK	sp|Q9Z2U0|PSA7_MOUSE Proteasome subunit alpha type-7 OS=Mus musculus OX=10090 GN=Psma7 PE=1 SV=1;sp|Q9CWH6|PSMA8_MOUSE Proteasome subunit alpha type-8 OS=Mus musculus OX=10090 GN=Psma8 PE=1 SV=1	6	6	3	30.2	27.855	222210000	16453000	3573600	4390400	7877300	3850500	7643400	9850200	6753400	6131500	9352500	5576100	6082300	57949000	7717000	18327000	12022000	10120000	18120000	15106000	15467000	15528000	24764000	8946000	18145000
P62075	Mitochondrial import inner membrane translocase subunit Tim13	Timm13	Mus musculus	10090	CIGKPGGSLDNSEQK;VQIAVANAQELLQR	sp|P62075|TIM13_MOUSE Mitochondrial import inner membrane translocase subunit Tim13 OS=Mus musculus OX=10090 GN=Timm13 PE=1 SV=1	2	2	0	30.5	10.458	221060000	13599000	9327200	11549000	6509700	14180000	6658700	15542000	5529500	25812000	5764400	9028100	7537400	32530000	16092000	21539000	9007200	36219000	8858300	7054300	14528000	37786000	14107000	8066700	15269000
Q8BFY9	Transportin-1	Tnpo1	Mus musculus	10090;10090	ESQSPDTTIQR;NIRDNEEKDSAFR;QSSFALLGDLTK;SECLNNIGDSSPLIR;SITCWTLSR;TLLENTAITIGR;YSDIDIILLK	sp|Q8BFY9|TNPO1_MOUSE Transportin-1 OS=Mus musculus OX=10090 GN=Tnpo1 PE=1 SV=2	7	7	0	9.1	102.36	220590000	11511000	7368300	8466600	9745400	7206500	11258000	4387200	7268100	4395200	7775900	4093400	5125200	30531000	16671000	12509000	34050000	29334000	22553000	12731000	24724000	7442600	14282000	4769400	10991000
P30520	Adenylosuccinate synthetase isozyme 2	ADSS	Homo sapiens	9606	ELPVNAQNYVR;FIEDELQIPVKWIGVGK;GREFGVTTGR;VGIGAFPTEQDNEIGELLQTR;VVDLLAQDADIVCR	sp|P30520|PURA2_HUMAN Adenylosuccinate synthetase isozyme 2 OS=Homo sapiens OX=9606 GN=ADSS2 PE=1 SV=3	5	5	0	16	50.097	220240000	17542000	8111600	9528700	8691900	4684600	4611500	3584100	5274700	11983000	12959000	6866800	5674700	28082000	26611000	38475000	28541000	9049000	14936000	151260	2104800	27705000	19584000	11336000	13666000
P02802	Metallothionein-1	Mt1	Mus musculus	10090	CAQGCVCKGAADKCTCCA;KSCCSCCPVGCSK;SCCSCCPVGCSK	sp|P02802|MT1_MOUSE Metallothionein-1 OS=Mus musculus OX=10090 GN=Mt1 PE=1 SV=1	3	3	1	50.8	6.0181	219960000	5789000	5572300	15266000	22488000	19899000	21007000	14686000	12462000	5152300	6220600	2938800	3109800	9541700	25043000	16208000	24586000	30576000	41578000	29445000	12776000	9628700	12201000	3461500	4919100
P26885	Peptidyl-prolyl cis-trans isomerase FKBP2	FKBP2	Homo sapiens	9606	KLVIPSELGYGER;LVIPSELGYGER	sp|P26885|FKBP2_HUMAN Peptidyl-prolyl cis-trans isomerase FKBP2 OS=Homo sapiens OX=9606 GN=FKBP2 PE=1 SV=2	2	2	0	9.2	15.649	218680000	7535100	12589000	20898000	13741000	5956000	6524600	6294800	8205100	10070000	10185000	12328000	15160000	10473000	19075000	17801000	26033000	13517000	17013000	10905000	14232000	22117000	19838000	20505000	27173000
Q80UG5	Septin-9	Septin9	Mus musculus	10090	IPEGSAVPATDAAPK;QVESTASAAGPSR;RTEITIVKPQESVLR;RVETPASKIPEGSAVPATDAAPK;YLQEEVNINR	sp|Q80UG5|SEPT9_MOUSE Septin-9 OS=Mus musculus OX=10090 GN=Septin9 PE=1 SV=1	5	5	4	10.5	65.574	218310000	10721000	7839400	3254200	4918000	14921000	9863200	21601000	14486000	2691800	3987000	5241500	4444500	13057000	16695000	8764700	9524800	21353000	39423000	45163000	19581000	8138900	11659000	11919000	13030000
Q9EP69	Phosphatidylinositide phosphatase SAC1	Sacm1l	Mus musculus	10090	AAAAYEHLK;LEEQDEFEK;LGVLHVGQKLEEQDEFEK;NAWADNANACAK;VVTNQDGVFR	sp|Q9EP69|SAC1_MOUSE Phosphatidylinositol-3-phosphatase SAC1 OS=Mus musculus OX=10090 GN=Sacm1l PE=1 SV=1	5	5	2	8.3	66.943	218090000	5586800	8900900	9720900	6362400	9017800	6701800	4689600	8903900	6051000	4422100	7251300	6235200	14217000	22146000	26763000	18515000	18818000	31678000	8082000	20185000	14425000	13549000	14310000	15397000
P47754	F-actin-capping protein subunit alpha-2	Capza2	Mus musculus	10090	ADLEEQLSDEEKVR;FIIHAPPGEFNEVFNDVR;LLLNNDNLLR;TKIDWNKILSYK	sp|P47754|CAZA2_MOUSE F-actin-capping protein subunit alpha-2 OS=Mus musculus OX=10090 GN=Capza2 PE=1 SV=3	4	2	0	18.9	32.967	217460000	4547500	12999000	13317000	9427800	23931000	4735500	6868600	7453500	7776700	6578000	49726000	6727200	14628000	20356000	20264000	13465000	38675000	5979600	10920000	12318000	10932000	11769000	46669000	11484000
Q9D8B3	Charged multivesicular body protein 4b	Chmp4b	Mus musculus	10090	EALENANTNTEVLK;GGPTPQEAIQR;QLAQIDGTLSTIEFQR;SVFGKLFGAGGGK	sp|Q9D8B3|CHM4B_MOUSE Charged multivesicular body protein 4b OS=Mus musculus OX=10090 GN=Chmp4b PE=1 SV=2	4	4	0	24.1	24.936	217020000	5092500	5997300	6701000	6857100	7839500	6941800	8335700	7856200	5491100	6041100	6819000	4007300	14242000	14281000	15293000	15659000	30853000	22299000	22312000	19180000	15918000	19110000	13685000	14190000
P56812	Programmed cell death protein 5	Pdcd5	Mus musculus	10090	ADEELEALRK;HGDPGDAAQQEAKQR;NSILAQVLDQSAR;VSEQGLIEILEK;YGQLSGKVSEQGLIEILEK	sp|P56812|PDCD5_MOUSE Programmed cell death protein 5 OS=Mus musculus OX=10090 GN=Pdcd5 PE=1 SV=3	5	5	4	45.2	14.275	216240000	5810100	3763200	7319300	6387300	5005900	5686300	4078400	8532700	4757000	5281500	4917300	4699800	26619000	5577700	30063000	12142000	12254000	26656000	13895000	22838000	17446000	15985000	15266000	17497000
Q8C0T9	Adenylate cyclase type 10	Adcy10	Mus musculus	10090	MFPCNLLTLTFQMHVEKNR	sp|Q8C0T9|ADCYA_MOUSE Adenylate cyclase type 10 OS=Mus musculus OX=10090 GN=Adcy10 PE=1 SV=2	1	1	1	1.2	186.41	215170000	0	0	0	0	0	0	0	0	0	0	0	0	0	42191000	63969000	478960	87165	0	46178000	32116000	26937	0	27812000	2314900
P52825	Carnitine O-palmitoyltransferase 2, mitochondrial	Cpt2	Mus musculus	10090	GVTLPELYQDPAYQR;SEYNDQLTR;TLTIDAIQFQR;YLSAQKPLLNDSQFR	sp|P52825|CPT2_MOUSE Carnitine O-palmitoyltransferase 2, mitochondrial OS=Mus musculus OX=10090 GN=Cpt2 PE=1 SV=2	4	4	3	7.6	73.98	214780000	3732800	12049000	11862000	9584900	14048000	6460400	4395200	11264000	6510000	4250400	5576200	7457200	5771300	20425000	11650000	28906000	29729000	21651000	10130000	22172000	20605000	8530800	15719000	19495000
Q922F4	Tubulin beta-6 chain	Tubb6	Mus musculus	10090	FPGQLNADLR;FWEVISDEHGIDQAGGYVGDSALQLER;GHYTEGAELVDSVLDVVR;GHYTEGAELVDSVLDVVRK;IREEYPDR;ISVYYNESSSK;LAVNMVPFPR;NSSYFVEWIPNNVK;SGPFGQLFRPDNFIFGQTGAGNNWAK	sp|Q922F4|TBB6_MOUSE Tubulin beta-6 chain OS=Mus musculus OX=10090 GN=Tubb6 PE=1 SV=1	9	3	2	28	50.09	213960000	12424000	20269000	4115200	6658800	9696100	12892000	10937000	13593000	6503100	6048000	14211000	5421100	20322000	21619000	10785000	15275000	19582000	29543000	10434000	21104000	9820200	19159000	29822000	6492100
Q8VCH8	UBX domain-containing protein 4	Ubxn4	Mus musculus	10090	IQFRLPDGSSFTNQFPSDAPLEEAR;LPDGSSFTNQFPSDAPLEEAR	sp|Q8VCH8|UBXN4_MOUSE UBX domain-containing protein 4 OS=Mus musculus OX=10090 GN=Ubxn4 PE=1 SV=1	2	2	0	4.9	56.471	213930000	17342000	4028700	17603000	7383400	8452600	9852500	8771500	4838000	20136000	15869000	27481000	19543000	2579300	7081200	23261000	9926700	18273000	21164000	11588000	9728200	27998000	21678000	33832000	26825000
P07214	SPARC	Sparc	Mus musculus	10090	LEAGDHPVELLAR;RLEAGDHPVELLAR;YIAPCLDSELTEFPLR	sp|P07214|SPRC_MOUSE SPARC OS=Mus musculus OX=10090 GN=Sparc PE=1 SV=1	3	3	1	9.9	34.45	213830000	3704900	16336000	7158900	10530000	4563100	8244800	6968500	4973000	8301400	5437600	2958900	3643000	13476000	27938000	18870000	28326000	18971000	25044000	18236000	11846000	19685000	14802000	7312400	9323400
P83881;Q969Q0	60S ribosomal protein L36a;60S ribosomal protein L36a-like	RPL36A;RPL36AL	Homo sapiens	9606;9606	GKDSLYAQGK;HFELGGDK;LECVEPNCR	sp|P83881|RL36A_HUMAN 60S ribosomal protein L36a OS=Homo sapiens OX=9606 GN=RPL36A PE=1 SV=2;sp|Q969Q0|RL36L_HUMAN 60S ribosomal protein L36a-like OS=Homo sapiens OX=9606 GN=RPL36AL PE=1 SV=3	3	3	0	25.5	12.441	213280000	21682000	12109000	3391000	14987000	13509000	3818000	12725000	15162000	1963000	13794000	10655000	8359000	41846000	14427000	7413900	21369000	20433000	5472000	19879000	17551000	6184300	26021000	13855000	18826000
P05198	Eukaryotic translation initiation factor 2 subunit 1	EIF2S1	Homo sapiens	9606	VVTDTDETELAR	sp|P05198|IF2A_HUMAN Eukaryotic translation initiation factor 2 subunit 1 OS=Homo sapiens OX=9606 GN=EIF2S1 PE=1 SV=3	1	1	0	3.8	36.112	212970000	6229000	12797000	10494000	17966000	10212000	14108000	13890000	10538000	8107100	7721900	15581000	7224700	12253000	18282000	18129000	24615000	18061000	30173000	15658000	17449000	13394000	12949000	18989000	13012000
O43390	Heterogeneous nuclear ribonucleoprotein R	HNRNPR	Homo sapiens	9606	DLYEDELVPLFEK;EFNEEGALSVLQQFK;GFCFLEYEDHK;NLATTVTEEILEK;TGYTLDVTTGQR;TGYTLDVTTGQRK;YGGPPPDSVYSGVQPGIGTEVFVGKIPR	sp|O43390|HNRPR_HUMAN Heterogeneous nuclear ribonucleoprotein R OS=Homo sapiens OX=9606 GN=HNRNPR PE=1 SV=1	7	4	4	14.7	70.942	211340000	9147600	5962800	9685600	9221800	8473300	6150900	6938900	7561100	5426900	5127500	7424700	7505000	7406200	14338000	20342000	18795000	16869000	16076000	21559000	21879000	19927000	18252000	14728000	21169000
Q15819	Ubiquitin-conjugating enzyme E2 variant 2	UBE2V2	Homo sapiens	9606	AVSTGVKVPR;LLEELEEGQK	sp|Q15819|UB2V2_HUMAN Ubiquitin-conjugating enzyme E2 variant 2 OS=Homo sapiens OX=9606 GN=UBE2V2 PE=1 SV=4	2	1	0	13.8	16.363	211340000	0	13882000	9786300	5596400	14296000	12635000	26479000	20483000	18539000	20474000	16425000	20930000	0	10725000	11859000	5044400	14556000	24964000	38230000	24427000	14814000	28941000	16841000	20937000
P49817	Caveolin-1	Cav1	Mus musculus	10090;10090	EIDLVNRDPK;SGGKYVDSEGHLYTVPIR;SGGKYVDSEGHLYTVPIREQGNIYKPNNK;YVDSEGHLYTVPIREQGNIYKPNNK	sp|P49817|CAV1_MOUSE Caveolin-1 OS=Mus musculus OX=10090 GN=Cav1 PE=1 SV=1	4	4	0	21.9	20.538	210520000	0	5827900	2015200	2379800	17851000	5884300	8227700	3086300	5529200	7102300	19577000	13204000	0	14050000	2739100	5996000	32055000	18582000	12169000	1958600	25263000	19104000	39960000	38640000
Q99L13	3-hydroxyisobutyrate dehydrogenase, mitochondrial	Hibadh	Mus musculus	10090	DFSSVFQYLR;DLGLAQDSATSTK;DLGLAQDSATSTKTPILLGSLAHQIYR;EAGEQVASSPAEVAEK;TPILLGSLAHQIYR	sp|Q99L13|3HIDH_MOUSE 3-hydroxyisobutyrate dehydrogenase, mitochondrial OS=Mus musculus OX=10090 GN=Hibadh PE=1 SV=1	5	5	4	15.8	35.44	209950000	4840800	5876800	6122200	5810600	4780700	5338800	3274900	5532200	7531600	4038800	6582300	6403700	8796400	16572000	19604000	17558000	16034000	22020000	8746100	20675000	20609000	10684000	25863000	22789000
Q96EL3	39S ribosomal protein L53, mitochondrial	MRPL53	Homo sapiens	9606	MAAALARLGLRPVKQVR	sp|Q96EL3|RM53_HUMAN 39S ribosomal protein L53, mitochondrial OS=Homo sapiens OX=9606 GN=MRPL53 PE=1 SV=1	1	1	1	15.2	12.107	209820000	0	2206800	0	9208000	1890900	9306000	146510000	8273900	3339600	10405000	4100600	7965700	0	2954100	0	14695000	1687800	22692000	106620000	15161000	5769900	24028000	7374800	8840200
Q9WV92	Band 4.1-like protein 3;Band 4.1-like protein 3, N-terminally processed	Epb41l3	Mus musculus	10090	GEEVDQSAPEQEQPATVSHEEEQASTIR;QLEYQQFEDDKLSQR;VLQETILVEER	sp|Q9WV92|E41L3_MOUSE Band 4.1-like protein 3 OS=Mus musculus OX=10090 GN=Epb41l3 PE=1 SV=1	3	3	3	5.8	103.34	209410000	984230	8445700	6249400	9078200	5755100	13165000	6006000	19280000	5761700	4459600	7301000	7423200	3320900	17721000	14933000	14642000	16325000	36031000	17433000	33453000	23542000	9100800	10469000	12442000
P62333	26S protease regulatory subunit 10B	PSMC6	Homo sapiens	9606	AVASQLDCNFLK;EVIELPLTNPELFQR;HGEIDYEAIVK;LSDGFNGADLR;RFSEGTSADREIQR	sp|P62333|PRS10_HUMAN 26S proteasome regulatory subunit 10B OS=Homo sapiens OX=9606 GN=PSMC6 PE=1 SV=1	5	5	0	16.2	44.172	209160000	4626700	4523300	5834100	4216100	4217800	4932900	3777900	4628100	4235100	7913800	3517100	5178900	23890000	11502000	18557000	12080000	16293000	22673000	11712000	15491000	17802000	28205000	9081100	21868000
Q9D1Q6	Endoplasmic reticulum resident protein 44	Erp44	Mus musculus	10090	SNPVHEIQSLDEVTNLDR;TPADCPVIAIDSFR;VASILHDDCAFLSAFGDLSKPER;VDCDQHSDIAQR	sp|Q9D1Q6|ERP44_MOUSE Endoplasmic reticulum resident protein 44 OS=Mus musculus OX=10090 GN=Erp44 PE=1 SV=1	4	4	2	16.5	46.852	207720000	10507000	9832700	14222000	7171100	8032700	9669100	5340900	13254000	6760700	6684400	5596800	8398700	18791000	30851000	32614000	8006200	27975000	28472000	5731000	13865000	11289000	11823000	6128100	12169000
Q8CAY6	Acetyl-CoA acetyltransferase, cytosolic	Acat2	Mus musculus	10090	AKVAPEEVSEVIFGHVLTAGCGQNPTR;ILVTLLHTLER;KGLTEVKIDEFPR;VAPEEVSEVIFGHVLTAGCGQNPTR;VNIDGGAIALGHPLGASGCR	sp|Q8CAY6|THIC_MOUSE Acetyl-CoA acetyltransferase, cytosolic OS=Mus musculus OX=10090 GN=Acat2 PE=1 SV=2	5	5	4	17.9	41.297	206460000	18703000	15244000	8955900	9167800	1128200	4235200	1607500	2535300	1270400	4872400	1012500	1240700	33573000	37577000	28361000	27962000	4269200	21518000	7777700	17044000	3143200	18961000	2003800	4267500
Q99LS3	Phosphoserine phosphatase	Psph	Mus musculus	10090	LALIQPSRDQVQR;LLAEHPPHLTPGIR;LNIPTTNVFANR;NVQVFLISGGFR	sp|Q99LS3|SERB_MOUSE Phosphoserine phosphatase OS=Mus musculus OX=10090 GN=Psph PE=1 SV=1	4	4	3	22.7	25.096	205210000	12593000	4475000	8379400	7074500	7773300	5458300	6275500	21355000	3653600	6834200	2523300	5709100	25058000	10335000	17677000	17721000	17224000	19110000	15940000	48733000	5986600	14875000	4213200	8340400
P97461	40S ribosomal protein S5;40S ribosomal protein S5, N-terminally processed	Rps5	Mus musculus	10090	FRKAQCPIVER;KAQCPIVER;QAVDVSPLRR;RQAVDVSPLR;RQAVDVSPLRR;RVNQAIWLLCTGAR;TEWEAATPAVAETPDIKLFGK;VNQAIWLLCTGAR;WSTDDVQINDISLQDYIAVK;WSTDDVQINDISLQDYIAVKEK	sp|P97461|RS5_MOUSE 40S ribosomal protein S5 OS=Mus musculus OX=10090 GN=Rps5 PE=1 SV=3	10	1	1	38.2	22.889	205040000	0	9777000	9779000	15321000	16218000	13410000	21919000	10251000	7220600	11986000	13014000	12191000	0	10099000	14780000	20445000	27980000	22966000	25960000	15148000	11145000	20016000	16572000	19932000
Q5DTL9	Sodium-driven chloride bicarbonate exchanger	Slc4a10	Mus musculus	10090	ENSTVDFSKGLGGQQKGHTSPCGMK	sp|Q5DTL9|S4A10_MOUSE Sodium-driven chloride bicarbonate exchanger OS=Mus musculus OX=10090 GN=Slc4a10 PE=1 SV=2	1	1	0	2.2	125.82	204930000	0	0	0	0	0	0	0	0	0	0	0	0	0	35437000	38522000	22375000	11545000	0	7552600	24327000	15312000	18450000	14699000	16715000
Q05186	Reticulocalbin-1	Rcn1	Mus musculus	10090	ASDLDGDLTATR;FKASDLDGDLTATR;HWILPQDYDHAQAEAR;IVDRIDSDGDGLVTTEELK;TFDQLSPDESK	sp|Q05186|RCN1_MOUSE Reticulocalbin-1 OS=Mus musculus OX=10090 GN=Rcn1 PE=1 SV=1	5	5	4	18.5	38.113	204630000	3901200	7742600	11850000	5401300	3771800	3897800	3308100	5279900	9669300	4311800	9496100	7609100	11508000	15697000	28019000	17039000	13201000	13817000	6511000	13728000	24041000	12071000	19970000	29025000
O35114	Lysosome membrane protein 2	Scarb2	Mus musculus	10090	FQINTYVR;KLDDFVETGDIR;RFQINTYVR	sp|O35114|SCRB2_MOUSE Lysosome membrane protein 2 OS=Mus musculus OX=10090 GN=Scarb2 PE=1 SV=3	3	3	2	4.4	54.043	203340000	3867300	12201000	6565600	7472600	8114800	8406700	7568800	7980300	6878200	3182000	4862800	4200700	11841000	27783000	13325000	17029000	20387000	23731000	16721000	21198000	16568000	12211000	10511000	12038000
Q9R0N0	Galactokinase	Galk1	Mus musculus	10090	AAWRPPRVEELLAEAR;LAVLITNSNVR;SLETSLVPLSDPK;TDGLVSLLTTSK	sp|Q9R0N0|GALK1_MOUSE Galactokinase OS=Mus musculus OX=10090 GN=Galk1 PE=1 SV=2	4	4	2	13.3	42.295	201350000	10241000	7393400	56289000	7505100	3348100	7669200	7019900	6090000	4505800	4823700	4411300	8156500	20589000	7023400	93187000	5667100	8632000	10961000	12024000	10215000	6841500	12451000	3497800	10261000
Q9QZE5	Coatomer subunit gamma-1	Copg1	Mus musculus	10090;10090	ALQQYTLEPSEKPFDLK;SIATLAITTLLK;SSPEPVALTESETEYVIR	sp|Q9QZE5|COPG1_MOUSE Coatomer subunit gamma-1 OS=Mus musculus OX=10090 GN=Copg1 PE=1 SV=1	3	3	0	5.4	97.512	201320000	8686000	4892100	5663600	4647800	7627100	5350500	16659000	8133700	6536500	11363000	8654700	8285000	16569000	10605000	13350000	9129700	17723000	15219000	39620000	15598000	11146000	19313000	16140000	16908000
Q99MN1	Lysine--tRNA ligase	Kars	Mus musculus	10090	ATLQESEVKVDGEQK;ETAATTETPESTEASPSV;KETAATTETPESTEASPSV;KILDDICVAK;RGDIIGVEGNPGK;RGDIIGVEGNPGKTK;YLDLILNDFVR	sp|Q99MN1|SYK_MOUSE Lysine--tRNA ligase OS=Mus musculus OX=10090 GN=Kars1 PE=1 SV=1	7	7	5	11.8	67.839	200780000	8872600	5734400	2794900	4394100	3760400	6423500	5354200	3920300	5733100	8567200	5911900	4355800	19651000	10356000	8059700	11097000	17475000	25141000	12887000	20078000	14689000	28331000	18781000	14235000
P35278	Ras-related protein Rab-5C	Rab5c	Mus musculus	10090;10090;10090	FEIWDTAGQER;GAQAAIVVYDITNTDTFAR;GVDLQESNPASR;QASPNIVIALAGNK	sp|P35278|RAB5C_MOUSE Ras-related protein Rab-5C OS=Mus musculus OX=10090 GN=Rab5c PE=1 SV=2	4	4	1	25.9	23.412	200360000	12051000	5129400	4702700	4139100	3696000	3108400	2014800	3222800	4819100	3021700	5027600	4843800	52282000	20629000	17205000	11899000	13644000	12839000	4890300	10574000	16339000	9003000	14509000	16551000
P70303	CTP synthase 2	Ctps2	Mus musculus	10090	FLDINLYKDNNITTGK;GLGLSPDLIVCR;LGLPINDCSSNLLFK;LYGDVPYIEER;YILVTGGVISGIGK	sp|P70303|PYRG2_MOUSE CTP synthase 2 OS=Mus musculus OX=10090 GN=Ctps2 PE=1 SV=1	5	4	2	11.6	65.514	200320000	5024600	3589300	4578400	6345000	3997900	2910900	4758400	6663900	6356400	12736000	5353400	8064400	12576000	7969100	12834000	11575000	11797000	6842400	25094000	23419000	15838000	32567000	21110000	18698000
P63260	Actin, cytoplasmic 2;Actin, cytoplasmic 2, N-terminally processed	Actg1	Mus musculus	10090	AGFAGDDAPR;AGFAGDDAPRAVFPSIVGRPR;AVFPSIVGRPR;CDVDIRKDLYANTVLSGGTTMYPGIADR;CPEALFQPSFLGMESCGIHETTFNSIMK;DLYANTVLSGGTTMYPGIADR;DSYVGDEAQSK;DSYVGDEAQSKR;EEEIAALVIDNGSGMCK;EITALAPSTMK;EKLCYVALDFEQEMATAASSSSLEK;GYSFTTTAER;HQGVMVGMGQK;ILTERGYSFTTTAER;IWHHTFYNELR;LCYVALDFEQEMATAASSSSLEK;LDLAGRDLTDYLMK;QEYDESGPSIVHR;QEYDESGPSIVHRK;SYELPDGQVITIGNER;TTGIVMDSGDGVTHTVPIYEGYALPHAILR;VAPEEHPVLLTEAPLNPK;VAPEEHP…	sp|P63260|ACTG_MOUSE Actin, cytoplasmic 2 OS=Mus musculus OX=10090 GN=Actg1 PE=1 SV=1	25	1	0	77.9	41.792	199450000	10922000	16570000	18985000	15541000	16674000	15802000	16041000	10083000	17374000	13707000	17478000	10648000	5562600	4650900	38265000	3543800	66026000	7978900	6921000	21147000	3714600	6703800	6627700	28303000
P12235	ADP/ATP translocase 1	SLC25A4	Homo sapiens	9606	EQGFLSFWR;EQGFLSFWRGNLANVIR;LLLQVQHASK;QLFLGGVDR;VKLLLQVQHASK;YFAGNLASGGAAGATSLCFVYPLDFAR;YFPTQALNFAFK;YFPTQALNFAFKDK;YKQLFLGGVDR	sp|P12235|ADT1_HUMAN ADP/ATP translocase 1 OS=Homo sapiens OX=9606 GN=SLC25A4 PE=1 SV=4	9	2	2	27.2	33.064	199440000	16293000	8197000	7021900	9167500	19313000	4338000	14688000	5609000	7970700	13688000	15507000	16573000	33226000	9737800	6351200	18174000	25624000	1196300	16853000	8053300	12226000	21069000	13735000	33197000
P26883	Peptidyl-prolyl cis-trans isomerase FKBP1A	Fkbp1a	Mus musculus	10090	GVQVETISPGDGR	sp|P26883|FKB1A_MOUSE Peptidyl-prolyl cis-trans isomerase FKBP1A OS=Mus musculus OX=10090 GN=Fkbp1a PE=1 SV=2	1	1	0	12	11.922	198920000	16987000	8211000	27392000	15598000	7482700	6827600	7804300	7016000	16182000	8698700	9051400	5702000	28987000	12920000	34951000	20470000	12567000	11448000	9774400	11058000	19821000	15674000	10683000	10569000
Q91V92	ATP-citrate synthase	Acly	Mus musculus	10090	DLVSSLTSGLLTIGDR;GVTIIGPATVGGIKPGCFK;LGLVGVNLSLDGVK;NQALKEAGVFVPR;RGGPNYQEGLR;VDATADYICK;YICTTSAIQNR	sp|Q91V92|ACLY_MOUSE ATP-citrate synthase OS=Mus musculus OX=10090 GN=Acly PE=1 SV=1	7	7	2	8.6	119.73	198830000	14942000	4293600	6437000	4672400	2906700	3832300	4926700	2654800	3061700	4256400	4453600	3019000	62743000	14438000	19252000	14763000	8824000	10939000	13207000	9844200	11631000	17209000	6881300	9094700
P29533	Vascular cell adhesion protein 1	Vcam1	Mus musculus	10090	CLAPDIYPVYR;QAQLQDAGIYECESKTEVGSQLR;SIHVDIYSFPKDPEIQFSGPLEVGKPVTVK;SLEVTFTPVIEDIGK;TQTDSPLNGVVR;TQVEVYSFPEDPVIK	sp|P29533|VCAM1_MOUSE Vascular cell adhesion protein 1 OS=Mus musculus OX=10090 GN=Vcam1 PE=1 SV=1	6	6	5	14.3	81.317	198460000	3888200	6891100	7059000	8284800	2770100	2461600	2536200	3221400	10125000	2887100	5462300	5675200	17555000	25450000	20511000	38178000	6264900	11897000	3786900	14509000	22774000	13793000	13144000	10600000
Q8BMD8	Calcium-binding mitochondrial carrier protein SCaMC-1	Slc25a24	Mus musculus	10090	QLLAGGVAGAVSR;TGQYSGIYGCAK	sp|Q8BMD8|SCMC1_MOUSE Calcium-binding mitochondrial carrier protein SCaMC-1 OS=Mus musculus OX=10090 GN=Slc25a24 PE=1 SV=1	2	2	2	5.3	52.901	198110000	8556900	8528900	6181500	7450800	11817000	14701000	12730000	16380000	7241000	6506100	25399000	12924000	16523000	8112500	7096600	12952000	24118000	25168000	11321000	24242000	11686000	10838000	27039000	19014000
P61022	Calcineurin B homologous protein 1	Chp1	Mus musculus	10090	EDFQRIPELAINPLGDR;FTSLDKGENGTLSR;IINAFFSEGEDQVNFR;IPELAINPLGDR;SKDVNGPEPLNSR;TLAHFRPIEDNEK;VLEKVDVEQK	sp|P61022|CHP1_MOUSE Calcineurin B homologous protein 1 OS=Mus musculus OX=10090 GN=Chp1 PE=1 SV=2	7	7	1	42.6	22.432	198000000	6569600	6136900	9172200	5525600	5306800	10999000	5215700	4764000	4604900	6732500	3424300	4943800	13788000	15490000	14126000	27910000	12357000	25593000	5402300	16161000	16048000	12686000	12886000	25549000
Q9D1G1	Ras-related protein Rab-1B	Rab1b	Mus musculus	10090	EFADSLGVPFLETSAK;FADDTYTESYISTIGVDFK;IDSTPVKPASGGCC;KVVDNTTAKEFADSLGVPFLETSAK;LLLIGDSGVGK;LLVGNKSDLTTK	sp|Q9D1G1|RAB1B_MOUSE Ras-related protein Rab-1B OS=Mus musculus OX=10090 GN=Rab1b PE=1 SV=1	6	4	3	40.3	22.187	197530000	2958400	19895000	9800300	25259000	4504600	3709500	4153600	3973200	7317700	9246500	4482100	5767500	10518000	35001000	27054000	42749000	5589800	19026000	5618900	8202200	18717000	9213900	6364900	9470900
Q9DC61	Mitochondrial-processing peptidase subunit alpha	Pmpca	Mus musculus	10090	ATAVWAAARLLR;FSSGATYPNIPLSSPLPGVPKPIFATVDGQEK;GKPAVAALGDLTDLPTYEHIQAALSSR;MATAVWAAAR	sp|Q9DC61|MPPA_MOUSE Mitochondrial-processing peptidase subunit alpha OS=Mus musculus OX=10090 GN=Pmpca PE=1 SV=1	4	4	4	13.7	58.278	196070000	1532100	4369800	14015000	14297000	21904000	8862100	6906600	4136500	6941200	4958000	5927700	14643000	1127900	16086000	21027000	18186000	22236000	20775000	22997000	5682100	12693000	12565000	12010000	30681000
P19623	Spermidine synthase	SRM	Homo sapiens	9606	KVLIIGGGDGGVLR;VLIIGGGDGGVLR	sp|P19623|SPEE_HUMAN Spermidine synthase OS=Homo sapiens OX=9606 GN=SRM PE=1 SV=1	2	2	0	4.6	33.824	196050000	4054000	5715900	11903000	5543100	5332300	6199100	5924200	11480000	7373500	10968000	6232500	6646100	18589000	12444000	20322000	13580000	12740000	19943000	10778000	21354000	15720000	24751000	11715000	14119000
P48428	Tubulin-specific chaperone A	Tbca	Mus musculus	10090	DLEEAEEYKEAR;LEAAYTDLQQILESEK;LEAAYTDLQQILESEKDLEEAEEYK;LEAAYTDLQQILESEKDLEEAEEYKEAR;QAEILQESR;RLEAAYTDLQQILESEK;RLEAAYTDLQQILESEKDLEEAEEYK	sp|P48428|TBCA_MOUSE Tubulin-specific chaperone A OS=Mus musculus OX=10090 GN=Tbca PE=1 SV=3	7	7	5	35.2	12.758	195990000	6625700	6305300	13214000	5447500	5692100	14065000	5676700	6758000	4100300	3915700	1364400	2523800	2920200	5997100	27772000	18200000	15733000	49359000	12238000	23029000	10541000	13025000	4383100	12788000
P59998	Actin-related protein 2/3 complex subunit 4	ARPC4	Homo sapiens	9606	ELLLQPVTISR;TATLRPYLSAVR;VLIEGSINSVR	sp|P59998|ARPC4_HUMAN Actin-related protein 2/3 complex subunit 4 OS=Homo sapiens OX=9606 GN=ARPC4 PE=1 SV=3	3	3	0	20.2	19.667	195410000	7442000	6650200	6989000	5219900	7308800	7171900	8319300	8618000	5174800	5465900	4517300	4931200	27326000	5423800	11564000	13086000	14710000	28205000	19651000	26261000	9097000	14110000	12776000	13199000
Q61881	DNA replication licensing factor MCM7	Mcm7	Mus musculus	10090	GSSGVGLTAAVLR;IAQPGDHVSVTGIFLPVLR;LFGDVVQELLPEYK;RFELYFR;SDDDVSGAGELSSEELK;SITVVLEGENTR;SLEQNVQLPAALLSR	sp|Q61881|MCM7_MOUSE DNA replication licensing factor MCM7 OS=Mus musculus OX=10090 GN=Mcm7 PE=1 SV=1	7	7	6	13.5	81.21	195020000	6409000	3017000	3980500	2893300	4088000	4401500	4653600	6138500	3528300	5848300	3085500	4164800	22861000	12947000	13995000	9352200	15244000	14174000	15503000	28329000	13353000	24495000	9685900	15083000
Q9DBL1	Short/branched chain specific acyl-CoA dehydrogenase, mitochondrial	Acadsb	Mus musculus	10090	IGTIYEGASNIQLNTIAK;YYASEVAGLTTSK	sp|Q9DBL1|ACDSB_MOUSE Short/branched chain specific acyl-CoA dehydrogenase, mitochondrial OS=Mus musculus OX=10090 GN=Acadsb PE=1 SV=1	2	2	1	7.2	47.874	195010000	6787800	15138000	13978000	12046000	6462600	13929000	8853800	5598800	22232000	9647700	17005000	11045000	10301000	20352000	29265000	14460000	6813700	28775000	6872000	8184200	24415000	13769000	20337000	11465000
P62495	Eukaryotic peptide chain release factor subunit 1	ETF1	Homo sapiens	9606	ADDPSAADRNVEIWK;ILYLTPEQEK;LSVLGAITSVQQR;YFDEISQDTGK	sp|P62495|ERF1_HUMAN Eukaryotic peptide chain release factor subunit 1 OS=Homo sapiens OX=9606 GN=ETF1 PE=1 SV=3	4	4	0	11.2	49.03	193770000	5272800	4302500	4665400	4845400	5611400	5826400	6029200	4807400	4664600	7654500	4185900	3974600	21100000	10031000	12025000	15707000	10176000	19251000	15487000	16170000	16571000	27252000	12012000	17985000
Q8C166	Copine-1	Cpne1	Mus musculus	10090	DIVQFVPYRR;LYGPTNFAPIINHVAR	sp|Q8C166|CPNE1_MOUSE Copine-1 OS=Mus musculus OX=10090 GN=Cpne1 PE=1 SV=1	2	2	0	4.9	58.886	193660000	5065500	7992900	8025000	8501500	5735000	7057700	16003000	17303000	7956700	10433000	3548200	10436000	10656000	13809000	15712000	17446000	13079000	21576000	20156000	26702000	15267000	17772000	3753500	17733000
Q9Z2I0	LETM1 and EF-hand domain-containing protein 1, mitochondrial	Letm1	Mus musculus	10090	EEIDILSDACSK;LFEDELTLDNLTRPQLVALCK;LISLTSALDDNKDGNINIDDLVK;STLQTLPEIVAK;TGEEKYIEESAASKR	sp|Q9Z2I0|LETM1_MOUSE Mitochondrial proton/calcium exchanger protein OS=Mus musculus OX=10090 GN=Letm1 PE=1 SV=1	5	5	2	11.2	82.988	193590000	4115500	10973000	11931000	5041200	6831400	7194000	4115800	5529200	9418900	2900700	5541000	10996000	16904000	23011000	29487000	18304000	12961000	15871000	3795600	10199000	26322000	7754600	15098000	13883000
G5E829	Plasma membrane calcium-transporting ATPase 1	Atp2b1	Mus musculus	10090;10090;10090	EASDIILTDDNFTSIVK;GGQVIQIPVADITVGDIAQVK;GIIDSTVSEQR;IQESYGDVYGICTK;QVVAVTGDGTNDGPALK;SATSSSPGSPLHSLETSL;TSPNEGLSGNPADLER;YGDLLPADGILIQGNDLK	sp|G5E829|AT2B1_MOUSE Plasma membrane calcium-transporting ATPase 1 OS=Mus musculus OX=10090 GN=Atp2b1 PE=1 SV=1	8	8	1	10.8	134.75	193250000	5482900	4844600	7914600	4983800	4691100	3972500	1880500	3925800	2821200	2360000	3554700	3682700	24914000	15694000	26968000	21878000	17803000	24534000	7729900	17347000	10059000	7701100	6606200	12017000
Q8BTI8	Serine/arginine repetitive matrix protein 2	Srrm2	Mus musculus	10090	EGRPQEPTPAKR;NSGPVSEVNTGFSPEVK;SPVPSAFSDQSR;TPAASAVNLAGAR;TPAGLAPTNLSSSR;TPQAPTPANLVVGPR	sp|Q8BTI8|SRRM2_MOUSE Serine/arginine repetitive matrix protein 2 OS=Mus musculus OX=10090 GN=Srrm2 PE=1 SV=3	6	6	5	3.1	294.84	191260000	3679100	4447300	3785200	3773500	7452800	5728900	8995200	4086700	7613600	5011900	8228500	6230200	9384400	10863000	11401000	8043900	19503000	20119000	18504000	7674900	22663000	11216000	31756000	20135000
P53621	Coatomer subunit alpha;Xenin;Proxenin	COPA	Homo sapiens	9606	ASNLENSTYDLYTIPK;CPLSGACYSPEFK;GHYNNVSCAVFHPR;LVGQSIIAYLQK;QELILSNSEDK;RLLELGPKPEVAQQTR;TLDLPIYVTR;VTTVTEIGKDVIGLR	sp|P53621|COPA_HUMAN Coatomer subunit alpha OS=Homo sapiens OX=9606 GN=COPA PE=1 SV=2	8	8	0	8.7	138.34	191050000	10658000	4152000	3894000	3949400	2975200	3855700	6138400	1732800	6330100	7101200	3383600	5293800	28009000	11799000	9832700	11420000	10918000	19860000	24425000	9948400	14580000	21741000	11172000	17345000
Q8BP92	Reticulocalbin-2	Rcn2	Mus musculus	10090	DPTANEDPEWILVEK;EALLGVQEDVDEYVK;VIDFDENTALDDTEEGSFR	sp|Q8BP92|RCN2_MOUSE Reticulocalbin-2 OS=Mus musculus OX=10090 GN=Rcn2 PE=1 SV=1	3	3	2	15.3	37.27	189820000	4895200	4964400	11140000	6309700	5958600	6355400	2534300	9622500	9274000	4388300	7738400	10595000	13479000	7445900	30358000	13130000	10725000	23113000	647500	14626000	21614000	9124100	18186000	27374000
Q78ZA7	Nucleosome assembly protein 1-like 4	Nap1l4	Mus musculus	10090	EAATVEELNPK;FYEEVHDLER;LDNVSHTPSSYIETLPK;YAALYQPLFDK	sp|Q78ZA7|NP1L4_MOUSE Nucleosome assembly protein 1-like 4 OS=Mus musculus OX=10090 GN=Nap1l4 PE=1 SV=1	4	3	2	13.1	42.679	188350000	5446600	5207400	7589800	14171000	8361900	9004900	7012800	11521000	9690300	7425600	11755000	14676000	8987100	1838200	18611000	4110800	10291000	35124000	14534000	18274000	28402000	11593000	12631000	23950000
Q64012	RNA-binding protein Raly	Raly	Mus musculus	10090	DDGDEEGLLTHSEEELEHSQDTDAEDGALQ;GYAFVQYANER;SLKIQTSNVTNKNDPK;VAGCSVHKGYAFVQYANER;VFIGNLNTAVVK	sp|Q64012|RALY_MOUSE RNA-binding protein Raly OS=Mus musculus OX=10090 GN=Raly PE=1 SV=3	5	5	5	24.7	33.188	188070000	0	11554000	12446000	4494900	5839900	6969600	18218000	3919400	3984800	8055200	8649800	6172500	5828200	8740500	38295000	14924000	11739000	30010000	26295000	4997700	12016000	7597000	9793200	17833000
P84095	Rho-related GTP-binding protein RhoG	RHOG	Homo sapiens	9606	CVVVGDGAVGK;EYIPTVFDNYSAQSAVDGR;LKEQGQAPITPQQGQALAK;TVNLNLWDTAGQEEYDR;YLECSALQQDGVKEVFAEAVR	sp|P84095|RHOG_HUMAN Rho-related GTP-binding protein RhoG OS=Homo sapiens OX=9606 GN=RHOG PE=1 SV=1	5	4	0	45.5	21.308	187670000	2003500	5710500	3297400	9944200	3088100	5177800	13819000	4104400	3718800	8726400	9396200	10879000	3587800	11841000	7942600	25921000	14186000	18224000	29951000	9359800	6357200	23406000	18764000	18128000
Q9QZD9	Eukaryotic translation initiation factor 3 subunit I	Eif3i	Mus musculus	10090	ITSAVWGPLGECVIAGHESGELNQYSAK;LFDSTTLEHQK;SYSSGGEDGYVR	sp|Q9QZD9|EIF3I_MOUSE Eukaryotic translation initiation factor 3 subunit I OS=Mus musculus OX=10090 GN=Eif3i PE=1 SV=1	3	3	1	15.7	36.46	186800000	8346900	8389200	6744900	9752700	3771800	4999700	12506000	6249000	9100900	13074000	9597200	7433300	20291000	9552800	11767000	15941000	5551500	4948200	21513000	5502300	16060000	44347000	9629500	21696000
P63313	Thymosin beta-10	TMSB10	Homo sapiens	9606	ADKPDMGEIASFDK;ADKPDMGEIASFDKAK;NTLPTKETIEQEKR	sp|P63313|TYB10_HUMAN Thymosin beta-10 OS=Homo sapiens OX=9606 GN=TMSB10 PE=1 SV=2	3	3	0	68.2	5.0256	186380000	5997900	7232700	12196000	9115700	7014500	5353200	4490900	1988500	8073000	7882800	6552800	5180000	5487500	17527000	33480000	25841000	12833000	17154000	3995700	3149500	23793000	20389000	11425000	11299000
Q9CY50	Translocon-associated protein subunit alpha	Ssr1	Mus musculus	10090	EEEDVSSEPEASPSADTTILFVK;GEDFPANNIVK;GTEDFIVESLDASFR	sp|Q9CY50|SSRA_MOUSE Translocon-associated protein subunit alpha OS=Mus musculus OX=10090 GN=Ssr1 PE=1 SV=1	3	3	1	17.1	32.065	185790000	5956900	6492600	9225100	4341700	10894000	7311000	3467000	7812600	10423000	5434300	9156200	3743300	23433000	19823000	17849000	9933400	19879000	19111000	5479500	15615000	16040000	13312000	16723000	8597100
Q1HFZ0	tRNA (cytosine(34)-C(5))-methyltransferase	Nsun2	Mus musculus	10090	DGQWFADWHEVPQGR;GSVVLKYEPDSANPDTLQCPIVLCGWR;KLSSEAYSQVK;LAQEGIYTLYPFINSR;SEGALELADVSAELPGLK;TLLTQENPFFR;WTTLNSLQLHGLQLR	sp|Q1HFZ0|NSUN2_MOUSE RNA cytosine C(5)-methyltransferase NSUN2 OS=Mus musculus OX=10090 GN=Nsun2 PE=1 SV=2	7	7	5	14.9	85.451	185290000	3674900	4732500	7287800	4175300	4216200	4522600	6454000	3231000	3085600	3489700	3978700	3492300	13059000	11392000	19995000	20329000	11317000	18713000	19299000	14309000	8632300	26952000	9089200	12205000
P47758	Signal recognition particle receptor subunit beta	Srprb	Mus musculus	10090	GDTGSADIQDLEK;GGRGDTGSADIQDLEKWLAK;GKEFEFSQLPLKVEFLECSAK;LIQQQLEK;SAAPSTLDSSSTAPAQLGK;VGDGAGGAFQPYLDSLR	sp|P47758|SRPRB_MOUSE Signal recognition particle receptor subunit beta OS=Mus musculus OX=10090 GN=Srprb PE=1 SV=1	6	6	3	31.6	29.579	184520000	14480000	7538200	7052900	5917400	6587700	6093100	6243200	7043200	4441300	2680800	11456000	7433300	23553000	9393700	14121000	11053000	12775000	15853000	16761000	16822000	6495000	13750000	14638000	29303000
Q9D1J3	SAP domain-containing ribonucleoprotein	Sarnp	Mus musculus	10090	AAETVELHKLK;FGIVTSSAGTGTTEDTEAK;FGLNVSSISR;ITSGIPQTER;LAELKQECLAR	sp|Q9D1J3|SARNP_MOUSE SAP domain-containing ribonucleoprotein OS=Mus musculus OX=10090 GN=Sarnp PE=1 SV=3	5	5	2	29	23.532	183970000	3999800	5066000	2019400	2911700	3427400	4152800	6680800	3059900	4025900	11645000	4412200	4898400	10532000	18084000	6715800	10975000	10261000	17601000	21949000	8268500	14072000	32629000	14344000	18537000
Q8BSY0	Aspartyl/asparaginyl beta-hydroxylase	Asph	Mus musculus	10090	AIETYQEAADLPDAPTDLVK;GGGGNSSSSGSGSGSGSGSPSTGSSGSSSSPGAR;GGGGNSSSSGSGSGSGSGSPSTGSSGSSSSPGARR;GKIEEAVNAFEELVR;LGVYDADGDGDFDVDDAK;LGVYDADGDGDFDVDDAKVLLGLK	sp|Q8BSY0|ASPH_MOUSE Aspartyl/asparaginyl beta-hydroxylase OS=Mus musculus OX=10090 GN=Asph PE=1 SV=1	6	6	6	12.7	83.041	182310000	4889900	5892400	4729400	5247600	3530800	4749500	5582500	3970800	4624700	2834900	4154700	5861800	10532000	16601000	12180000	20159000	16364000	15351000	17721000	14981000	10211000	9782200	10007000	28419000
Q9Z0N1	Eukaryotic translation initiation factor 2 subunit 3, X-linked	Eif2s3x	Mus musculus	10090;10090	AGGEGGVTLGQPHLSR;QDLATLDVTK;SCGSSTPDEFPTDIPGTK	sp|Q9Z0N1|IF2G_MOUSE Eukaryotic translation initiation factor 2 subunit 3, X-linked OS=Mus musculus OX=10090 GN=Eif2s3x PE=1 SV=2	3	3	2	9.3	51.065	181640000	5334700	5037800	3104100	6537600	9155900	3740400	4960400	7579800	4702400	9465100	6714500	7005800	14483000	12355000	8455000	13689000	22059000	12520000	14854000	17092000	11712000	21981000	15601000	16839000
O70252	Heme oxygenase 2	Hmox2	Mus musculus	10090	IHYVGQNEPELLVAHAYTR;LPSTGEGTQFYLFEHVDNAQQFK;YFFGENWEEQVK	sp|O70252|HMOX2_MOUSE Heme oxygenase 2 OS=Mus musculus OX=10090 GN=Hmox2 PE=1 SV=1	3	3	3	17.1	35.738	181160000	3446400	7086400	5400500	10571000	7632200	7626700	2844700	6089900	23413000	8023400	7732500	14005000	14814000	10382000	8983300	20590000	11402000	20673000	1974800	12499000	35584000	11345000	10526000	22383000
D3YXK2;Q80YR5	Scaffold attachment factor B1;Scaffold attachment factor B2	Safb;Safb2	Mus musculus	10090;10090	ILDILGETCK;NFWVSGLSSTTR;SEPVKEEGSELEQPFAQATSSVGPDR	sp|D3YXK2|SAFB1_MOUSE Scaffold attachment factor B1 OS=Mus musculus OX=10090 GN=Safb PE=1 SV=2;sp|Q80YR5|SAFB2_MOUSE Scaffold attachment factor B2 OS=Mus musculus OX=10090 GN=Safb2 PE=1 SV=2	3	3	1	5.1	105.1	180820000	3589500	6934900	4315200	6859600	5488900	4432500	3482600	4540200	5677800	3822700	7830500	6036000	21084000	7656500	13156000	17540000	19785000	12122000	9515100	13250000	19381000	10868000	18639000	17826000
P55821	Stathmin-2	Stmn2	Mus musculus	10090	ALEENNNFSK;DLSLEEIQKK;DLSLEEIQKKLEAAEER	sp|P55821|STMN2_MOUSE Stathmin-2 OS=Mus musculus OX=10090 GN=Stmn2 PE=1 SV=1	3	1	0	15.1	20.828	180690000	4734500	12340000	6068000	7044200	27258000	8406000	4267500	27390000	19036000	9931600	6472300	7183200	10735000	9425800	5973400	6173300	38695000	10362000	7200400	38850000	24271000	10772000	9288000	8941200
Q14C59	Transmembrane protease serine 11B-like protein	Tmprss11b	Mus musculus	10090	RIESILR	sp|Q14C59|TM11B_MOUSE Transmembrane protease serine 11B-like protein OS=Mus musculus OX=10090 GN=Tmprss11b PE=2 SV=2	1	1	1	1.7	46.713	180390000	0	44986000	32031000	47763000	0	0	417430	0	12831000	24520000	27530000	15534000	0	35332000	31460000	43039000	0	0	316000	0	10053000	22468000	22184000	15534000
Q9D2G2	Dihydrolipoyllysine-residue succinyltransferase component of 2-oxoglutarate dehydrogenase complex, mitochondrial	Dlst	Mus musculus	10090	ASAFALQEQPVVNAVIDDATK;ASAFALQEQPVVNAVIDDATKEVVYR;GLVVPVIR;NDVITVQTPAFAESVTEGDVR;VEGGTPLFTLR	sp|Q9D2G2|ODO2_MOUSE Dihydrolipoyllysine-residue succinyltransferase component of 2-oxoglutarate dehydrogenase complex, mitochondrial OS=Mus musculus OX=10090 GN=Dlst PE=1 SV=1	5	5	3	14.5	48.994	180320000	3700300	10299000	6443300	4604700	9068400	4795000	5224400	3034500	8790700	5248300	6783000	7623200	33346000	19670000	18538000	8360100	20118000	12429000	4741300	6722600	17749000	10183000	13108000	15354000
P24668	Cation-dependent mannose-6-phosphate receptor	M6pr	Mus musculus	10090	GVGDDQLGEESEER;SFESTVGQGSDTYSYIFR	sp|P24668|MPRD_MOUSE Cation-dependent mannose-6-phosphate receptor OS=Mus musculus OX=10090 GN=M6pr PE=1 SV=1	2	2	1	11.5	31.172	180120000	2624000	2788000	7098800	7442100	4815200	6576000	3754400	9675500	9019400	6540400	8452200	5665900	17627000	5143100	17543000	17700000	12073000	21830000	4816500	22961000	17791000	13913000	14023000	14699000
Q07813	Apoptosis regulator BAX	Bax	Mus musculus	10090	TGAFLLQGFIQDR	sp|Q07813|BAX_MOUSE Apoptosis regulator BAX OS=Mus musculus OX=10090 GN=Bax PE=1 SV=1	1	1	1	6.8	21.394	179710000	7508200	10040000	12744000	9539000	10633000	21644000	8606200	8976900	15408000	14289000	9777200	10568000	16012000	17342000	16960000	8595600	10117000	21777000	11778000	9086000	22039000	21286000	8472900	16248000
P62910	60S ribosomal protein L32	RPL32	Homo sapiens	9606	AALRPLVKPK;AAQLAIRVTNPNAR;SYCAEIAHNVSSK	sp|P62910|RL32_HUMAN 60S ribosomal protein L32 OS=Homo sapiens OX=9606 GN=RPL32 PE=1 SV=2	3	3	0	27.4	15.86	179220000	3660800	3734700	14643000	2912500	14528000	5092100	28301000	1929200	3419300	9060800	8870800	3804600	14693000	6808900	20561000	4791100	23440000	9523300	38698000	10630000	4906000	24039000	11167000	9956400
P10605	Cathepsin B;Cathepsin B light chain;Cathepsin B heavy chain	Ctsb	Mus musculus	10090	EQWSNCPTIGQIR;ILRGENHCGIESEIVAGIPR;VAFGEDIDLPETFDAR	sp|P10605|CATB_MOUSE Cathepsin B OS=Mus musculus OX=10090 GN=Ctsb PE=1 SV=2	3	3	3	14.5	37.279	177880000	4215600	12734000	11449000	8682300	3767300	6691600	4736400	5939800	8008600	7442200	7931300	15400000	7802700	5057400	17366000	17234000	4857000	27647000	4546800	14633000	23955000	12203000	16982000	25593000
Q9QY76	Vesicle-associated membrane protein-associated protein B	Vapb	Mus musculus	10090	AKVEQVLSLEPQHELK;GPFTDVVTTNLK;IIPTSASKTEAPAAAK;SLTSPLDDTEVKK	sp|Q9QY76|VAPB_MOUSE Vesicle-associated membrane protein-associated protein B OS=Mus musculus OX=10090 GN=Vapb PE=1 SV=3	4	3	2	23.5	26.946	177660000	9216800	10417000	6744200	18509000	8218300	6377500	8005700	11030000	10796000	3859500	9945600	9240200	3367000	17630000	10392000	25951000	18660000	12660000	13843000	14716000	12434000	5645500	22442000	19915000
Q78IK2	Up-regulated during skeletal muscle growth protein 5	Usmg5	Mus musculus	10090	AGAESDGQFQFTGIK;AGAESDGQFQFTGIKK	sp|Q78IK2|ATPMK_MOUSE ATP synthase membrane subunit K, mitochondrial OS=Mus musculus OX=10090 GN=Atp5mk PE=1 SV=1	2	2	2	27.6	6.3814	177460000	19751000	7550300	10223000	6923600	9603800	7677500	4239800	12052000	5516000	8717600	10217000	6465400	18662000	11251000	15311000	15244000	17065000	15984000	5426500	15532000	12007000	16427000	22305000	12245000
Q9H4M9	EH domain-containing protein 1	EHD1	Homo sapiens	9606	DKPTYDEIFYTLSPVNGK;LADVDKDGLLDDEEFALANHLIK;LDISDEFSEVIK;LFEAEEQDLFK;LFEAEEQDLFKDIQSLPR;LNAFGNAFLNR;VYIGSFWSHPLLIPDNR	sp|Q9H4M9|EHD1_HUMAN EH domain-containing protein 1 OS=Homo sapiens OX=9606 GN=EHD1 PE=1 SV=2	7	7	0	18.5	60.626	177390000	7674600	3080200	3105400	3794600	2291700	3743200	4029400	2130200	5110100	4128800	3389300	3602500	44924000	12053000	15601000	11586000	11534000	13947000	11870000	8224000	9503600	14583000	9793000	13769000
Q9D8T7	SRA stem-loop-interacting RNA-binding protein, mitochondrial	Slirp	Mus musculus	10090	AASAIKGLSALR;EHFAQFGHVR;SSTGRPIAFVR	sp|Q9D8T7|SLIRP_MOUSE SRA stem-loop-interacting RNA-binding protein, mitochondrial OS=Mus musculus OX=10090 GN=Slirp PE=1 SV=2	3	3	2	29.5	12.605	177370000	5632900	10844000	7277400	6179200	20645000	8638300	6538400	9639400	14520000	13190000	13021000	6244500	1009000	22191000	4585100	2896000	6002900	8797900	3356500	48639000	65129000	6708000	5044000	3016800
Q8VEA4	Mitochondrial intermembrane space import and assembly protein 40	Chchd4	Mus musculus	10090	SAFSCFHYSTEDIKGSDCIDQFR;YPDLYPQDEEEEEEAKPVEPVEETADTK	sp|Q8VEA4|MIA40_MOUSE Mitochondrial intermembrane space import and assembly protein 40 OS=Mus musculus OX=10090 GN=Chchd4 PE=1 SV=1	2	2	2	36.7	15.525	176120000	0	22592000	9209900	10061000	21142000	14729000	8603200	5496000	1527900	2754200	4681800	25755000	23486000	29595000	15943000	12244000	20116000	18669000	10357000	9268800	1197100	2523700	3145900	29572000
P62869	Transcription elongation factor B polypeptide 2	Tceb2	Mus musculus	10090	IVEGILKRPPEEQR;LYKDDQLLDDGKTLGECGFTSQTARPQAPATVGLAFR;TLGECGFTSQTARPQAPATVGLAFR	sp|P62869|ELOB_MOUSE Elongin-B OS=Mus musculus OX=10090 GN=Elob PE=1 SV=1	3	3	1	43.2	13.17	175280000	16317000	12127000	8935900	9752600	2821300	9357700	5225700	5468100	19457000	4424800	4654600	5391800	23972000	13756000	17548000	18543000	6314900	19274000	22519000	6375900	11368000	13476000	8611800	13516000
O09061	Proteasome subunit beta type-1	Psmb1	Mus musculus	10090	GAVYSFDPVGSYQR	sp|O09061|PSB1_MOUSE Proteasome subunit beta type-1 OS=Mus musculus OX=10090 GN=Psmb1 PE=1 SV=1	1	1	0	5.8	26.372	174490000	5947700	10850000	10398000	8534600	11873000	8587100	18251000	19062000	6713600	11861000	6400800	12337000	6763300	17685000	10125000	13628000	18875000	8509000	17505000	30259000	5215000	21042000	5113700	19772000
Q15233	Non-POU domain-containing octamer-binding protein	NONO	Homo sapiens	9606	GIVEFSGKPAAR;QLELRQEEER;RQQEGFKGTFPDAR	sp|Q15233|NONO_HUMAN Non-POU domain-containing octamer-binding protein OS=Homo sapiens OX=9606 GN=NONO PE=1 SV=4	3	3	0	7.6	54.231	173560000	2163900	9474100	10692000	7187000	11862000	4243300	13267000	11270000	2056600	12746000	11263000	3403000	4115900	13889000	18142000	8239000	29401000	12801000	28012000	14502000	3123700	15554000	18523000	7261300
Q92804	TATA-binding protein-associated factor 2N	TAF15	Homo sapiens	9606	AAIDWFDGKEFHGNIIK;GEATVSFDDPPSAK	sp|Q92804|RBP56_HUMAN TATA-binding protein-associated factor 2N OS=Homo sapiens OX=9606 GN=TAF15 PE=1 SV=1	2	1	1	5.2	61.829	173290000	0	10948000	0	34183000	6501200	11109000	7176400	28310000	219940	28188000	46520000	3701800	0	15574000	0	27965000	6056000	21175000	8127700	20899000	166760	32999000	36700000	3624200
Q9CXW3	Calcyclin-binding protein	Cacybp	Mus musculus	10090	ASVLEELQKDLEEVKVLLEK;TINKAWVESR;WDYLTQVEK	sp|Q9CXW3|CYBP_MOUSE Calcyclin-binding protein OS=Mus musculus OX=10090 GN=Cacybp PE=1 SV=1	3	3	1	17	26.51	172970000	38588000	7284700	6158200	7994400	16717000	4384100	8811800	4567100	11068000	27186000	11777000	4643300	9498200	4773700	3417300	3385600	4522800	1860500	23260000	1208500	8596800	97504000	1434800	13511000
Q13492	Phosphatidylinositol-binding clathrin assembly protein	PICALM	Homo sapiens	9606;9606	ATTLSNAVSSLASTGLSLTK;NTLFNLSNFLDK;SGQSLTDRITAAQHSVTGSAVSK	sp|Q13492|PICAL_HUMAN Phosphatidylinositol-binding clathrin assembly protein OS=Homo sapiens OX=9606 GN=PICALM PE=1 SV=2	3	3	0	8.4	70.754	172960000	9508700	9218700	8358000	8926700	10452000	6440900	8697700	8398000	4891900	7534700	3352600	11073000	12999000	14100000	16789000	16786000	20298000	13531000	19466000	17196000	6780400	11250000	5238200	18529000
Q8BIJ6	Isoleucine--tRNA ligase, mitochondrial	Iars2	Mus musculus	10090	DTVLLPQTSFPMK;SLGNVINPDTIISGGK;TALAEAELEYNPEHVSR;VHFVPGWDCHGLPIETK	sp|Q8BIJ6|SYIM_MOUSE Isoleucine--tRNA ligase, mitochondrial OS=Mus musculus OX=10090 GN=Iars2 PE=1 SV=1	4	4	2	6.2	112.8	172590000	732080	11715000	7114700	9707600	1398700	4192400	1935000	1903800	15281000	2059700	14456000	12521000	2065400	13313000	18780000	19812000	3527900	22677000	7558900	12339000	23850000	10651000	15144000	22874000
P18608	Non-histone chromosomal protein HMG-14	Hmgn1	Mus musculus	10090	GKQADVADQQTTELPAENGETENQSPASEEEK;QADVADQQTTELPAENGETENQSPASEEEK	sp|P18608|HMGN1_MOUSE Non-histone chromosomal protein HMG-14 OS=Mus musculus OX=10090 GN=Hmgn1 PE=1 SV=2	2	2	2	33.3	10.152	172180000	4914400	2537100	5313800	3427500	5267900	12485000	6013200	29339000	8890600	6658700	5870600	4916900	1524800	4767600	7906600	10880000	12206000	23827000	16214000	45648000	15371000	12667000	10779000	10391000
Q62426	Cystatin-B	Cstb	Mus musculus	10090	ERHDELSYF;VFQPLPHENKPLTLSSYQTNK	sp|Q62426|CYTB_MOUSE Cystatin-B OS=Mus musculus OX=10090 GN=Cstb PE=1 SV=1	2	2	2	30.6	11.045	172160000	27124000	11798000	6119300	5938100	5711200	5647200	5836900	5486900	7940000	13638000	6740400	5704900	30304000	21398000	7364200	8825300	10106000	7958300	8295000	5430200	11880000	42113000	9226200	9255800
P26638	Serine--tRNA ligase, cytoplasmic	Sars	Mus musculus	10090	EIGNLLHPSVPISNDEDADNKVER;ELVSCSNCTDYQAR;FKDPGLVDQLVK;LLIDEAIQKCDGER;VLDLDLFRVDKGGDPALIR;YLIATSEQPIAALHR	sp|P26638|SYSC_MOUSE Serine--tRNA ligase, cytoplasmic OS=Mus musculus OX=10090 GN=Sars1 PE=1 SV=3	6	6	2	19.1	58.388	171350000	5859100	3427400	2992600	6370500	3114000	4041800	5602400	4854700	4106600	4457700	3544500	2288700	17819000	11688000	10351000	22086000	12217000	11222000	21324000	15709000	14316000	11509000	10801000	12304000
P54728	UV excision repair protein RAD23 homolog B	Rad23b	Mus musculus	10090	ESQAVVDPPPQAVSTGTPQSPAVAAAAATTTATTTTTSGGHPLEFLR;IDIDPEETVK;NFVVVMVTKPK;QIIQQNPSLLPALLQQIGR	sp|P54728|RD23B_MOUSE UV excision repair protein RAD23 homolog B OS=Mus musculus OX=10090 GN=Rad23b PE=1 SV=2	4	4	1	20.9	43.512	167850000	35658000	5195200	9111100	7423500	9349300	3576400	4214900	8306300	4728500	11977000	0	6061700	51590000	1758100	8136500	13821000	16489000	1034200	844700	34422000	1817800	28531000	0	9403400
[truncated: 897 more rows]
