# Supplementary material for: Adaptive responses of neuronal cells to chronic endoplasmic reticulum (ER) stress
Source: Redox Biol. 2023 Oct 20;67:102943. doi: 10.1016/j.redox.2023.102943 (PMC10618786; doi:10.1016/j.redox.2023.102943)
Supplement: Multimedia component 3 [file mmc3.xlsx]

## Sheet: parameters
Supplementary data 06: MaxQuant Parameters
Parameter	Value
Version	2.0.3.0
PSM FDR	0.01
PSM FDR Crosslink	0.01
Protein FDR	0.01
Site FDR	0.01
Use Normalized Ratios For Occupancy	TRUE
Min. peptide Length	6
Min. score for unmodified peptides	0
Min. score for modified peptides	40
Min. delta score for unmodified peptides	0
Min. delta score for modified peptides	6
Min. unique peptides	0
Min. razor peptides	1
Min. peptides	1
Use only unmodified peptides and	TRUE
Modifications included in protein quantification	Oxidation (M);Acetyl (Protein N-term)
Peptides used for protein quantification	Razor
Discard unmodified counterpart peptides	TRUE
Label min. ratio count	2
Use delta score	FALSE
iBAQ	TRUE
iBAQ log fit	TRUE
Match between runs	TRUE
Matching time window [min]	5
Match ion mobility window [indices]	0.05
Alignment time window [min]	20
Alignment ion mobility window [indices]	1
Find dependent peptides	FALSE
Fasta file	Database - Homo sapiens; Date - 9 February 2022; Annotated proteins - 20375
	Database - Mus musculus; Date - 9 February 2022; Annotated proteins - 17090
Decoy mode	revert
Include contaminants	FALSE
Advanced ratios	TRUE
Fixed andromeda index folder
Combined folder location
Second peptides	TRUE
Stabilize large LFQ ratios	TRUE
Separate LFQ in parameter groups	TRUE
Require MS/MS for LFQ comparisons	TRUE
Calculate peak properties	FALSE
Main search max. combinations	200
Advanced site intensities	TRUE
Write msScans table	FALSE
Write msmsScans table	TRUE
Write ms3Scans table	TRUE
Write allPeptides table	TRUE
Write mzRange table	TRUE
Write DIA fragments table	FALSE
Write DIA fragments quant table	FALSE
Write pasefMsmsScans table	TRUE
Write accumulatedMsmsScans table	TRUE
Max. peptide mass [Da]	4600
Min. peptide length for unspecific search	8
Max. peptide length for unspecific search	25
Razor protein FDR	TRUE
Disable MD5	FALSE
Max mods in site table	3
Match unidentified features	FALSE
Epsilon score for mutations
Evaluate variant peptides separately	TRUE
Variation mode	None
MS/MS tol. (FTMS)	20 ppm
Top MS/MS peaks per Da interval. (FTMS)	12
Da interval. (FTMS)	100
MS/MS deisotoping (FTMS)	TRUE
MS/MS deisotoping tolerance (FTMS)	7
MS/MS deisotoping tolerance unit (FTMS)	ppm
MS/MS higher charges (FTMS)	TRUE
MS/MS water loss (FTMS)	TRUE
MS/MS ammonia loss (FTMS)	TRUE
MS/MS dependent losses (FTMS)	TRUE
MS/MS recalibration (FTMS)	FALSE
MS/MS tol. (ITMS)	0.5 Da
Top MS/MS peaks per Da interval. (ITMS)	8
Da interval. (ITMS)	100
MS/MS deisotoping (ITMS)	FALSE
MS/MS deisotoping tolerance (ITMS)	0.15
MS/MS deisotoping tolerance unit (ITMS)	Da
MS/MS higher charges (ITMS)	TRUE
MS/MS water loss (ITMS)	TRUE
MS/MS ammonia loss (ITMS)	TRUE
MS/MS dependent losses (ITMS)	TRUE
MS/MS recalibration (ITMS)	FALSE
MS/MS tol. (TOF)	40 ppm
Top MS/MS peaks per Da interval. (TOF)	10
Da interval. (TOF)	100
MS/MS deisotoping (TOF)	TRUE
MS/MS deisotoping tolerance (TOF)	0.01
MS/MS deisotoping tolerance unit (TOF)	Da
MS/MS higher charges (TOF)	TRUE
MS/MS water loss (TOF)	TRUE
MS/MS ammonia loss (TOF)	TRUE
MS/MS dependent losses (TOF)	TRUE
MS/MS recalibration (TOF)	FALSE
MS/MS tol. (Unknown)	20 ppm
Top MS/MS peaks per Da interval. (Unknown)	12
Da interval. (Unknown)	100
MS/MS deisotoping (Unknown)	TRUE
MS/MS deisotoping tolerance (Unknown)	7
MS/MS deisotoping tolerance unit (Unknown)	ppm
MS/MS higher charges (Unknown)	TRUE
MS/MS water loss (Unknown)	TRUE
MS/MS ammonia loss (Unknown)	TRUE
MS/MS dependent losses (Unknown)	TRUE
MS/MS recalibration (Unknown)	FALSE
Site tables	Oxidation (M)Sites.txt
